# Supplementary material for: Shigella hijacks the exocyst to cluster macropinosomes for efficient vacuolar escape
Source: PLoS Pathog. 2020 Aug 31;16(8):e1008822. doi: 10.1371/journal.ppat.1008822 (PMC7485983; doi:10.1371/journal.ppat.1008822)
Supplement: S1 Appendix — Mass spectrometry-based analysis of the magnetically-purified IAMs from S. flexneri-infected HeLa cells. Magnetic (M) fractions and non-magnetic (NM) fractions were obtained for S. flexneri-infected (INF) samples and the control (Ctrl) samples. The enrichment of proteins between (i) the M fraction and NM fraction of the infected samples (INF-M vs INF-NM) and between (ii) the M fraction of infected samples and M fraction of uninfected control (INF-M vs Ctrl-M) were compared and are shown in the spreadsheets. Results on the comparison INF-M vs INF-NM are grouped with green tags, whereas the results on the comparison INF-M vs Ctrl-M are grouped with blue tags. (XLSX) [file ppat.1008822.s020.xlsx]

## Sheet: INF-M_only_vsINF-NM
Uniprot accession	Protein name	Gene name	Fasta.headers	Majority.protein.IDs	Peptides	Mol..weight.kDa.	LFQ.intensity.INF-M_1	LFQ.intensity.INF-M_2	LFQ.intensity.INF-M_3	LFQ.intensity.INF-NM_1	LFQ.intensity.INF-NM_2	LFQ.intensity.INF-NM_3
Q9NRG9	AAAS_HUMAN	AAAS	>sp|Q9NRG9|AAAS_HUMAN Aladin OS=Homo sapiens GN=AAAS PE=1 SV=1;>tr|F8VZ44|F8VZ44_HUMAN Aladin OS=Homo sapiens GN=AAAS PE=1 SV=1;>sp|Q9NRG9-2|AAAS_HUMAN Isoform 2 of Aladin OS=Homo sapiens GN=AAAS;>tr|H3BU82|H3BU82_HUMAN Aladin (Fragment) OS=Homo sapiens GN	sp|Q9NRG9|AAAS_HUMAN;tr|F8VZ44|F8VZ44_HUMAN;sp|Q9NRG9-2|AAAS_HUMAN;tr|H3BU82|H3BU82_HUMAN	10	59.573	50888000	20345000	24025000	0	0	0
E9PG46	E9PG46_HUMAN	AAK1	>tr|E9PG46|E9PG46_HUMAN AP2-associated protein kinase 1 OS=Homo sapiens GN=AAK1 PE=1 SV=1;>tr|A0A087WUK0|A0A087WUK0_HUMAN AP2-associated protein kinase 1 OS=Homo sapiens GN=AAK1 PE=1 SV=1;>sp|Q2M2I8-2|AAK1_HUMAN Isoform 2 of AP2-associated protein kinase 1	tr|E9PG46|E9PG46_HUMAN;tr|A0A087WUK0|A0A087WUK0_HUMAN;sp|Q2M2I8-2|AAK1_HUMAN;sp|Q2M2I8|AAK1_HUMAN	6	73.769	15915000	26102000	0	0	0	0
Q8IZP0-10	ABI1_HUMAN	ABI1	>sp|Q8IZP0-10|ABI1_HUMAN Isoform 10 of Abl interactor 1 OS=Homo sapiens GN=ABI1;>tr|B6VEX4|B6VEX4_HUMAN Abl interactor 1 OS=Homo sapiens GN=ABI1 PE=1 SV=1;>sp|Q8IZP0-8|ABI1_HUMAN Isoform 8 of Abl interactor 1 OS=Homo sapiens GN=ABI1;>sp|Q8IZP0-7|ABI1_HUMAN	sp|Q8IZP0-10|ABI1_HUMAN;tr|B6VEX4|B6VEX4_HUMAN;sp|Q8IZP0-8|ABI1_HUMAN;sp|Q8IZP0-7|ABI1_HUMAN;sp|Q8IZP0-2|ABI1_HUMAN;sp|Q8IZP0-4|ABI1_HUMAN;sp|Q8IZP0-3|ABI1_HUMAN;tr|A0A0A0MRT6|A0A0A0MRT6_HUMAN;sp|Q8IZP0-5|ABI1_HUMAN;sp|Q8IZP0-6|ABI1_HUMAN;sp|Q8IZP0-9|ABI1_HUMAN;sp|Q8IZP0|ABI1_HUMAN;sp|Q8IZP0-12|ABI1_HUMAN;sp|Q8IZP0-11|ABI1_HUMAN	6	42.667	19689000	16858000	0	0	0	0
Q9UHI8	ATS1_HUMAN	ADAMTS1	>sp|Q9UHI8|ATS1_HUMAN A disintegrin and metalloproteinase with thrombospondin motifs 1 OS=Homo sapiens GN=ADAMTS1 PE=1 SV=4	sp|Q9UHI8|ATS1_HUMAN	15	105.36	21264000	56454000	10753000	0	0	0
O60503	ADCY9_HUMAN	ADCY9	>sp|O60503|ADCY9_HUMAN Adenylate cyclase type 9 OS=Homo sapiens GN=ADCY9 PE=1 SV=4	sp|O60503|ADCY9_HUMAN	6	150.7	12851000	20793000	13005000	0	0	0
Q9H2P0	ADNP_HUMAN	ADNP	>sp|Q9H2P0|ADNP_HUMAN Activity-dependent neuroprotector homeobox protein OS=Homo sapiens GN=ADNP PE=1 SV=1	sp|Q9H2P0|ADNP_HUMAN	8	123.56	34085000	17627000	0	0	0	0
P08913	ADA2A_HUMAN	ADRA2A	>sp|P08913|ADA2A_HUMAN Alpha-2A adrenergic receptor OS=Homo sapiens GN=ADRA2A PE=1 SV=3	sp|P08913|ADA2A_HUMAN	3	48.956	22276000	25279000	18958000	0	0	0
Q9UKV8	AGO2_HUMAN	AGO2	>sp|Q9UKV8|AGO2_HUMAN Protein argonaute-2 OS=Homo sapiens GN=AGO2 PE=1 SV=3;>sp|Q9UKV8-2|AGO2_HUMAN Isoform 2 of Protein argonaute-2 OS=Homo sapiens GN=AGO2	sp|Q9UKV8|AGO2_HUMAN;sp|Q9UKV8-2|AGO2_HUMAN	14	97.207	9710200	14667000	10787000	0	0	0
Q8WYP5	ELYS_HUMAN	AHCTF1	>sp|Q8WYP5|ELYS_HUMAN Protein ELYS OS=Homo sapiens GN=AHCTF1 PE=1 SV=3;>sp|Q8WYP5-3|ELYS_HUMAN Isoform 3 of Protein ELYS OS=Homo sapiens GN=AHCTF1;>sp|Q8WYP5-2|ELYS_HUMAN Isoform 2 of Protein ELYS OS=Homo sapiens GN=AHCTF1	sp|Q8WYP5|ELYS_HUMAN;sp|Q8WYP5-3|ELYS_HUMAN;sp|Q8WYP5-2|ELYS_HUMAN	7	252.5	23092000	22519000	0	0	0	0
Q9BRQ8	AIFM2_HUMAN	AIFM2	>sp|Q9BRQ8|AIFM2_HUMAN Apoptosis-inducing factor 2 OS=Homo sapiens GN=AIFM2 PE=1 SV=1;>sp|Q9BRQ8-2|AIFM2_HUMAN Isoform 2 of Apoptosis-inducing factor 2 OS=Homo sapiens GN=AIFM2	sp|Q9BRQ8|AIFM2_HUMAN;sp|Q9BRQ8-2|AIFM2_HUMAN	4	40.526	31252000	0	9758200	0	0	0
Q4KMQ2-3	ANO6_HUMAN	ANO6	>sp|Q4KMQ2-3|ANO6_HUMAN Isoform 3 of Anoctamin-6 OS=Homo sapiens GN=ANO6;>sp|Q4KMQ2|ANO6_HUMAN Anoctamin-6 OS=Homo sapiens GN=ANO6 PE=1 SV=2;>sp|Q4KMQ2-4|ANO6_HUMAN Isoform 4 of Anoctamin-6 OS=Homo sapiens GN=ANO6;>sp|Q4KMQ2-2|ANO6_HUMAN Isoform 2 of Anoct	sp|Q4KMQ2-3|ANO6_HUMAN;sp|Q4KMQ2|ANO6_HUMAN;sp|Q4KMQ2-4|ANO6_HUMAN;sp|Q4KMQ2-2|ANO6_HUMAN	4	103.96	18763000	25955000	0	0	0	0
P53680-2	AP2S1_HUMAN	AP2S1	>sp|P53680-2|AP2S1_HUMAN Isoform 2 of AP-2 complex subunit sigma OS=Homo sapiens GN=AP2S1;>sp|P53680|AP2S1_HUMAN AP-2 complex subunit sigma OS=Homo sapiens GN=AP2S1 PE=1 SV=2;>tr|M0R0N4|M0R0N4_HUMAN AP-2 complex subunit sigma OS=Homo sapiens GN=AP2S1 PE=1	sp|P53680-2|AP2S1_HUMAN;sp|P53680|AP2S1_HUMAN;tr|M0R0N4|M0R0N4_HUMAN;tr|X6R390|X6R390_HUMAN;tr|M0QYZ2|M0QYZ2_HUMAN;tr|M0QZ21|M0QZ21_HUMAN	2	12.417	29773000	91915000	27530000	0	0	0
Q9UPM8	AP4E1_HUMAN	AP4E1	>sp|Q9UPM8|AP4E1_HUMAN AP-4 complex subunit epsilon-1 OS=Homo sapiens GN=AP4E1 PE=1 SV=2;>sp|Q9UPM8-2|AP4E1_HUMAN Isoform 2 of AP-4 complex subunit epsilon-1 OS=Homo sapiens GN=AP4E1	sp|Q9UPM8|AP4E1_HUMAN;sp|Q9UPM8-2|AP4E1_HUMAN	4	127.29	55053000	70014000	0	0	0	0
Q96P48-3	ARAP1_HUMAN	ARAP1	>sp|Q96P48-3|ARAP1_HUMAN Isoform 3 of Arf-GAP with Rho-GAP domain, ANK repeat and PH domain-containing protein 1 OS=Homo sapiens GN=ARAP1;>sp|Q96P48|ARAP1_HUMAN Arf-GAP with Rho-GAP domain, ANK repeat and PH domain-containing protein 1 OS=Homo sapiens GN=A	sp|Q96P48-3|ARAP1_HUMAN;sp|Q96P48|ARAP1_HUMAN;tr|A0A0A0MSJ2|A0A0A0MSJ2_HUMAN;sp|Q96P48-5|ARAP1_HUMAN;sp|Q96P48-7|ARAP1_HUMAN;tr|E7EU13|E7EU13_HUMAN;sp|Q96P48-2|ARAP1_HUMAN;sp|Q96P48-4|ARAP1_HUMAN;sp|Q96P48-1|ARAP1_HUMAN	10	160.99	24286000	15676000	0	0	0	0
Q9NP61-2	ARFG3_HUMAN	ARFGAP3	>sp|Q9NP61-2|ARFG3_HUMAN Isoform 2 of ADP-ribosylation factor GTPase-activating protein 3 OS=Homo sapiens GN=ARFGAP3;>sp|Q9NP61|ARFG3_HUMAN ADP-ribosylation factor GTPase-activating protein 3 OS=Homo sapiens GN=ARFGAP3 PE=1 SV=1	sp|Q9NP61-2|ARFG3_HUMAN;sp|Q9NP61|ARFG3_HUMAN	7	51.989	33153000	31297000	0	0	0	0
P53365	ARFP2_HUMAN	ARFIP2	>sp|P53365|ARFP2_HUMAN Arfaptin-2 OS=Homo sapiens GN=ARFIP2 PE=1 SV=1;>tr|A0A087X1E4|A0A087X1E4_HUMAN Arfaptin-2 OS=Homo sapiens GN=ARFIP2 PE=1 SV=1;>sp|P53365-3|ARFP2_HUMAN Isoform 3 of Arfaptin-2 OS=Homo sapiens GN=ARFIP2;>sp|P53365-2|ARFP2_HUMAN Isoform	sp|P53365|ARFP2_HUMAN;tr|A0A087X1E4|A0A087X1E4_HUMAN;sp|P53365-3|ARFP2_HUMAN;sp|P53365-2|ARFP2_HUMAN;tr|E9PRV8|E9PRV8_HUMAN	8	37.855	19748000	29768000	0	0	0	0
Q9NVT9	ARMC1_HUMAN	ARMC1	>sp|Q9NVT9|ARMC1_HUMAN Armadillo repeat-containing protein 1 OS=Homo sapiens GN=ARMC1 PE=1 SV=1;>sp|Q9NVT9-2|ARMC1_HUMAN Isoform 2 of Armadillo repeat-containing protein 1 OS=Homo sapiens GN=ARMC1;>tr|E5RJ86|E5RJ86_HUMAN Armadillo repeat-containing protein	sp|Q9NVT9|ARMC1_HUMAN;sp|Q9NVT9-2|ARMC1_HUMAN;tr|E5RJ86|E5RJ86_HUMAN	4	31.28	14131000	14654000	10317000	0	0	0
Q9HD20-2	AT131_HUMAN	ATP13A1	>sp|Q9HD20-2|AT131_HUMAN Isoform B of Manganese-transporting ATPase 13A1 OS=Homo sapiens GN=ATP13A1;>sp|Q9HD20|AT131_HUMAN Manganese-transporting ATPase 13A1 OS=Homo sapiens GN=ATP13A1 PE=1 SV=2	sp|Q9HD20-2|AT131_HUMAN;sp|Q9HD20|AT131_HUMAN	17	121.11	43119000	35885000	29664000	0	0	0
P30049	ATPD_HUMAN	ATP5D	>sp|P30049|ATPD_HUMAN ATP synthase subunit delta, mitochondrial OS=Homo sapiens GN=ATP5D PE=1 SV=2	sp|P30049|ATPD_HUMAN	2	17.49	93961000	39556000	66764000	0	0	0
G3V325	G3V325_HUMAN	ATP5J2-PTCD1	>tr|G3V325|G3V325_HUMAN Protein ATP5J2-PTCD1 OS=Homo sapiens GN=ATP5J2-PTCD1 PE=4 SV=1;>sp|O75127|PTCD1_HUMAN Pentatricopeptide repeat-containing protein 1, mitochondrial OS=Homo sapiens GN=PTCD1 PE=1 SV=2	tr|G3V325|G3V325_HUMAN;sp|O75127|PTCD1_HUMAN	6	84.109	48880000	15985000	0	0	0	0
P21283	VATC1_HUMAN	ATP6V1C1	>sp|P21283|VATC1_HUMAN V-type proton ATPase subunit C 1 OS=Homo sapiens GN=ATP6V1C1 PE=1 SV=4	sp|P21283|VATC1_HUMAN	4	43.941	24600000	0	10251000	0	0	0
H0YH87	H0YH87_HUMAN	ATXN2	>tr|H0YH87|H0YH87_HUMAN Ataxin-2 (Fragment) OS=Homo sapiens GN=ATXN2 PE=1 SV=1;>sp|Q99700-2|ATX2_HUMAN Isoform 2 of Ataxin-2 OS=Homo sapiens GN=ATXN2;>sp|Q99700-5|ATX2_HUMAN Isoform 5 of Ataxin-2 OS=Homo sapiens GN=ATXN2;>tr|F8WB06|F8WB06_HUMAN Ataxin-2 OS	tr|H0YH87|H0YH87_HUMAN;sp|Q99700-2|ATX2_HUMAN;sp|Q99700-5|ATX2_HUMAN;tr|F8WB06|F8WB06_HUMAN;tr|F8VQP2|F8VQP2_HUMAN;tr|V9GY86|V9GY86_HUMAN;sp|Q99700-4|ATX2_HUMAN;sp|Q99700|ATX2_HUMAN	7	98.004	0	19128000	24923000	0	0	0
O14965	AURKA_HUMAN	AURKA	>sp|O14965|AURKA_HUMAN Aurora kinase A OS=Homo sapiens GN=AURKA PE=1 SV=2;>tr|Q5QPD4|Q5QPD4_HUMAN Aurora kinase A (Fragment) OS=Homo sapiens GN=AURKA PE=1 SV=1;>tr|A3KFJ0|A3KFJ0_HUMAN Aurora kinase A OS=Homo sapiens GN=AURKA PE=1 SV=1;>tr|A3KFJ1|A3KFJ1_HUM	sp|O14965|AURKA_HUMAN;tr|Q5QPD4|Q5QPD4_HUMAN;tr|A3KFJ0|A3KFJ0_HUMAN;tr|A3KFJ1|A3KFJ1_HUMAN;tr|Q5QPD2|Q5QPD2_HUMAN	6	45.809	20289000	42445000	0	0	0	0
Q96GD4	AURKB_HUMAN	AURKB	>sp|Q96GD4|AURKB_HUMAN Aurora kinase B OS=Homo sapiens GN=AURKB PE=1 SV=3;>sp|Q96GD4-5|AURKB_HUMAN Isoform 5 of Aurora kinase B OS=Homo sapiens GN=AURKB;>tr|J3KTD6|J3KTD6_HUMAN Aurora kinase B (Fragment) OS=Homo sapiens GN=AURKB PE=1 SV=1;>sp|Q96GD4-4|AURK	sp|Q96GD4|AURKB_HUMAN;sp|Q96GD4-5|AURKB_HUMAN;tr|J3KTD6|J3KTD6_HUMAN;sp|Q96GD4-4|AURKB_HUMAN;sp|Q96GD4-2|AURKB_HUMAN;sp|Q96GD4-3|AURKB_HUMAN;tr|J3QR41|J3QR41_HUMAN;tr|J3QLN8|J3QLN8_HUMAN;tr|J3KT86|J3KT86_HUMAN;tr|J3KRJ2|J3KRJ2_HUMAN;tr|J3KRF8|J3KRF8_HUMAN	6	39.31	20971000	26564000	16982000	0	0	0
Q9UIG0-2	BAZ1B_HUMAN	BAZ1B	>sp|Q9UIG0-2|BAZ1B_HUMAN Isoform 2 of Tyrosine-protein kinase BAZ1B OS=Homo sapiens GN=BAZ1B;>sp|Q9UIG0|BAZ1B_HUMAN Tyrosine-protein kinase BAZ1B OS=Homo sapiens GN=BAZ1B PE=1 SV=2	sp|Q9UIG0-2|BAZ1B_HUMAN;sp|Q9UIG0|BAZ1B_HUMAN	20	170.45	151060000	112600000	32707000	0	0	0
P13497	BMP1_HUMAN	BMP1	>sp|P13497|BMP1_HUMAN Bone morphogenetic protein 1 OS=Homo sapiens GN=BMP1 PE=1 SV=2;>sp|P13497-5|BMP1_HUMAN Isoform BMP1-6 of Bone morphogenetic protein 1 OS=Homo sapiens GN=BMP1;>sp|P13497-2|BMP1_HUMAN Isoform BMP1-1 of Bone morphogenetic protein 1 OS=Ho	sp|P13497|BMP1_HUMAN;sp|P13497-5|BMP1_HUMAN;sp|P13497-2|BMP1_HUMAN;sp|P13497-6|BMP1_HUMAN;sp|P13497-4|BMP1_HUMAN	15	111.25	61043000	42356000	0	0	0	0
Q7KYR7-5	BT2A1_HUMAN	BTN2A1	>sp|Q7KYR7-5|BT2A1_HUMAN Isoform 5 of Butyrophilin subfamily 2 member A1 OS=Homo sapiens GN=BTN2A1;>sp|Q7KYR7|BT2A1_HUMAN Butyrophilin subfamily 2 member A1 OS=Homo sapiens GN=BTN2A1 PE=1 SV=3;>sp|Q7KYR7-1|BT2A1_HUMAN Isoform 2 of Butyrophilin subfamily 2	sp|Q7KYR7-5|BT2A1_HUMAN;sp|Q7KYR7|BT2A1_HUMAN;sp|Q7KYR7-1|BT2A1_HUMAN;sp|Q7KYR7-3|BT2A1_HUMAN	3	53.203	8225200	14025000	0	0	0	0
Q9H6V9	CB043_HUMAN	C2orf43	>sp|Q9H6V9|CB043_HUMAN UPF0554 protein C2orf43 OS=Homo sapiens GN=C2orf43 PE=1 SV=1;>sp|Q9H6V9-2|CB043_HUMAN Isoform 2 of UPF0554 protein C2orf43 OS=Homo sapiens GN=C2orf43;>tr|B5MDU6|B5MDU6_HUMAN UPF0554 protein C2orf43 OS=Homo sapiens GN=C2orf43 PE=1 SV=	sp|Q9H6V9|CB043_HUMAN;sp|Q9H6V9-2|CB043_HUMAN;tr|B5MDU6|B5MDU6_HUMAN;tr|C9JHU6|C9JHU6_HUMAN;tr|B5MCE2|B5MCE2_HUMAN;tr|C9JUM0|C9JUM0_HUMAN;tr|B4DRG3|B4DRG3_HUMAN;sp|Q9H6V9-4|CB043_HUMAN;tr|B5MCU4|B5MCU4_HUMAN;sp|Q9H6V9-3|CB043_HUMAN;tr|A0A0A0MSH6|A0A0A0MSH6_HUMAN	2	37.318	6762300	4712000	0	0	0	0
Q9HA77	SYCM_HUMAN	CARS2	>sp|Q9HA77|SYCM_HUMAN Probable cysteine--tRNA ligase, mitochondrial OS=Homo sapiens GN=CARS2 PE=1 SV=1	sp|Q9HA77|SYCM_HUMAN	5	62.223	19196000	12075000	12476000	0	0	0
Q5JRU2	Q5JRU2_HUMAN	CASP9	>tr|Q5JRU2|Q5JRU2_HUMAN Caspase-9 subunit p35 (Fragment) OS=Homo sapiens GN=CASP9 PE=1 SV=1;>sp|P55211-4|CASP9_HUMAN Isoform 4 of Caspase-9 OS=Homo sapiens GN=CASP9;>sp|P55211|CASP9_HUMAN Caspase-9 OS=Homo sapiens GN=CASP9 PE=1 SV=3;>tr|F8VVS7|F8VVS7_HUMAN	tr|Q5JRU2|Q5JRU2_HUMAN;sp|P55211-4|CASP9_HUMAN;sp|P55211|CASP9_HUMAN;tr|F8VVS7|F8VVS7_HUMAN;tr|Q5JRU8|Q5JRU8_HUMAN;sp|P55211-2|CASP9_HUMAN	4	28.764	18453000	23563000	0	0	0	0
Q5ZPR3-4	CD276_HUMAN	CD276	>sp|Q5ZPR3-4|CD276_HUMAN Isoform 4 of CD276 antigen OS=Homo sapiens GN=CD276;>sp|Q5ZPR3|CD276_HUMAN CD276 antigen OS=Homo sapiens GN=CD276 PE=1 SV=1;>sp|Q5ZPR3-3|CD276_HUMAN Isoform 3 of CD276 antigen OS=Homo sapiens GN=CD276;>tr|H0YL10|H0YL10_HUMAN CD276	sp|Q5ZPR3-4|CD276_HUMAN;sp|Q5ZPR3|CD276_HUMAN;sp|Q5ZPR3-3|CD276_HUMAN;tr|H0YL10|H0YL10_HUMAN;sp|Q5ZPR3-2|CD276_HUMAN	6	57.165	0	48504000	27710000	0	0	0
E9PJK1	E9PJK1_HUMAN	CD81	>tr|E9PJK1|E9PJK1_HUMAN Tetraspanin OS=Homo sapiens GN=CD81 PE=1 SV=1;>tr|E9PRJ8|E9PRJ8_HUMAN Tetraspanin (Fragment) OS=Homo sapiens GN=CD81 PE=1 SV=1;>tr|H0YDL9|H0YDL9_HUMAN Tetraspanin (Fragment) OS=Homo sapiens GN=CD81 PE=1 SV=1;>tr|H0YDJ9|H0YDJ9_HUMAN	tr|E9PJK1|E9PJK1_HUMAN;tr|E9PRJ8|E9PRJ8_HUMAN;tr|H0YDL9|H0YDL9_HUMAN;tr|H0YDJ9|H0YDJ9_HUMAN;sp|P60033|CD81_HUMAN;tr|E9PIF1|E9PIF1_HUMAN;tr|A6NMH8|A6NMH8_HUMAN	2	17.963	0	61858000	33642000	0	0	0
Q00535	CDK5_HUMAN	CDK5	>sp|Q00535|CDK5_HUMAN Cyclin-dependent-like kinase 5 OS=Homo sapiens GN=CDK5 PE=1 SV=3;>sp|Q00535-2|CDK5_HUMAN Isoform 2 of Cyclin-dependent-like kinase 5 OS=Homo sapiens GN=CDK5	sp|Q00535|CDK5_HUMAN;sp|Q00535-2|CDK5_HUMAN	11	33.304	26775000	31038000	22904000	0	0	0
P50750	CDK9_HUMAN	CDK9	>sp|P50750|CDK9_HUMAN Cyclin-dependent kinase 9 OS=Homo sapiens GN=CDK9 PE=1 SV=3;>sp|P50750-2|CDK9_HUMAN Isoform 2 of Cyclin-dependent kinase 9 OS=Homo sapiens GN=CDK9	sp|P50750|CDK9_HUMAN;sp|P50750-2|CDK9_HUMAN	5	42.777	16789000	14336000	0	0	0	0
Q9BXW7-2	CECR5_HUMAN	CECR5	>sp|Q9BXW7-2|CECR5_HUMAN Isoform 1 of Cat eye syndrome critical region protein 5 OS=Homo sapiens GN=CECR5;>sp|Q9BXW7|CECR5_HUMAN Cat eye syndrome critical region protein 5 OS=Homo sapiens GN=CECR5 PE=1 SV=1	sp|Q9BXW7-2|CECR5_HUMAN;sp|Q9BXW7|CECR5_HUMAN	7	43.588	65151000	25338000	0	0	0	0
Q7Z7K6-3	CENPV_HUMAN	CENPV	>sp|Q7Z7K6-3|CENPV_HUMAN Isoform 3 of Centromere protein V OS=Homo sapiens GN=CENPV;>sp|Q7Z7K6|CENPV_HUMAN Centromere protein V OS=Homo sapiens GN=CENPV PE=1 SV=1	sp|Q7Z7K6-3|CENPV_HUMAN;sp|Q7Z7K6|CENPV_HUMAN	3	29.73	17478000	8397800	0	0	0	0
Q6ZU80-1	CE128_HUMAN	CEP128	>sp|Q6ZU80-1|CE128_HUMAN Isoform 1 of Centrosomal protein of 128 kDa OS=Homo sapiens GN=CEP128;>sp|Q6ZU80|CE128_HUMAN Centrosomal protein of 128 kDa OS=Homo sapiens GN=CEP128 PE=1 SV=2;>tr|H0YJE3|H0YJE3_HUMAN Centrosomal protein of 128 kDa (Fragment) OS=Ho	sp|Q6ZU80-1|CE128_HUMAN;sp|Q6ZU80|CE128_HUMAN;tr|H0YJE3|H0YJE3_HUMAN	11	115.78	54658000	22192000	25815000	0	0	0
Q9C0F1	CEP44_HUMAN	CEP44	>sp|Q9C0F1|CEP44_HUMAN Centrosomal protein of 44 kDa OS=Homo sapiens GN=CEP44 PE=1 SV=2;>sp|Q9C0F1-2|CEP44_HUMAN Isoform 2 of Centrosomal protein of 44 kDa OS=Homo sapiens GN=CEP44;>tr|D6RGX6|D6RGX6_HUMAN Centrosomal protein of 44 kDa (Fragment) OS=Homo sa	sp|Q9C0F1|CEP44_HUMAN;sp|Q9C0F1-2|CEP44_HUMAN;tr|D6RGX6|D6RGX6_HUMAN	2	44.139	12503000	10465000	0	0	0	0
Q53EZ4	CEP55_HUMAN	CEP55	>sp|Q53EZ4|CEP55_HUMAN Centrosomal protein of 55 kDa OS=Homo sapiens GN=CEP55 PE=1 SV=3;>sp|Q53EZ4-2|CEP55_HUMAN Isoform 2 of Centrosomal protein of 55 kDa OS=Homo sapiens GN=CEP55	sp|Q53EZ4|CEP55_HUMAN;sp|Q53EZ4-2|CEP55_HUMAN	9	54.178	52954000	61435000	47171000	0	0	0
O14757-2	CHK1_HUMAN	CHEK1	>sp|O14757-2|CHK1_HUMAN Isoform 2 of Serine/threonine-protein kinase Chk1 OS=Homo sapiens GN=CHEK1;>sp|O14757|CHK1_HUMAN Serine/threonine-protein kinase Chk1 OS=Homo sapiens GN=CHEK1 PE=1 SV=2;>tr|E7EPP6|E7EPP6_HUMAN Serine/threonine-protein kinase Chk1 OS	sp|O14757-2|CHK1_HUMAN;sp|O14757|CHK1_HUMAN;tr|E7EPP6|E7EPP6_HUMAN;tr|J3KN87|J3KN87_HUMAN;sp|O14757-3|CHK1_HUMAN	5	43.703	21926000	11737000	12985000	0	0	0
Q8IWX8	CHERP_HUMAN	CHERP	>sp|Q8IWX8|CHERP_HUMAN Calcium homeostasis endoplasmic reticulum protein OS=Homo sapiens GN=CHERP PE=1 SV=3;>tr|J3QK89|J3QK89_HUMAN Calcium homeostasis endoplasmic reticulum protein OS=Homo sapiens GN=CHERP PE=1 SV=1	sp|Q8IWX8|CHERP_HUMAN;tr|J3QK89|J3QK89_HUMAN	8	103.7	19486000	20663000	20031000	0	0	0
P51798-2	CLCN7_HUMAN	CLCN7	>sp|P51798-2|CLCN7_HUMAN Isoform 2 of H(+)/Cl(-) exchange transporter 7 OS=Homo sapiens GN=CLCN7;>sp|P51798|CLCN7_HUMAN H(+)/Cl(-) exchange transporter 7 OS=Homo sapiens GN=CLCN7 PE=1 SV=2;>tr|Q96RY8|Q96RY8_HUMAN Chloride channel protein OS=Homo sapiens GN	sp|P51798-2|CLCN7_HUMAN;sp|P51798|CLCN7_HUMAN;tr|Q96RY8|Q96RY8_HUMAN;tr|H0Y2M6|H0Y2M6_HUMAN	5	86.025	13826000	15707000	0	0	0	0
O96005	CLPT1_HUMAN	CLPTM1	>sp|O96005|CLPT1_HUMAN Cleft lip and palate transmembrane protein 1 OS=Homo sapiens GN=CLPTM1 PE=1 SV=1;>sp|O96005-4|CLPT1_HUMAN Isoform 3 of Cleft lip and palate transmembrane protein 1 OS=Homo sapiens GN=CLPTM1;>sp|O96005-3|CLPT1_HUMAN Isoform 2 of Cleft	sp|O96005|CLPT1_HUMAN;sp|O96005-4|CLPT1_HUMAN;sp|O96005-3|CLPT1_HUMAN;tr|K7EQQ1|K7EQQ1_HUMAN	9	76.096	40149000	0	33015000	0	0	0
Q9UP83-3	COG5_HUMAN	COG5	>sp|Q9UP83-3|COG5_HUMAN Isoform 3 of Conserved oligomeric Golgi complex subunit 5 OS=Homo sapiens GN=COG5;>sp|Q9UP83|COG5_HUMAN Conserved oligomeric Golgi complex subunit 5 OS=Homo sapiens GN=COG5 PE=1 SV=3;>sp|Q9UP83-2|COG5_HUMAN Isoform 2 of Conserved ol	sp|Q9UP83-3|COG5_HUMAN;sp|Q9UP83|COG5_HUMAN;sp|Q9UP83-2|COG5_HUMAN;tr|U3KQU7|U3KQU7_HUMAN	7	90.808	22103000	0	19600000	0	0	0
Q99715-4	COCA1_HUMAN	COL12A1	>sp|Q99715-4|COCA1_HUMAN Isoform 4 of Collagen alpha-1(XII) chain OS=Homo sapiens GN=COL12A1;>tr|D6RGG3|D6RGG3_HUMAN Collagen alpha-1(XII) chain OS=Homo sapiens GN=COL12A1 PE=1 SV=1;>sp|Q99715|COCA1_HUMAN Collagen alpha-1(XII) chain OS=Homo sapiens GN=COL1	sp|Q99715-4|COCA1_HUMAN;tr|D6RGG3|D6RGG3_HUMAN;sp|Q99715|COCA1_HUMAN	18	324.57	51654000	31034000	44072000	0	0	0
Q05707-2	COEA1_HUMAN	COL14A1	>sp|Q05707-2|COEA1_HUMAN Isoform 2 of Collagen alpha-1(XIV) chain OS=Homo sapiens GN=COL14A1;>sp|Q05707|COEA1_HUMAN Collagen alpha-1(XIV) chain OS=Homo sapiens GN=COL14A1 PE=1 SV=3;>sp|Q05707-3|COEA1_HUMAN Isoform 3 of Collagen alpha-1(XIV) chain OS=Homo s	sp|Q05707-2|COEA1_HUMAN;sp|Q05707|COEA1_HUMAN;sp|Q05707-3|COEA1_HUMAN;tr|J3QT83|J3QT83_HUMAN	20	191.9	37390000	49906000	34410000	0	0	0
P08572	CO4A2_HUMAN	COL4A2	>sp|P08572|CO4A2_HUMAN Collagen alpha-2(IV) chain OS=Homo sapiens GN=COL4A2 PE=1 SV=4	sp|P08572|CO4A2_HUMAN	9	167.55	45378000	40159000	0	0	0	0
P14384	CBPM_HUMAN	CPM	>sp|P14384|CBPM_HUMAN Carboxypeptidase M OS=Homo sapiens GN=CPM PE=1 SV=2;>tr|H0YHN7|H0YHN7_HUMAN Carboxypeptidase M (Fragment) OS=Homo sapiens GN=CPM PE=4 SV=1;>tr|F8W111|F8W111_HUMAN Carboxypeptidase M (Fragment) OS=Homo sapiens GN=CPM PE=4 SV=1	sp|P14384|CBPM_HUMAN;tr|H0YHN7|H0YHN7_HUMAN;tr|F8W111|F8W111_HUMAN	3	50.513	11014000	24008000	0	0	0	0
Q10570	CPSF1_HUMAN	CPSF1	>sp|Q10570|CPSF1_HUMAN Cleavage and polyadenylation specificity factor subunit 1 OS=Homo sapiens GN=CPSF1 PE=1 SV=2	sp|Q10570|CPSF1_HUMAN	3	160.88	8497400	8522100	0	0	0	0
G5E9W3	G5E9W3_HUMAN	CPSF3	>tr|G5E9W3|G5E9W3_HUMAN Cleavage and polyadenylation specific factor 3, 73kDa, isoform CRA_b OS=Homo sapiens GN=CPSF3 PE=1 SV=1;>sp|Q9UKF6|CPSF3_HUMAN Cleavage and polyadenylation specificity factor subunit 3 OS=Homo sapiens GN=CPSF3 PE=1 SV=1	tr|G5E9W3|G5E9W3_HUMAN;sp|Q9UKF6|CPSF3_HUMAN	6	73.476	24307000	27392000	0	0	0	0
Q8N684-2	CPSF7_HUMAN	CPSF7	>sp|Q8N684-2|CPSF7_HUMAN Isoform 2 of Cleavage and polyadenylation specificity factor subunit 7 OS=Homo sapiens GN=CPSF7;>sp|Q8N684|CPSF7_HUMAN Cleavage and polyadenylation specificity factor subunit 7 OS=Homo sapiens GN=CPSF7 PE=1 SV=1;>sp|Q8N684-3|CPSF7_	sp|Q8N684-2|CPSF7_HUMAN;sp|Q8N684|CPSF7_HUMAN;sp|Q8N684-3|CPSF7_HUMAN;tr|F5H669|F5H669_HUMAN;tr|J3QT54|J3QT54_HUMAN;tr|F5H6M0|F5H6M0_HUMAN;tr|F5H047|F5H047_HUMAN	8	51.095	31675000	20442000	10444000	0	0	0
P56545	CTBP2_HUMAN	CTBP2	>sp|P56545|CTBP2_HUMAN C-terminal-binding protein 2 OS=Homo sapiens GN=CTBP2 PE=1 SV=1;>tr|Q5SQP8|Q5SQP8_HUMAN C-terminal-binding protein 2 OS=Homo sapiens GN=CTBP2 PE=1 SV=1;>sp|P56545-2|CTBP2_HUMAN Isoform 2 of C-terminal-binding protein 2 OS=Homo sapien	sp|P56545|CTBP2_HUMAN;tr|Q5SQP8|Q5SQP8_HUMAN;sp|P56545-2|CTBP2_HUMAN	7	48.944	43230000	31263000	25151000	0	0	0
H0YMH7	H0YMH7_HUMAN	CTDSPL2	>tr|H0YMH7|H0YMH7_HUMAN CTD small phosphatase-like protein 2 (Fragment) OS=Homo sapiens GN=CTDSPL2 PE=1 SV=1;>sp|Q05D32-2|CTSL2_HUMAN Isoform 2 of CTD small phosphatase-like protein 2 OS=Homo sapiens GN=CTDSPL2;>sp|Q05D32|CTSL2_HUMAN CTD small phosphatase-	tr|H0YMH7|H0YMH7_HUMAN;sp|Q05D32-2|CTSL2_HUMAN;sp|Q05D32|CTSL2_HUMAN;tr|H0YNU2|H0YNU2_HUMAN;tr|H0YNW9|H0YNW9_HUMAN	4	18.322	24594000	11786000	0	0	0	0
P26232-2	CTNA2_HUMAN	CTNNA2	>sp|P26232-2|CTNA2_HUMAN Isoform 2 of Catenin alpha-2 OS=Homo sapiens GN=CTNNA2;>sp|P26232-5|CTNA2_HUMAN Isoform 5 of Catenin alpha-2 OS=Homo sapiens GN=CTNNA2;>sp|P26232|CTNA2_HUMAN Catenin alpha-2 OS=Homo sapiens GN=CTNNA2 PE=1 SV=5;>sp|P26232-3|CTNA2_HU	sp|P26232-2|CTNA2_HUMAN;sp|P26232-5|CTNA2_HUMAN;sp|P26232|CTNA2_HUMAN;sp|P26232-3|CTNA2_HUMAN;sp|P26232-4|CTNA2_HUMAN;tr|A0A0A0MRI5|A0A0A0MRI5_HUMAN;sp|P26232-6|CTNA2_HUMAN	12	100.45	104820000	76024000	0	0	0	0
F5GXX5	F5GXX5_HUMAN	DAD1	>tr|F5GXX5|F5GXX5_HUMAN Dolichyl-diphosphooligosaccharide--protein glycosyltransferase subunit DAD1 OS=Homo sapiens GN=DAD1 PE=1 SV=1;>sp|P61803|DAD1_HUMAN Dolichyl-diphosphooligosaccharide--protein glycosyltransferase subunit DAD1 OS=Homo sapiens GN=DAD1	tr|F5GXX5|F5GXX5_HUMAN;sp|P61803|DAD1_HUMAN;tr|F5H895|F5H895_HUMAN	3	9.5541	47052000	74301000	56738000	0	0	0
Q8N8Z6	DCBD1_HUMAN	DCBLD1	>sp|Q8N8Z6|DCBD1_HUMAN Discoidin, CUB and LCCL domain-containing protein 1 OS=Homo sapiens GN=DCBLD1 PE=1 SV=2;>sp|Q8N8Z6-2|DCBD1_HUMAN Isoform 2 of Discoidin, CUB and LCCL domain-containing protein 1 OS=Homo sapiens GN=DCBLD1	sp|Q8N8Z6|DCBD1_HUMAN;sp|Q8N8Z6-2|DCBD1_HUMAN	6	77.92	21137000	35645000	23073000	0	0	0
Q92466-4	DDB2_HUMAN	DDB2	>sp|Q92466-4|DDB2_HUMAN Isoform D3 of DNA damage-binding protein 2 OS=Homo sapiens GN=DDB2;>sp|Q92466|DDB2_HUMAN DNA damage-binding protein 2 OS=Homo sapiens GN=DDB2 PE=1 SV=1;>sp|Q92466-2|DDB2_HUMAN Isoform D1 of DNA damage-binding protein 2 OS=Homo sapie	sp|Q92466-4|DDB2_HUMAN;sp|Q92466|DDB2_HUMAN;sp|Q92466-2|DDB2_HUMAN	4	40.771	28172000	22181000	0	0	0	0
A0A087WVB0	A0A087WVB0_HUMAN	DDX50	>tr|A0A087WVB0|A0A087WVB0_HUMAN ATP-dependent RNA helicase DDX50 OS=Homo sapiens GN=DDX50 PE=1 SV=1;>sp|Q9BQ39|DDX50_HUMAN ATP-dependent RNA helicase DDX50 OS=Homo sapiens GN=DDX50 PE=1 SV=1;>tr|A0A087WVC1|A0A087WVC1_HUMAN ATP-dependent RNA helicase DDX50	tr|A0A087WVB0|A0A087WVB0_HUMAN;sp|Q9BQ39|DDX50_HUMAN;tr|A0A087WVC1|A0A087WVC1_HUMAN	6	82.713	18089000	17600000	0	0	0	0
P26358	DNMT1_HUMAN	DNMT1	>sp|P26358|DNMT1_HUMAN DNA (cytosine-5)-methyltransferase 1 OS=Homo sapiens GN=DNMT1 PE=1 SV=2;>sp|P26358-2|DNMT1_HUMAN Isoform 2 of DNA (cytosine-5)-methyltransferase 1 OS=Homo sapiens GN=DNMT1;>sp|P26358-3|DNMT1_HUMAN Isoform 3 of DNA (cytosine-5)-methyl	sp|P26358|DNMT1_HUMAN;sp|P26358-2|DNMT1_HUMAN;sp|P26358-3|DNMT1_HUMAN	18	183.16	86211000	46572000	37459000	0	0	0
Q5JSL3	DOC11_HUMAN	DOCK11	>sp|Q5JSL3|DOC11_HUMAN Dedicator of cytokinesis protein 11 OS=Homo sapiens GN=DOCK11 PE=1 SV=2;>tr|A6NIW2|A6NIW2_HUMAN Dedicator of cytokinesis protein 11 OS=Homo sapiens GN=DOCK11 PE=1 SV=2	sp|Q5JSL3|DOC11_HUMAN;tr|A6NIW2|A6NIW2_HUMAN	10	237.67	13815000	0	16164000	0	0	0
Q9P2X0	DPM3_HUMAN	DPM3	>sp|Q9P2X0|DPM3_HUMAN Dolichol-phosphate mannosyltransferase subunit 3 OS=Homo sapiens GN=DPM3 PE=1 SV=2;>sp|Q9P2X0-2|DPM3_HUMAN Isoform 2 of Dolichol-phosphate mannosyltransferase subunit 3 OS=Homo sapiens GN=DPM3	sp|Q9P2X0|DPM3_HUMAN;sp|Q9P2X0-2|DPM3_HUMAN	2	10.094	39498000	30262000	32988000	0	0	0
Q02487-2	DSC2_HUMAN	DSC2	>sp|Q02487-2|DSC2_HUMAN Isoform 2B of Desmocollin-2 OS=Homo sapiens GN=DSC2;>sp|Q02487|DSC2_HUMAN Desmocollin-2 OS=Homo sapiens GN=DSC2 PE=1 SV=1	sp|Q02487-2|DSC2_HUMAN;sp|Q02487|DSC2_HUMAN	4	93.768	12120000	19999000	0	0	0	0
Q9NTX5-6	ECHD1_HUMAN	ECHDC1	>sp|Q9NTX5-6|ECHD1_HUMAN Isoform 6 of Ethylmalonyl-CoA decarboxylase OS=Homo sapiens GN=ECHDC1;>sp|Q9NTX5-2|ECHD1_HUMAN Isoform 2 of Ethylmalonyl-CoA decarboxylase OS=Homo sapiens GN=ECHDC1;>sp|Q9NTX5|ECHD1_HUMAN Ethylmalonyl-CoA decarboxylase OS=Homo sapi	sp|Q9NTX5-6|ECHD1_HUMAN;sp|Q9NTX5-2|ECHD1_HUMAN;sp|Q9NTX5|ECHD1_HUMAN;tr|J3KP84|J3KP84_HUMAN;tr|E9PPG7|E9PPG7_HUMAN;tr|E9PRU6|E9PRU6_HUMAN;tr|F2Z2D6|F2Z2D6_HUMAN;sp|Q9NTX5-5|ECHD1_HUMAN;tr|E9PJS8|E9PJS8_HUMAN;tr|E9PLY6|E9PLY6_HUMAN;sp|Q9NTX5-3|ECHD1_HUMAN;tr|H0Y5L2|H0Y5L2_HUMAN	6	31.089	33657000	23553000	0	0	0	0
Q14156-2	EFR3A_HUMAN	EFR3A	>sp|Q14156-2|EFR3A_HUMAN Isoform 2 of Protein EFR3 homolog A OS=Homo sapiens GN=EFR3A;>sp|Q14156|EFR3A_HUMAN Protein EFR3 homolog A OS=Homo sapiens GN=EFR3A PE=1 SV=2;>sp|Q14156-3|EFR3A_HUMAN Isoform 3 of Protein EFR3 homolog A OS=Homo sapiens GN=EFR3A	sp|Q14156-2|EFR3A_HUMAN;sp|Q14156|EFR3A_HUMAN;sp|Q14156-3|EFR3A_HUMAN	10	88.8	18839000	37166000	0	0	0	0
Q15375-4	EPHA7_HUMAN	EPHA7	>sp|Q15375-4|EPHA7_HUMAN Isoform 4 of Ephrin type-A receptor 7 OS=Homo sapiens GN=EPHA7;>sp|Q15375|EPHA7_HUMAN Ephrin type-A receptor 7 OS=Homo sapiens GN=EPHA7 PE=1 SV=3;>sp|Q15375-2|EPHA7_HUMAN Isoform 2 of Ephrin type-A receptor 7 OS=Homo sapiens GN=EPH	sp|Q15375-4|EPHA7_HUMAN;sp|Q15375|EPHA7_HUMAN;sp|Q15375-2|EPHA7_HUMAN	11	111.62	25371000	45271000	29296000	0	0	0
Q96L35	Q96L35_HUMAN	EPHB4	>tr|Q96L35|Q96L35_HUMAN EPH receptor B4, isoform CRA_b OS=Homo sapiens GN=EPHB4 PE=1 SV=1;>sp|P54760|EPHB4_HUMAN Ephrin type-B receptor 4 OS=Homo sapiens GN=EPHB4 PE=1 SV=2;>sp|P54760-2|EPHB4_HUMAN Isoform 2 of Ephrin type-B receptor 4 OS=Homo sapiens GN=E	tr|Q96L35|Q96L35_HUMAN;sp|P54760|EPHB4_HUMAN;sp|P54760-2|EPHB4_HUMAN	9	102.56	18776000	16840000	16980000	0	0	0
Q9H6S3	ES8L2_HUMAN	EPS8L2	>sp|Q9H6S3|ES8L2_HUMAN Epidermal growth factor receptor kinase substrate 8-like protein 2 OS=Homo sapiens GN=EPS8L2 PE=1 SV=2;>sp|Q9H6S3-3|ES8L2_HUMAN Isoform 3 of Epidermal growth factor receptor kinase substrate 8-like protein 2 OS=Homo sapiens GN=EPS8L2	sp|Q9H6S3|ES8L2_HUMAN;sp|Q9H6S3-3|ES8L2_HUMAN	12	80.62	212310000	35301000	25475000	0	0	0
P04626-5	ERBB2_HUMAN	ERBB2	>sp|P04626-5|ERBB2_HUMAN Isoform 5 of Receptor tyrosine-protein kinase erbB-2 OS=Homo sapiens GN=ERBB2;>sp|P04626-4|ERBB2_HUMAN Isoform 4 of Receptor tyrosine-protein kinase erbB-2 OS=Homo sapiens GN=ERBB2;>sp|P04626|ERBB2_HUMAN Receptor tyrosine-protein k	sp|P04626-5|ERBB2_HUMAN;sp|P04626-4|ERBB2_HUMAN;sp|P04626|ERBB2_HUMAN;tr|B4DTR1|B4DTR1_HUMAN;tr|J3QLU9|J3QLU9_HUMAN;sp|P04626-3|ERBB2_HUMAN;sp|P04626-2|ERBB2_HUMAN;sp|P04626-6|ERBB2_HUMAN	8	134.85	30936000	52533000	0	0	0	0
E7ER77	E7ER77_HUMAN	ERMP1	>tr|E7ER77|E7ER77_HUMAN Endoplasmic reticulum metallopeptidase 1 OS=Homo sapiens GN=ERMP1 PE=1 SV=1;>sp|Q7Z2K6|ERMP1_HUMAN Endoplasmic reticulum metallopeptidase 1 OS=Homo sapiens GN=ERMP1 PE=1 SV=2	tr|E7ER77|E7ER77_HUMAN;sp|Q7Z2K6|ERMP1_HUMAN	8	93.159	23300000	29479000	15534000	0	0	0
Q16134-3	ETFD_HUMAN	ETFDH	>sp|Q16134-3|ETFD_HUMAN Isoform 2 of Electron transfer flavoprotein-ubiquinone oxidoreductase, mitochondrial OS=Homo sapiens GN=ETFDH;>sp|Q16134|ETFD_HUMAN Electron transfer flavoprotein-ubiquinone oxidoreductase, mitochondrial OS=Homo sapiens GN=ETFDH PE=	sp|Q16134-3|ETFD_HUMAN;sp|Q16134|ETFD_HUMAN	5	62.824	21881000	15319000	14569000	0	0	0
Q9NV70-2	EXOC1_HUMAN	EXOC1	>sp|Q9NV70-2|EXOC1_HUMAN Isoform 2 of Exocyst complex component 1 OS=Homo sapiens GN=EXOC1;>sp|Q9NV70|EXOC1_HUMAN Exocyst complex component 1 OS=Homo sapiens GN=EXOC1 PE=1 SV=4	sp|Q9NV70-2|EXOC1_HUMAN;sp|Q9NV70|EXOC1_HUMAN	7	100.28	33850000	32547000	20363000	0	0	0
E7EW84	E7EW84_HUMAN	EXOC6	>tr|E7EW84|E7EW84_HUMAN Exocyst complex component 6 OS=Homo sapiens GN=EXOC6 PE=1 SV=1;>sp|Q8TAG9|EXOC6_HUMAN Exocyst complex component 6 OS=Homo sapiens GN=EXOC6 PE=1 SV=3;>sp|Q8TAG9-2|EXOC6_HUMAN Isoform 2 of Exocyst complex component 6 OS=Homo sapiens G	tr|E7EW84|E7EW84_HUMAN;sp|Q8TAG9|EXOC6_HUMAN;sp|Q8TAG9-2|EXOC6_HUMAN	3	81.851	9680600	9347700	0	0	0	0
Q9Y3D0	MIP18_HUMAN	FAM96B	>sp|Q9Y3D0|MIP18_HUMAN Mitotic spindle-associated MMXD complex subunit MIP18 OS=Homo sapiens GN=FAM96B PE=1 SV=1;>tr|H3BNV7|H3BNV7_HUMAN Mitotic spindle-associated MMXD complex subunit MIP18 (Fragment) OS=Homo sapiens GN=FAM96B PE=1 SV=1	sp|Q9Y3D0|MIP18_HUMAN;tr|H3BNV7|H3BNV7_HUMAN	4	17.663	11728000	0	28496000	0	0	0
Q9NYY8-2	FAKD2_HUMAN	FASTKD2	>sp|Q9NYY8-2|FAKD2_HUMAN Isoform 2 of FAST kinase domain-containing protein 2 OS=Homo sapiens GN=FASTKD2;>sp|Q9NYY8|FAKD2_HUMAN FAST kinase domain-containing protein 2 OS=Homo sapiens GN=FASTKD2 PE=1 SV=1	sp|Q9NYY8-2|FAKD2_HUMAN;sp|Q9NYY8|FAKD2_HUMAN	4	74.535	15206000	7271000	0	0	0	0
Q9Y613	FHOD1_HUMAN	FHOD1	>sp|Q9Y613|FHOD1_HUMAN FH1/FH2 domain-containing protein 1 OS=Homo sapiens GN=FHOD1 PE=1 SV=3	sp|Q9Y613|FHOD1_HUMAN	11	126.55	21622000	12463000	0	0	0	0
Q6UN15-4	FIP1_HUMAN	FIP1L1	>sp|Q6UN15-4|FIP1_HUMAN Isoform 4 of Pre-mRNA 3-end-processing factor FIP1 OS=Homo sapiens GN=FIP1L1;>sp|Q6UN15-3|FIP1_HUMAN Isoform 3 of Pre-mRNA 3-end-processing factor FIP1 OS=Homo sapiens GN=FIP1L1;>sp|Q6UN15-5|FIP1_HUMAN Isoform 5 of Pre-mRNA 3-end	sp|Q6UN15-4|FIP1_HUMAN;sp|Q6UN15-3|FIP1_HUMAN;sp|Q6UN15-5|FIP1_HUMAN;sp|Q6UN15|FIP1_HUMAN	2	40.834	6986800	9062700	0	0	0	0
Q9Y3D6	FIS1_HUMAN	FIS1	>sp|Q9Y3D6|FIS1_HUMAN Mitochondrial fission 1 protein OS=Homo sapiens GN=FIS1 PE=1 SV=2	sp|Q9Y3D6|FIS1_HUMAN	2	16.937	15929000	7767000	0	0	0	0
P02751-6	FINC_HUMAN	FN1	>sp|P02751-6|FINC_HUMAN Isoform 6 of Fibronectin OS=Homo sapiens GN=FN1;>sp|P02751-5|FINC_HUMAN Isoform 5 of Fibronectin OS=Homo sapiens GN=FN1;>sp|P02751-17|FINC_HUMAN Isoform 17 of Fibronectin OS=Homo sapiens GN=FN1;>sp|P02751-3|FINC_HUMAN Isoform 3 of F	sp|P02751-6|FINC_HUMAN;sp|P02751-5|FINC_HUMAN;sp|P02751-17|FINC_HUMAN;sp|P02751-3|FINC_HUMAN;sp|P02751|FINC_HUMAN;sp|P02751-10|FINC_HUMAN;sp|P02751-9|FINC_HUMAN;sp|P02751-14|FINC_HUMAN;sp|P02751-8|FINC_HUMAN;sp|P02751-4|FINC_HUMAN;sp|P02751-11|FINC_HUMAN;sp|P02751-7|FINC_HUMAN;sp|P02751-15|FINC_HUMAN;sp|P02751-13|FINC_HUMAN;sp|P02751-12|FINC_HUMAN	34	240.51	372580000	107210000	275040000	0	0	0
Q53EP0	FND3B_HUMAN	FNDC3B	>sp|Q53EP0|FND3B_HUMAN Fibronectin type III domain-containing protein 3B OS=Homo sapiens GN=FNDC3B PE=1 SV=2;>sp|Q53EP0-2|FND3B_HUMAN Isoform 2 of Fibronectin type III domain-containing protein 3B OS=Homo sapiens GN=FNDC3B	sp|Q53EP0|FND3B_HUMAN;sp|Q53EP0-2|FND3B_HUMAN	7	132.89	16604000	27145000	0	0	0	0
Q05932-3	FOLC_HUMAN	FPGS	>sp|Q05932-3|FOLC_HUMAN Isoform 3 of Folylpolyglutamate synthase, mitochondrial OS=Homo sapiens GN=FPGS;>sp|Q05932-2|FOLC_HUMAN Isoform 2 of Folylpolyglutamate synthase, mitochondrial OS=Homo sapiens GN=FPGS;>sp|Q05932-4|FOLC_HUMAN Isoform 4 of Folylpolygl	sp|Q05932-3|FOLC_HUMAN;sp|Q05932-2|FOLC_HUMAN;sp|Q05932-4|FOLC_HUMAN;sp|Q05932|FOLC_HUMAN;tr|Q5JU21|Q5JU21_HUMAN;tr|Q5JU20|Q5JU20_HUMAN;tr|Q5JU23|Q5JU23_HUMAN	10	59.173	30701000	25171000	0	0	0	0
Q86YP4-2	P66A_HUMAN	GATAD2A	>sp|Q86YP4-2|P66A_HUMAN Isoform 2 of Transcriptional repressor p66-alpha OS=Homo sapiens GN=GATAD2A;>sp|Q86YP4|P66A_HUMAN Transcriptional repressor p66-alpha OS=Homo sapiens GN=GATAD2A PE=1 SV=1;>sp|Q86YP4-3|P66A_HUMAN Isoform 3 of Transcriptional represso	sp|Q86YP4-2|P66A_HUMAN;sp|Q86YP4|P66A_HUMAN;sp|Q86YP4-3|P66A_HUMAN	7	65.225	35328000	21720000	0	0	0	0
Q8WXI9	P66B_HUMAN	GATAD2B	>sp|Q8WXI9|P66B_HUMAN Transcriptional repressor p66-beta OS=Homo sapiens GN=GATAD2B PE=1 SV=1	sp|Q8WXI9|P66B_HUMAN	6	65.26	28832000	16678000	0	0	0	0
P50151	GBG10_HUMAN	GNG10	>sp|P50151|GBG10_HUMAN Guanine nucleotide-binding protein G(I)/G(S)/G(O) subunit gamma-10 OS=Homo sapiens GN=GNG10 PE=1 SV=1	sp|P50151|GBG10_HUMAN	3	7.2053	25895000	94427000	23830000	0	0	0
K7ERP4	K7ERP4_HUMAN	GPX4	>tr|K7ERP4|K7ERP4_HUMAN Glutathione peroxidase (Fragment) OS=Homo sapiens GN=GPX4 PE=1 SV=1;>sp|P36969-2|GPX4_HUMAN Isoform Cytoplasmic of Phospholipid hydroperoxide glutathione peroxidase, mitochondrial OS=Homo sapiens GN=GPX4;>tr|R4GNE4|R4GNE4_HUMAN Glut	tr|K7ERP4|K7ERP4_HUMAN;sp|P36969-2|GPX4_HUMAN;tr|R4GNE4|R4GNE4_HUMAN;tr|K7ENB4|K7ENB4_HUMAN;tr|K7EKX7|K7EKX7_HUMAN;tr|A0A087X2I2|A0A087X2I2_HUMAN;sp|P36969|GPX4_HUMAN;tr|A0A087WT12|A0A087WT12_HUMAN;tr|K7EJ20|K7EJ20_HUMAN;tr|A0A087X247|A0A087X247_HUMAN;tr|A0A0A0MTT1|A0A0A0MTT1_HUMAN	3	17.629	19760000	13405000	0	0	0	0
P49590	SYHM_HUMAN	HARS2	>sp|P49590|SYHM_HUMAN Probable histidine--tRNA ligase, mitochondrial OS=Homo sapiens GN=HARS2 PE=1 SV=1;>sp|P49590-2|SYHM_HUMAN Isoform 2 of Probable histidine--tRNA ligase, mitochondrial OS=Homo sapiens GN=HARS2;>tr|B4DQ67|B4DQ67_HUMAN Probable histidine-	sp|P49590|SYHM_HUMAN;sp|P49590-2|SYHM_HUMAN;tr|B4DQ67|B4DQ67_HUMAN	14	56.888	43757000	0	16326000	0	0	0
P51610-2	HCFC1_HUMAN	HCFC1	>sp|P51610-2|HCFC1_HUMAN Isoform 2 of Host cell factor 1 OS=Homo sapiens GN=HCFC1;>sp|P51610|HCFC1_HUMAN Host cell factor 1 OS=Homo sapiens GN=HCFC1 PE=1 SV=2;>sp|P51610-4|HCFC1_HUMAN Isoform 4 of Host cell factor 1 OS=Homo sapiens GN=HCFC1;>tr|A6NEM2|A6NE	sp|P51610-2|HCFC1_HUMAN;sp|P51610|HCFC1_HUMAN;sp|P51610-4|HCFC1_HUMAN;tr|A6NEM2|A6NEM2_HUMAN	15	201.85	85977000	89399000	29346000	0	0	0
Q5T3Q7	Q5T3Q7_HUMAN	HEATR1	>tr|Q5T3Q7|Q5T3Q7_HUMAN HEAT repeat-containing protein 1 OS=Homo sapiens GN=HEATR1 PE=1 SV=1;>sp|Q9H583|HEAT1_HUMAN HEAT repeat-containing protein 1 OS=Homo sapiens GN=HEATR1 PE=1 SV=3	tr|Q5T3Q7|Q5T3Q7_HUMAN;sp|Q9H583|HEAT1_HUMAN	15	233.27	41005000	39468000	29843000	0	0	0
Q9BTY7	HGH1_HUMAN	HGH1	>sp|Q9BTY7|HGH1_HUMAN Protein HGH1 homolog OS=Homo sapiens GN=HGH1 PE=1 SV=1	sp|Q9BTY7|HGH1_HUMAN	10	42.129	28642000	0	27109000	0	0	0
Q5SSJ5	HP1B3_HUMAN	HP1BP3	>sp|Q5SSJ5|HP1B3_HUMAN Heterochromatin protein 1-binding protein 3 OS=Homo sapiens GN=HP1BP3 PE=1 SV=1;>tr|X6RGJ2|X6RGJ2_HUMAN Heterochromatin protein 1-binding protein 3 (Fragment) OS=Homo sapiens GN=HP1BP3 PE=1 SV=1;>sp|Q5SSJ5-2|HP1B3_HUMAN Isoform 2 of	sp|Q5SSJ5|HP1B3_HUMAN;tr|X6RGJ2|X6RGJ2_HUMAN;sp|Q5SSJ5-2|HP1B3_HUMAN;tr|B0QZK4|B0QZK4_HUMAN;sp|Q5SSJ5-3|HP1B3_HUMAN;tr|Q5SWC8|Q5SWC8_HUMAN	12	61.206	152410000	91700000	42074000	0	0	0
O60725	ICMT_HUMAN	ICMT	>sp|O60725|ICMT_HUMAN Protein-S-isoprenylcysteine O-methyltransferase OS=Homo sapiens GN=ICMT PE=1 SV=1	sp|O60725|ICMT_HUMAN	2	31.938	9496900	15850000	17068000	0	0	0
O75054	IGSF3_HUMAN	IGSF3	>sp|O75054|IGSF3_HUMAN Immunoglobulin superfamily member 3 OS=Homo sapiens GN=IGSF3 PE=2 SV=3;>sp|O75054-2|IGSF3_HUMAN Isoform 2 of Immunoglobulin superfamily member 3 OS=Homo sapiens GN=IGSF3	sp|O75054|IGSF3_HUMAN;sp|O75054-2|IGSF3_HUMAN	18	135.19	15173000	120840000	10440000	0	0	0
Q9NQS7-2	INCE_HUMAN	INCENP	>sp|Q9NQS7-2|INCE_HUMAN Isoform 2 of Inner centromere protein OS=Homo sapiens GN=INCENP;>sp|Q9NQS7|INCE_HUMAN Inner centromere protein OS=Homo sapiens GN=INCENP PE=1 SV=3	sp|Q9NQS7-2|INCE_HUMAN;sp|Q9NQS7|INCE_HUMAN	5	104.99	17880000	22285000	20034000	0	0	0
O60333-3	KIF1B_HUMAN	KIF1B	>sp|O60333-3|KIF1B_HUMAN Isoform 3 of Kinesin-like protein KIF1B OS=Homo sapiens GN=KIF1B	sp|O60333-3|KIF1B_HUMAN	13	130.36	17780000	18476000	0	0	0	0
O95235	KI20A_HUMAN	KIF20A	>sp|O95235|KI20A_HUMAN Kinesin-like protein KIF20A OS=Homo sapiens GN=KIF20A PE=1 SV=1;>sp|O95235-2|KI20A_HUMAN Isoform 2 of Kinesin-like protein KIF20A OS=Homo sapiens GN=KIF20A	sp|O95235|KI20A_HUMAN;sp|O95235-2|KI20A_HUMAN	22	100.28	104730000	88825000	62513000	0	0	0
Q96Q89-4	KI20B_HUMAN	KIF20B	>sp|Q96Q89-4|KI20B_HUMAN Isoform 4 of Kinesin-like protein KIF20B OS=Homo sapiens GN=KIF20B;>sp|Q96Q89-3|KI20B_HUMAN Isoform 3 of Kinesin-like protein KIF20B OS=Homo sapiens GN=KIF20B;>sp|Q96Q89|KI20B_HUMAN Kinesin-like protein KIF20B OS=Homo sapiens GN=KI	sp|Q96Q89-4|KI20B_HUMAN;sp|Q96Q89-3|KI20B_HUMAN;sp|Q96Q89|KI20B_HUMAN;sp|Q96Q89-2|KI20B_HUMAN	2	199.81	0	1741100000	4291000000	0	0	0
O95239	KIF4A_HUMAN	KIF4A	>sp|O95239|KIF4A_HUMAN Chromosome-associated kinesin KIF4A OS=Homo sapiens GN=KIF4A PE=1 SV=3;>sp|O95239-2|KIF4A_HUMAN Isoform 2 of Chromosome-associated kinesin KIF4A OS=Homo sapiens GN=KIF4A	sp|O95239|KIF4A_HUMAN;sp|O95239-2|KIF4A_HUMAN	28	139.88	278380000	104280000	168340000	0	0	0
Q9BW19	KIFC1_HUMAN	KIFC1	>sp|Q9BW19|KIFC1_HUMAN Kinesin-like protein KIFC1 OS=Homo sapiens GN=KIFC1 PE=1 SV=2	sp|Q9BW19|KIFC1_HUMAN	6	73.747	18711000	13708000	0	0	0	0
Q5T749	KPRP_HUMAN	KPRP	>sp|Q5T749|KPRP_HUMAN Keratinocyte proline-rich protein OS=Homo sapiens GN=KPRP PE=1 SV=1	sp|Q5T749|KPRP_HUMAN	18	64.135	133330000	38679000	99033000	0	0	0
C9JRJ5	C9JRJ5_HUMAN	LIMD1	>tr|C9JRJ5|C9JRJ5_HUMAN LIM domain-containing protein 1 OS=Homo sapiens GN=LIMD1 PE=1 SV=1;>sp|Q9UGP4|LIMD1_HUMAN LIM domain-containing protein 1 OS=Homo sapiens GN=LIMD1 PE=1 SV=1	tr|C9JRJ5|C9JRJ5_HUMAN;sp|Q9UGP4|LIMD1_HUMAN	3	65.534	14414000	14564000	0	0	0	0
Q86X29-6	LSR_HUMAN	LSR	>sp|Q86X29-6|LSR_HUMAN Isoform 6 of Lipolysis-stimulated lipoprotein receptor OS=Homo sapiens GN=LSR;>sp|Q86X29-5|LSR_HUMAN Isoform 5 of Lipolysis-stimulated lipoprotein receptor OS=Homo sapiens GN=LSR;>tr|S4R3V8|S4R3V8_HUMAN Lipolysis-stimulated lipoprote	sp|Q86X29-6|LSR_HUMAN;sp|Q86X29-5|LSR_HUMAN;tr|S4R3V8|S4R3V8_HUMAN;sp|Q86X29-4|LSR_HUMAN;sp|Q86X29|LSR_HUMAN;sp|Q86X29-3|LSR_HUMAN;sp|Q86X29-2|LSR_HUMAN	11	54.498	81638000	242320000	68120000	0	0	0
Q14766	LTBP1_HUMAN	LTBP1	>sp|Q14766|LTBP1_HUMAN Latent-transforming growth factor beta-binding protein 1 OS=Homo sapiens GN=LTBP1 PE=1 SV=4;>sp|Q14766-4|LTBP1_HUMAN Isoform 4 of Latent-transforming growth factor beta-binding protein 1 OS=Homo sapiens GN=LTBP1;>sp|Q14766-3|LTBP1_HU	sp|Q14766|LTBP1_HUMAN;sp|Q14766-4|LTBP1_HUMAN;sp|Q14766-3|LTBP1_HUMAN;tr|E7EV71|E7EV71_HUMAN;sp|Q14766-2|LTBP1_HUMAN;sp|Q14766-5|LTBP1_HUMAN;tr|C9JD84|C9JD84_HUMAN	22	186.79	271880000	94856000	144370000	0	0	0
Q9NX58	LYAR_HUMAN	LYAR	>sp|Q9NX58|LYAR_HUMAN Cell growth-regulating nucleolar protein OS=Homo sapiens GN=LYAR PE=1 SV=2	sp|Q9NX58|LYAR_HUMAN	7	43.614	19493000	13425000	0	0	0	0
Q13257	MD2L1_HUMAN	MAD2L1	>sp|Q13257|MD2L1_HUMAN Mitotic spindle assembly checkpoint protein MAD2A OS=Homo sapiens GN=MAD2L1 PE=1 SV=1	sp|Q13257|MD2L1_HUMAN	6	23.51	14428000	20031000	11057000	0	0	0
O14733	MP2K7_HUMAN	MAP2K7	>sp|O14733|MP2K7_HUMAN Dual specificity mitogen-activated protein kinase kinase 7 OS=Homo sapiens GN=MAP2K7 PE=1 SV=2;>sp|O14733-4|MP2K7_HUMAN Isoform 4 of Dual specificity mitogen-activated protein kinase kinase 7 OS=Homo sapiens GN=MAP2K7;>sp|O14733-3|MP	sp|O14733|MP2K7_HUMAN;sp|O14733-4|MP2K7_HUMAN;sp|O14733-3|MP2K7_HUMAN;sp|O14733-2|MP2K7_HUMAN	4	47.484	10934000	10759000	0	0	0	0
Q9BPZ7-5	SIN1_HUMAN	MAPKAP1	>sp|Q9BPZ7-5|SIN1_HUMAN Isoform 5 of Target of rapamycin complex 2 subunit MAPKAP1 OS=Homo sapiens GN=MAPKAP1;>sp|Q9BPZ7-6|SIN1_HUMAN Isoform 6 of Target of rapamycin complex 2 subunit MAPKAP1 OS=Homo sapiens GN=MAPKAP1;>sp|Q9BPZ7-3|SIN1_HUMAN Isoform 3 of	sp|Q9BPZ7-5|SIN1_HUMAN;sp|Q9BPZ7-6|SIN1_HUMAN;sp|Q9BPZ7-3|SIN1_HUMAN;sp|Q9BPZ7-2|SIN1_HUMAN;sp|Q9BPZ7|SIN1_HUMAN;tr|B1AMB1|B1AMB1_HUMAN;tr|B1AMA6|B1AMA6_HUMAN;tr|B1AMB2|B1AMB2_HUMAN;tr|E9PGB8|E9PGB8_HUMAN;tr|B1AMA5|B1AMA5_HUMAN;sp|Q9BPZ7-4|SIN1_HUMAN	2	36.237	9065300	10505000	0	0	0	0
P49137	MAPK2_HUMAN	MAPKAPK2	>sp|P49137|MAPK2_HUMAN MAP kinase-activated protein kinase 2 OS=Homo sapiens GN=MAPKAPK2 PE=1 SV=1;>sp|P49137-2|MAPK2_HUMAN Isoform 2 of MAP kinase-activated protein kinase 2 OS=Homo sapiens GN=MAPKAPK2	sp|P49137|MAPK2_HUMAN;sp|P49137-2|MAPK2_HUMAN	8	45.567	0	17314000	15576000	0	0	0
Q8N6R0	MET13_HUMAN	METTL13	>sp|Q8N6R0|MET13_HUMAN Methyltransferase-like protein 13 OS=Homo sapiens GN=METTL13 PE=1 SV=1;>sp|Q8N6R0-3|MET13_HUMAN Isoform 3 of Methyltransferase-like protein 13 OS=Homo sapiens GN=METTL13;>sp|Q8N6R0-4|MET13_HUMAN Isoform 2 of Methyltransferase-like pr	sp|Q8N6R0|MET13_HUMAN;sp|Q8N6R0-3|MET13_HUMAN;sp|Q8N6R0-4|MET13_HUMAN;sp|Q8N6R0-1|MET13_HUMAN;sp|Q8N6R0-2|MET13_HUMAN	8	78.767	23558000	18758000	0	0	0	0
Q8N4C8	MINK1_HUMAN	MINK1	>sp|Q8N4C8|MINK1_HUMAN Misshapen-like kinase 1 OS=Homo sapiens GN=MINK1 PE=1 SV=2;>sp|Q8N4C8-2|MINK1_HUMAN Isoform 1 of Misshapen-like kinase 1 OS=Homo sapiens GN=MINK1;>sp|Q8N4C8-3|MINK1_HUMAN Isoform 2 of Misshapen-like kinase 1 OS=Homo sapiens GN=MINK1;	sp|Q8N4C8|MINK1_HUMAN;sp|Q8N4C8-2|MINK1_HUMAN;sp|Q8N4C8-3|MINK1_HUMAN;sp|Q8N4C8-4|MINK1_HUMAN;sp|Q8N4C8-5|MINK1_HUMAN	9	149.82	8060000	10892000	0	0	0	0
A0A087WV66	A0A087WV66_HUMAN	MKI67	>tr|A0A087WV66|A0A087WV66_HUMAN Antigen KI-67 OS=Homo sapiens GN=MKI67 PE=1 SV=1;>sp|P46013|KI67_HUMAN Antigen KI-67 OS=Homo sapiens GN=MKI67 PE=1 SV=2;>sp|P46013-2|KI67_HUMAN Isoform Short of Antigen KI-67 OS=Homo sapiens GN=MKI67	tr|A0A087WV66|A0A087WV66_HUMAN;sp|P46013|KI67_HUMAN;sp|P46013-2|KI67_HUMAN	52	358.62	217580000	317350000	12293000	0	0	0
Q96EY8	MMAB_HUMAN	MMAB	>sp|Q96EY8|MMAB_HUMAN Cob(I)yrinic acid a,c-diamide adenosyltransferase, mitochondrial OS=Homo sapiens GN=MMAB PE=1 SV=1;>tr|F5H4Z7|F5H4Z7_HUMAN Cob(I)yrinic acid a,c-diamide adenosyltransferase, mitochondrial OS=Homo sapiens GN=MMAB PE=1 SV=1;>tr|S4R3P5|S	sp|Q96EY8|MMAB_HUMAN;tr|F5H4Z7|F5H4Z7_HUMAN;tr|S4R3P5|S4R3P5_HUMAN	5	27.388	18694000	10290000	12816000	0	0	0
O75970-5	MPDZ_HUMAN	MPDZ	>sp|O75970-5|MPDZ_HUMAN Isoform 4 of Multiple PDZ domain protein OS=Homo sapiens GN=MPDZ;>sp|O75970-3|MPDZ_HUMAN Isoform 3 of Multiple PDZ domain protein OS=Homo sapiens GN=MPDZ;>sp|O75970-2|MPDZ_HUMAN Isoform 2 of Multiple PDZ domain protein OS=Homo sapie	sp|O75970-5|MPDZ_HUMAN;sp|O75970-3|MPDZ_HUMAN;sp|O75970-2|MPDZ_HUMAN;sp|O75970|MPDZ_HUMAN;tr|F5H1U9|F5H1U9_HUMAN;tr|H0YGQ3|H0YGQ3_HUMAN;tr|B7ZB24|B7ZB24_HUMAN	10	214.8	15050000	14441000	0	0	0	0
A2IDA3	A2IDA3_HUMAN	MPG	>tr|A2IDA3|A2IDA3_HUMAN DNA-3-methyladenine glycosylase (Fragment) OS=Homo sapiens GN=MPG PE=1 SV=1;>sp|P29372-5|3MG_HUMAN Isoform 4 of DNA-3-methyladenine glycosylase OS=Homo sapiens GN=MPG;>sp|P29372-4|3MG_HUMAN Isoform 3 of DNA-3-methyladenine glycosyla	tr|A2IDA3|A2IDA3_HUMAN;sp|P29372-5|3MG_HUMAN;sp|P29372-4|3MG_HUMAN;sp|P29372-2|3MG_HUMAN;sp|P29372|3MG_HUMAN	4	27.295	28659000	27249000	0	0	0	0
Q6P1L8	RM14_HUMAN	MRPL14	>sp|Q6P1L8|RM14_HUMAN 39S ribosomal protein L14, mitochondrial OS=Homo sapiens GN=MRPL14 PE=1 SV=1	sp|Q6P1L8|RM14_HUMAN	4	15.947	20279000	0	11416000	0	0	0
A0A087X2D5	A0A087X2D5_HUMAN	MRPL45	>tr|A0A087X2D5|A0A087X2D5_HUMAN 39S ribosomal protein L45, mitochondrial OS=Homo sapiens GN=MRPL45 PE=1 SV=1;>sp|Q9BRJ2|RM45_HUMAN 39S ribosomal protein L45, mitochondrial OS=Homo sapiens GN=MRPL45 PE=1 SV=2;>tr|A0A087WU62|A0A087WU62_HUMAN 39S ribosomal pr	tr|A0A087X2D5|A0A087X2D5_HUMAN;sp|Q9BRJ2|RM45_HUMAN;tr|A0A087WU62|A0A087WU62_HUMAN	6	35.29	42416000	34503000	47107000	0	0	0
Q9NVV4	PAPD1_HUMAN	MTPAP	>sp|Q9NVV4|PAPD1_HUMAN Poly(A) RNA polymerase, mitochondrial OS=Homo sapiens GN=MTPAP PE=1 SV=1	sp|Q9NVV4|PAPD1_HUMAN	7	66.171	35097000	18385000	0	0	0	0
Q99836-5	MYD88_HUMAN	MYD88	>sp|Q99836-5|MYD88_HUMAN Isoform 5 of Myeloid differentiation primary response protein MyD88 OS=Homo sapiens GN=MYD88;>sp|Q99836|MYD88_HUMAN Myeloid differentiation primary response protein MyD88 OS=Homo sapiens GN=MYD88 PE=1 SV=1;>sp|Q99836-6|MYD88_HUMAN	sp|Q99836-5|MYD88_HUMAN;sp|Q99836|MYD88_HUMAN;sp|Q99836-6|MYD88_HUMAN;tr|A0A0A0MS70|A0A0A0MS70_HUMAN;tr|H0Y4G9|H0Y4G9_HUMAN;tr|A0A0A0MST0|A0A0A0MST0_HUMAN;sp|Q99836-3|MYD88_HUMAN;sp|Q99836-2|MYD88_HUMAN;tr|A0A0A0MSI9|A0A0A0MSI9_HUMAN	3	31.496	15240000	9156100	0	0	0	0
Q9H0A0	NAT10_HUMAN	NAT10	>sp|Q9H0A0|NAT10_HUMAN N-acetyltransferase 10 OS=Homo sapiens GN=NAT10 PE=1 SV=2;>sp|Q9H0A0-2|NAT10_HUMAN Isoform 2 of N-acetyltransferase 10 OS=Homo sapiens GN=NAT10;>tr|A0A087WV29|A0A087WV29_HUMAN N-acetyltransferase 10 OS=Homo sapiens GN=NAT10 PE=1 SV=1	sp|Q9H0A0|NAT10_HUMAN;sp|Q9H0A0-2|NAT10_HUMAN;tr|A0A087WV29|A0A087WV29_HUMAN	16	115.73	46023000	28306000	18319000	0	0	0
Q8WX92	NELFB_HUMAN	NELFB	>sp|Q8WX92|NELFB_HUMAN Negative elongation factor B OS=Homo sapiens GN=NELFB PE=1 SV=1	sp|Q8WX92|NELFB_HUMAN	10	65.697	51122000	30762000	32532000	0	0	0
Q6KC79-2	NIPBL_HUMAN	NIPBL	>sp|Q6KC79-2|NIPBL_HUMAN Isoform 2 of Nipped-B-like protein OS=Homo sapiens GN=NIPBL;>sp|Q6KC79|NIPBL_HUMAN Nipped-B-like protein OS=Homo sapiens GN=NIPBL PE=1 SV=2;>sp|Q6KC79-3|NIPBL_HUMAN Isoform 3 of Nipped-B-like protein OS=Homo sapiens GN=NIPBL	sp|Q6KC79-2|NIPBL_HUMAN;sp|Q6KC79|NIPBL_HUMAN;sp|Q6KC79-3|NIPBL_HUMAN	8	304.34	23544000	8481900	0	0	0	0
Q9NYR9-3	KBRS2_HUMAN	NKIRAS2	>sp|Q9NYR9-3|KBRS2_HUMAN Isoform 3 of NF-kappa-B inhibitor-interacting Ras-like protein 2 OS=Homo sapiens GN=NKIRAS2;>sp|Q9NYR9-2|KBRS2_HUMAN Isoform 2 of NF-kappa-B inhibitor-interacting Ras-like protein 2 OS=Homo sapiens GN=NKIRAS2;>sp|Q9NYR9|KBRS2_HUMAN	sp|Q9NYR9-3|KBRS2_HUMAN;sp|Q9NYR9-2|KBRS2_HUMAN;sp|Q9NYR9|KBRS2_HUMAN;tr|H7BXP1|H7BXP1_HUMAN;tr|K7ERG2|K7ERG2_HUMAN	3	14.91	14411000	10800000	0	0	0	0
Q9Y3T9	NOC2L_HUMAN	NOC2L	>sp|Q9Y3T9|NOC2L_HUMAN Nucleolar complex protein 2 homolog OS=Homo sapiens GN=NOC2L PE=1 SV=4	sp|Q9Y3T9|NOC2L_HUMAN	8	84.918	29970000	22966000	23289000	0	0	0
Q9H6R4-4	NOL6_HUMAN	NOL6	>sp|Q9H6R4-4|NOL6_HUMAN Isoform 4 of Nucleolar protein 6 OS=Homo sapiens GN=NOL6;>sp|Q9H6R4|NOL6_HUMAN Nucleolar protein 6 OS=Homo sapiens GN=NOL6 PE=1 SV=2;>sp|Q9H6R4-2|NOL6_HUMAN Isoform 2 of Nucleolar protein 6 OS=Homo sapiens GN=NOL6;>tr|A0A0A0MRW6|A0A	sp|Q9H6R4-4|NOL6_HUMAN;sp|Q9H6R4|NOL6_HUMAN;sp|Q9H6R4-2|NOL6_HUMAN;tr|A0A0A0MRW6|A0A0A0MRW6_HUMAN;sp|Q9H6R4-3|NOL6_HUMAN	8	127.32	40259000	27563000	14549000	0	0	0
Q9UM47	NOTC3_HUMAN	NOTCH3	>sp|Q9UM47|NOTC3_HUMAN Neurogenic locus notch homolog protein 3 OS=Homo sapiens GN=NOTCH3 PE=1 SV=2	sp|Q9UM47|NOTC3_HUMAN	4	243.63	20448000	44219000	21117000	0	0	0
Q6UXI9	NPNT_HUMAN	NPNT	>sp|Q6UXI9|NPNT_HUMAN Nephronectin OS=Homo sapiens GN=NPNT PE=2 SV=3;>sp|Q6UXI9-6|NPNT_HUMAN Isoform 6 of Nephronectin OS=Homo sapiens GN=NPNT;>sp|Q6UXI9-3|NPNT_HUMAN Isoform 3 of Nephronectin OS=Homo sapiens GN=NPNT;>tr|D6RH31|D6RH31_HUMAN Nephronectin (F	sp|Q6UXI9|NPNT_HUMAN;sp|Q6UXI9-6|NPNT_HUMAN;sp|Q6UXI9-3|NPNT_HUMAN;tr|D6RH31|D6RH31_HUMAN;sp|Q6UXI9-5|NPNT_HUMAN;sp|Q6UXI9-4|NPNT_HUMAN;tr|H0YAK9|H0YAK9_HUMAN;sp|Q6UXI9-2|NPNT_HUMAN	10	61.906	109620000	22785000	47588000	0	0	0
Q96CB9	NSUN4_HUMAN	NSUN4	>sp|Q96CB9|NSUN4_HUMAN 5-methylcytosine rRNA methyltransferase NSUN4 OS=Homo sapiens GN=NSUN4 PE=1 SV=2;>sp|Q96CB9-4|NSUN4_HUMAN Isoform 4 of 5-methylcytosine rRNA methyltransferase NSUN4 OS=Homo sapiens GN=NSUN4	sp|Q96CB9|NSUN4_HUMAN;sp|Q96CB9-4|NSUN4_HUMAN	6	43.088	22318000	17560000	0	0	0	0
Q9H857-3	NT5D2_HUMAN	NT5DC2	>sp|Q9H857-3|NT5D2_HUMAN Isoform 3 of 5-nucleotidase domain-containing protein 2 OS=Homo sapiens GN=NT5DC2;>sp|Q9H857-2|NT5D2_HUMAN Isoform 2 of 5-nucleotidase domain-containing protein 2 OS=Homo sapiens GN=NT5DC2;>sp|Q9H857-4|NT5D2_HUMAN Isoform 4 of 5	sp|Q9H857-3|NT5D2_HUMAN;sp|Q9H857-2|NT5D2_HUMAN;sp|Q9H857-4|NT5D2_HUMAN;sp|Q9H857|NT5D2_HUMAN	5	61.118	27262000	10366000	18347000	0	0	0
P49757-8	NUMB_HUMAN	NUMB	>sp|P49757-8|NUMB_HUMAN Isoform 8 of Protein numb homolog OS=Homo sapiens GN=NUMB;>sp|P49757-7|NUMB_HUMAN Isoform 7 of Protein numb homolog OS=Homo sapiens GN=NUMB;>sp|P49757-6|NUMB_HUMAN Isoform 6 of Protein numb homolog OS=Homo sapiens GN=NUMB;>sp|P49757	sp|P49757-8|NUMB_HUMAN;sp|P49757-7|NUMB_HUMAN;sp|P49757-6|NUMB_HUMAN;sp|P49757-5|NUMB_HUMAN;sp|P49757-4|NUMB_HUMAN;sp|P49757-2|NUMB_HUMAN;sp|P49757-3|NUMB_HUMAN;sp|P49757|NUMB_HUMAN;tr|G3V3Z8|G3V3Z8_HUMAN;tr|G3V3R1|G3V3R1_HUMAN;tr|G3V3M5|G3V3M5_HUMAN	6	48.824	21757000	54448000	0	0	0	0
P57740	NU107_HUMAN	NUP107	>sp|P57740|NU107_HUMAN Nuclear pore complex protein Nup107 OS=Homo sapiens GN=NUP107 PE=1 SV=1;>sp|P57740-2|NU107_HUMAN Isoform 2 of Nuclear pore complex protein Nup107 OS=Homo sapiens GN=NUP107	sp|P57740|NU107_HUMAN;sp|P57740-2|NU107_HUMAN	10	106.37	45847000	45725000	0	0	0	0
P49790	NU153_HUMAN	NUP153	>sp|P49790|NU153_HUMAN Nuclear pore complex protein Nup153 OS=Homo sapiens GN=NUP153 PE=1 SV=2;>sp|P49790-3|NU153_HUMAN Isoform 3 of Nuclear pore complex protein Nup153 OS=Homo sapiens GN=NUP153;>sp|P49790-2|NU153_HUMAN Isoform 2 of Nuclear pore complex pr	sp|P49790|NU153_HUMAN;sp|P49790-3|NU153_HUMAN;sp|P49790-2|NU153_HUMAN	9	153.94	38855000	45647000	0	0	0	0
Q8NFH5-2	NUP53_HUMAN	NUP35	>sp|Q8NFH5-2|NUP53_HUMAN Isoform 2 of Nucleoporin NUP53 OS=Homo sapiens GN=NUP35;>sp|Q8NFH5|NUP53_HUMAN Nucleoporin NUP53 OS=Homo sapiens GN=NUP35 PE=1 SV=1;>sp|Q8NFH5-3|NUP53_HUMAN Isoform 3 of Nucleoporin NUP53 OS=Homo sapiens GN=NUP35	sp|Q8NFH5-2|NUP53_HUMAN;sp|Q8NFH5|NUP53_HUMAN;sp|Q8NFH5-3|NUP53_HUMAN	6	33.12	60624000	53406000	22017000	0	0	0
Q5BJF6-2	ODFP2_HUMAN	ODF2	>sp|Q5BJF6-2|ODFP2_HUMAN Isoform 2 of Outer dense fiber protein 2 OS=Homo sapiens GN=ODF2;>sp|Q5BJF6-3|ODFP2_HUMAN Isoform 3 of Outer dense fiber protein 2 OS=Homo sapiens GN=ODF2;>sp|Q5BJF6-4|ODFP2_HUMAN Isoform 4 of Outer dense fiber protein 2 OS=Homo sa	sp|Q5BJF6-2|ODFP2_HUMAN;sp|Q5BJF6-3|ODFP2_HUMAN;sp|Q5BJF6-4|ODFP2_HUMAN;sp|Q5BJF6|ODFP2_HUMAN;sp|Q5BJF6-9|ODFP2_HUMAN;sp|Q5BJF6-8|ODFP2_HUMAN;sp|Q5BJF6-5|ODFP2_HUMAN;sp|Q5BJF6-6|ODFP2_HUMAN;sp|Q5BJF6-10|ODFP2_HUMAN;sp|Q5BJF6-7|ODFP2_HUMAN;tr|S4R3R9|S4R3R9_HUMAN	9	88.577	52399000	22747000	0	0	0	0
F8VUA7	F8VUA7_HUMAN	OSBPL8	>tr|F8VUA7|F8VUA7_HUMAN Oxysterol-binding protein (Fragment) OS=Homo sapiens GN=OSBPL8 PE=1 SV=3;>tr|F8VQX7|F8VQX7_HUMAN Oxysterol-binding protein (Fragment) OS=Homo sapiens GN=OSBPL8 PE=1 SV=1;>sp|Q9BZF1-3|OSBL8_HUMAN Isoform 3 of Oxysterol-binding protei	tr|F8VUA7|F8VUA7_HUMAN;tr|F8VQX7|F8VQX7_HUMAN;sp|Q9BZF1-3|OSBL8_HUMAN;sp|Q9BZF1-2|OSBL8_HUMAN;sp|Q9BZF1|OSBL8_HUMAN	4	79.209	13675000	17045000	0	0	0	0
Q15070-2	OXA1L_HUMAN	OXA1L	>sp|Q15070-2|OXA1L_HUMAN Isoform 2 of Mitochondrial inner membrane protein OXA1L OS=Homo sapiens GN=OXA1L;>tr|S4R3Q9|S4R3Q9_HUMAN Mitochondrial inner membrane protein OXA1L OS=Homo sapiens GN=OXA1L PE=1 SV=1;>sp|Q15070|OXA1L_HUMAN Mitochondrial inner membr	sp|Q15070-2|OXA1L_HUMAN;tr|S4R3Q9|S4R3Q9_HUMAN;sp|Q15070|OXA1L_HUMAN;tr|J3KNA0|J3KNA0_HUMAN;tr|E7EVY0|E7EVY0_HUMAN	6	46.691	20473000	18816000	0	0	0	0
O96013	PAK4_HUMAN	PAK4	>sp|O96013|PAK4_HUMAN Serine/threonine-protein kinase PAK 4 OS=Homo sapiens GN=PAK4 PE=1 SV=1	sp|O96013|PAK4_HUMAN	3	64.071	26014000	16851000	14418000	0	0	0
B1ALY0	B1ALY0_HUMAN	PALM2-AKAP2	>tr|B1ALY0|B1ALY0_HUMAN Protein PALM2-AKAP2 (Fragment) OS=Homo sapiens GN=PALM2-AKAP2 PE=4 SV=1;>sp|Q8IXS6-2|PALM2_HUMAN Isoform 2 of Paralemmin-2 OS=Homo sapiens GN=PALM2;>tr|C9JA33|C9JA33_HUMAN Paralemmin-2 OS=Homo sapiens GN=PALM2 PE=4 SV=1;>sp|Q8IXS6|P	tr|B1ALY0|B1ALY0_HUMAN;sp|Q8IXS6-2|PALM2_HUMAN;tr|C9JA33|C9JA33_HUMAN;sp|Q8IXS6|PALM2_HUMAN	16	47.626	27934000	60615000	22579000	0	0	0
O95453-2	PARN_HUMAN	PARN	>sp|O95453-2|PARN_HUMAN Isoform 2 of Poly(A)-specific ribonuclease PARN OS=Homo sapiens GN=PARN;>sp|O95453-3|PARN_HUMAN Isoform 3 of Poly(A)-specific ribonuclease PARN OS=Homo sapiens GN=PARN;>sp|O95453|PARN_HUMAN Poly(A)-specific ribonuclease PARN OS=Homo	sp|O95453-2|PARN_HUMAN;sp|O95453-3|PARN_HUMAN;sp|O95453|PARN_HUMAN;tr|H3BRK1|H3BRK1_HUMAN;tr|F5H1Z4|F5H1Z4_HUMAN	6	66.574	13628000	9923200	0	0	0	0
Q9UKK3	PARP4_HUMAN	PARP4	>sp|Q9UKK3|PARP4_HUMAN Poly [ADP-ribose] polymerase 4 OS=Homo sapiens GN=PARP4 PE=1 SV=3	sp|Q9UKK3|PARP4_HUMAN	10	192.59	10302000	12215000	0	0	0	0
Q14690	RRP5_HUMAN	PDCD11	>sp|Q14690|RRP5_HUMAN Protein RRP5 homolog OS=Homo sapiens GN=PDCD11 PE=1 SV=3	sp|Q14690|RRP5_HUMAN	9	208.7	22121000	19440000	0	0	0	0
Q29RF7	PDS5A_HUMAN	PDS5A	>sp|Q29RF7|PDS5A_HUMAN Sister chromatid cohesion protein PDS5 homolog A OS=Homo sapiens GN=PDS5A PE=1 SV=1	sp|Q29RF7|PDS5A_HUMAN	21	150.83	120490000	71526000	11991000	0	0	0
Q9NTI5-2	PDS5B_HUMAN	PDS5B	>sp|Q9NTI5-2|PDS5B_HUMAN Isoform 2 of Sister chromatid cohesion protein PDS5 homolog B OS=Homo sapiens GN=PDS5B;>sp|Q9NTI5|PDS5B_HUMAN Sister chromatid cohesion protein PDS5 homolog B OS=Homo sapiens GN=PDS5B PE=1 SV=1	sp|Q9NTI5-2|PDS5B_HUMAN;sp|Q9NTI5|PDS5B_HUMAN	12	158.28	88515000	75631000	31320000	0	0	0
Q8IWS0-5	PHF6_HUMAN	PHF6	>sp|Q8IWS0-5|PHF6_HUMAN Isoform 5 of PHD finger protein 6 OS=Homo sapiens GN=PHF6;>sp|Q8IWS0|PHF6_HUMAN PHD finger protein 6 OS=Homo sapiens GN=PHF6 PE=1 SV=1;>sp|Q8IWS0-3|PHF6_HUMAN Isoform 3 of PHD finger protein 6 OS=Homo sapiens GN=PHF6;>tr|Q5JRC6|Q5JR	sp|Q8IWS0-5|PHF6_HUMAN;sp|Q8IWS0|PHF6_HUMAN;sp|Q8IWS0-3|PHF6_HUMAN;tr|Q5JRC6|Q5JRC6_HUMAN	6	37.628	15838000	12193000	0	0	0	0
Q99755-4	PI51A_HUMAN	PIP5K1A	>sp|Q99755-4|PI51A_HUMAN Isoform 4 of Phosphatidylinositol 4-phosphate 5-kinase type-1 alpha OS=Homo sapiens GN=PIP5K1A;>sp|Q99755-3|PI51A_HUMAN Isoform 3 of Phosphatidylinositol 4-phosphate 5-kinase type-1 alpha OS=Homo sapiens GN=PIP5K1A;>tr|A6PW57|A6PW5	sp|Q99755-4|PI51A_HUMAN;sp|Q99755-3|PI51A_HUMAN;tr|A6PW57|A6PW57_HUMAN;sp|Q99755|PI51A_HUMAN;sp|Q99755-2|PI51A_HUMAN	10	58.118	39524000	62393000	22122000	0	0	0
O14939-4	PLD2_HUMAN	PLD2	>sp|O14939-4|PLD2_HUMAN Isoform PLD2B of Phospholipase D2 OS=Homo sapiens GN=PLD2;>sp|O14939|PLD2_HUMAN Phospholipase D2 OS=Homo sapiens GN=PLD2 PE=1 SV=2	sp|O14939-4|PLD2_HUMAN;sp|O14939|PLD2_HUMAN	14	104.66	37406000	101780000	28025000	0	0	0
P53350	PLK1_HUMAN	PLK1	>sp|P53350|PLK1_HUMAN Serine/threonine-protein kinase PLK1 OS=Homo sapiens GN=PLK1 PE=1 SV=1	sp|P53350|PLK1_HUMAN	13	68.254	35350000	45691000	28577000	0	0	0
Q9H307	PININ_HUMAN	PNN	>sp|Q9H307|PININ_HUMAN Pinin OS=Homo sapiens GN=PNN PE=1 SV=4;>sp|Q9H307-2|PININ_HUMAN Isoform 2 of Pinin OS=Homo sapiens GN=PNN	sp|Q9H307|PININ_HUMAN;sp|Q9H307-2|PININ_HUMAN	13	81.613	55259000	65130000	47748000	0	0	0
B9ZVN9	B9ZVN9_HUMAN	POLR1A	>tr|B9ZVN9|B9ZVN9_HUMAN DNA-directed RNA polymerase OS=Homo sapiens GN=POLR1A PE=1 SV=1;>sp|O95602|RPA1_HUMAN DNA-directed RNA polymerase I subunit RPA1 OS=Homo sapiens GN=POLR1A PE=1 SV=2	tr|B9ZVN9|B9ZVN9_HUMAN;sp|O95602|RPA1_HUMAN	7	187.81	14174000	12755000	0	0	0	0
O00411	RPOM_HUMAN	POLRMT	>sp|O00411|RPOM_HUMAN DNA-directed RNA polymerase, mitochondrial OS=Homo sapiens GN=POLRMT PE=1 SV=2	sp|O00411|RPOM_HUMAN	13	138.62	33783000	25948000	0	0	0	0
Q9NQ55-2	SSF1_HUMAN	PPAN	>sp|Q9NQ55-2|SSF1_HUMAN Isoform 2 of Suppressor of SWI4 1 homolog OS=Homo sapiens GN=PPAN;>sp|Q9NQ55|SSF1_HUMAN Suppressor of SWI4 1 homolog OS=Homo sapiens GN=PPAN PE=1 SV=1;>sp|Q9NQ55-3|SSF1_HUMAN Isoform 3 of Suppressor of SWI4 1 homolog OS=Homo sapiens	sp|Q9NQ55-2|SSF1_HUMAN;sp|Q9NQ55|SSF1_HUMAN;sp|Q9NQ55-3|SSF1_HUMAN;tr|A8MV53|A8MV53_HUMAN;tr|H7C446|H7C446_HUMAN	6	51.9	13885000	18147000	0	0	0	0
O43314-2	VIP2_HUMAN	PPIP5K2	>sp|O43314-2|VIP2_HUMAN Isoform 2 of Inositol hexakisphosphate and diphosphoinositol-pentakisphosphate kinase 2 OS=Homo sapiens GN=PPIP5K2;>sp|O43314|VIP2_HUMAN Inositol hexakisphosphate and diphosphoinositol-pentakisphosphate kinase 2 OS=Homo sapiens GN=P	sp|O43314-2|VIP2_HUMAN;sp|O43314|VIP2_HUMAN;tr|A0A087WZV0|A0A087WZV0_HUMAN;tr|H0Y9S9|H0Y9S9_HUMAN	6	138.1	28747000	26223000	29414000	0	0	0
P50336	PPOX_HUMAN	PPOX	>sp|P50336|PPOX_HUMAN Protoporphyrinogen oxidase OS=Homo sapiens GN=PPOX PE=1 SV=1	sp|P50336|PPOX_HUMAN	7	50.765	19893000	0	21419000	0	0	0
Q96EY7	PTCD3_HUMAN	PTCD3	>sp|Q96EY7|PTCD3_HUMAN Pentatricopeptide repeat domain-containing protein 3, mitochondrial OS=Homo sapiens GN=PTCD3 PE=1 SV=3	sp|Q96EY7|PTCD3_HUMAN	7	78.549	33562000	17127000	14348000	0	0	0
Q9H3S7	PTN23_HUMAN	PTPN23	>sp|Q9H3S7|PTN23_HUMAN Tyrosine-protein phosphatase non-receptor type 23 OS=Homo sapiens GN=PTPN23 PE=1 SV=1	sp|Q9H3S7|PTN23_HUMAN	18	178.97	173190000	51609000	37511000	0	0	0
P18433-4	PTPRA_HUMAN	PTPRA	>sp|P18433-4|PTPRA_HUMAN Isoform 4 of Receptor-type tyrosine-protein phosphatase alpha OS=Homo sapiens GN=PTPRA;>sp|P18433-2|PTPRA_HUMAN Isoform 2 of Receptor-type tyrosine-protein phosphatase alpha OS=Homo sapiens GN=PTPRA;>sp|P18433-3|PTPRA_HUMAN Isoform	sp|P18433-4|PTPRA_HUMAN;sp|P18433-2|PTPRA_HUMAN;sp|P18433-3|PTPRA_HUMAN;sp|P18433|PTPRA_HUMAN	6	89.702	21312000	30302000	0	0	0	0
Q15262-2	PTPRK_HUMAN	PTPRK	>sp|Q15262-2|PTPRK_HUMAN Isoform 2 of Receptor-type tyrosine-protein phosphatase kappa OS=Homo sapiens GN=PTPRK;>sp|Q15262-3|PTPRK_HUMAN Isoform 3 of Receptor-type tyrosine-protein phosphatase kappa OS=Homo sapiens GN=PTPRK;>sp|Q15262|PTPRK_HUMAN Receptor-	sp|Q15262-2|PTPRK_HUMAN;sp|Q15262-3|PTPRK_HUMAN;sp|Q15262|PTPRK_HUMAN;tr|Q5TG12|Q5TG12_HUMAN;sp|Q15262-4|PTPRK_HUMAN;tr|E9PGC5|E9PGC5_HUMAN;tr|H0Y6P5|H0Y6P5_HUMAN	8	162.17	21144000	29801000	0	0	0	0
P51151	RAB9A_HUMAN	RAB9A	>sp|P51151|RAB9A_HUMAN Ras-related protein Rab-9A OS=Homo sapiens GN=RAB9A PE=1 SV=1	sp|P51151|RAB9A_HUMAN	4	22.837	27858000	29635000	0	0	0	0
Q96T37-4	RBM15_HUMAN	RBM15	>sp|Q96T37-4|RBM15_HUMAN Isoform 4 of Putative RNA-binding protein 15 OS=Homo sapiens GN=RBM15;>tr|A0A087WWP4|A0A087WWP4_HUMAN Putative RNA-binding protein 15 OS=Homo sapiens GN=RBM15 PE=1 SV=1;>sp|Q96T37-2|RBM15_HUMAN Isoform 2 of Putative RNA-binding pro	sp|Q96T37-4|RBM15_HUMAN;tr|A0A087WWP4|A0A087WWP4_HUMAN;sp|Q96T37-2|RBM15_HUMAN;sp|Q96T37-3|RBM15_HUMAN;sp|Q96T37|RBM15_HUMAN	11	99.7	29849000	44765000	24093000	0	0	0
P18754	RCC1_HUMAN	RCC1	>sp|P18754|RCC1_HUMAN Regulator of chromosome condensation OS=Homo sapiens GN=RCC1 PE=1 SV=1;>sp|P18754-2|RCC1_HUMAN Isoform 2 of Regulator of chromosome condensation OS=Homo sapiens GN=RCC1;>tr|C9JW69|C9JW69_HUMAN Regulator of chromosome condensation (Fra	sp|P18754|RCC1_HUMAN;sp|P18754-2|RCC1_HUMAN;tr|C9JW69|C9JW69_HUMAN;tr|C9JRH2|C9JRH2_HUMAN;tr|C9JMJ4|C9JMJ4_HUMAN;tr|C9J3R0|C9J3R0_HUMAN;tr|C9JQZ4|C9JQZ4_HUMAN	11	44.969	155210000	113850000	45029000	0	0	0
P35251-2	RFC1_HUMAN	RFC1	>sp|P35251-2|RFC1_HUMAN Isoform 2 of Replication factor C subunit 1 OS=Homo sapiens GN=RFC1;>sp|P35251|RFC1_HUMAN Replication factor C subunit 1 OS=Homo sapiens GN=RFC1 PE=1 SV=4	sp|P35251-2|RFC1_HUMAN;sp|P35251|RFC1_HUMAN	6	128.18	35507000	31725000	0	0	0	0
H3BRE8	H3BRE8_HUMAN	RPAP1	>tr|H3BRE8|H3BRE8_HUMAN RNA polymerase II-associated protein 1 OS=Homo sapiens GN=RPAP1 PE=1 SV=1;>sp|Q9BWH6-2|RPAP1_HUMAN Isoform 2 of RNA polymerase II-associated protein 1 OS=Homo sapiens GN=RPAP1;>sp|Q9BWH6|RPAP1_HUMAN RNA polymerase II-associated prot	tr|H3BRE8|H3BRE8_HUMAN;sp|Q9BWH6-2|RPAP1_HUMAN;sp|Q9BWH6|RPAP1_HUMAN	7	123.07	0	23708000	24778000	0	0	0
Q7L523	RRAGA_HUMAN	RRAGA	>sp|Q7L523|RRAGA_HUMAN Ras-related GTP-binding protein A OS=Homo sapiens GN=RRAGA PE=1 SV=1;>sp|Q5VZM2-2|RRAGB_HUMAN Isoform 2 of Ras-related GTP-binding protein B OS=Homo sapiens GN=RRAGB;>tr|Q5VZM0|Q5VZM0_HUMAN Ras-related GTP-binding protein B (Fragment	sp|Q7L523|RRAGA_HUMAN;sp|Q5VZM2-2|RRAGB_HUMAN;tr|Q5VZM0|Q5VZM0_HUMAN;sp|Q5VZM2|RRAGB_HUMAN	5	36.566	27593000	27466000	9867000	0	0	0
Q14684-2	RRP1B_HUMAN	RRP1B	>sp|Q14684-2|RRP1B_HUMAN Isoform 2 of Ribosomal RNA processing protein 1 homolog B OS=Homo sapiens GN=RRP1B;>sp|Q14684|RRP1B_HUMAN Ribosomal RNA processing protein 1 homolog B OS=Homo sapiens GN=RRP1B PE=1 SV=3	sp|Q14684-2|RRP1B_HUMAN;sp|Q14684|RRP1B_HUMAN	8	82.175	22542000	27872000	0	0	0	0
Q14151	SAFB2_HUMAN	SAFB2	>sp|Q14151|SAFB2_HUMAN Scaffold attachment factor B2 OS=Homo sapiens GN=SAFB2 PE=1 SV=1	sp|Q14151|SAFB2_HUMAN	9	107.47	16210000	14301000	0	0	0	0
Q9Y6B6	SAR1B_HUMAN	SAR1B	>sp|Q9Y6B6|SAR1B_HUMAN GTP-binding protein SAR1b OS=Homo sapiens GN=SAR1B PE=1 SV=1;>tr|Q9H029|Q9H029_HUMAN GTP-binding protein SAR1b OS=Homo sapiens GN=DKFZp434B2017 PE=1 SV=1;>tr|D6RD69|D6RD69_HUMAN GTP-binding protein SAR1b (Fragment) OS=Homo sapiens GN	sp|Q9Y6B6|SAR1B_HUMAN;tr|Q9H029|Q9H029_HUMAN;tr|D6RD69|D6RD69_HUMAN;tr|D6R9R5|D6R9R5_HUMAN;tr|D6RDB2|D6RDB2_HUMAN	6	22.41	33782000	12872000	0	0	0	0
Q8WTV0-4	SCRB1_HUMAN	SCARB1	>sp|Q8WTV0-4|SCRB1_HUMAN Isoform 4 of Scavenger receptor class B member 1 OS=Homo sapiens GN=SCARB1;>tr|B7ZKQ9|B7ZKQ9_HUMAN SCARB1 protein OS=Homo sapiens GN=SCARB1 PE=1 SV=1;>tr|F5H4X0|F5H4X0_HUMAN Scavenger receptor class B member 1 OS=Homo sapiens GN=SC	sp|Q8WTV0-4|SCRB1_HUMAN;tr|B7ZKQ9|B7ZKQ9_HUMAN;tr|F5H4X0|F5H4X0_HUMAN;sp|Q8WTV0-5|SCRB1_HUMAN;sp|Q8WTV0-2|SCRB1_HUMAN;sp|Q8WTV0|SCRB1_HUMAN;tr|F5H5E8|F5H5E8_HUMAN	3	53.579	28341000	50052000	0	0	0	0
Q13214-2	SEM3B_HUMAN	SEMA3B	>sp|Q13214-2|SEM3B_HUMAN Isoform 2 of Semaphorin-3B OS=Homo sapiens GN=SEMA3B;>sp|Q13214|SEM3B_HUMAN Semaphorin-3B OS=Homo sapiens GN=SEMA3B PE=2 SV=1;>tr|B4DEK9|B4DEK9_HUMAN Semaphorin-3B OS=Homo sapiens GN=SEMA3B PE=2 SV=1	sp|Q13214-2|SEM3B_HUMAN;sp|Q13214|SEM3B_HUMAN;tr|B4DEK9|B4DEK9_HUMAN	21	83.034	182610000	182340000	44326000	0	0	0
E7EW69	E7EW69_HUMAN	SEPT10	>tr|E7EW69|E7EW69_HUMAN Septin-10 OS=Homo sapiens GN=SEPT10 PE=1 SV=1;>sp|Q9P0V9|SEP10_HUMAN Septin-10 OS=Homo sapiens GN=SEPT10 PE=1 SV=2;>sp|Q9P0V9-2|SEP10_HUMAN Isoform 2 of Septin-10 OS=Homo sapiens GN=SEPT10;>tr|B5ME97|B5ME97_HUMAN Septin 10, isoform	tr|E7EW69|E7EW69_HUMAN;sp|Q9P0V9|SEP10_HUMAN;sp|Q9P0V9-2|SEP10_HUMAN;tr|B5ME97|B5ME97_HUMAN;tr|E7EX04|E7EX04_HUMAN;sp|Q9P0V9-3|SEP10_HUMAN	12	52.145	38399000	39689000	33983000	0	0	0
A0A087X142	A0A087X142_HUMAN	SEPT8	>tr|A0A087X142|A0A087X142_HUMAN Septin-8 OS=Homo sapiens GN=SEPT8 PE=1 SV=1;>sp|Q92599-2|SEPT8_HUMAN Isoform 2 of Septin-8 OS=Homo sapiens GN=SEPT8;>tr|A6NMH6|A6NMH6_HUMAN Septin-8 OS=Homo sapiens GN=SEPT8 PE=1 SV=1;>tr|A6NFQ9|A6NFQ9_HUMAN Septin-8 OS=Homo	tr|A0A087X142|A0A087X142_HUMAN;sp|Q92599-2|SEPT8_HUMAN;tr|A6NMH6|A6NMH6_HUMAN;tr|A6NFQ9|A6NFQ9_HUMAN;sp|Q92599-4|SEPT8_HUMAN;tr|F8W8I8|F8W8I8_HUMAN;sp|Q92599|SEPT8_HUMAN;sp|Q92599-3|SEPT8_HUMAN	9	49.355	19431000	11150000	15800000	0	0	0
B7ZC39	B7ZC39_HUMAN	SH3GLB2	>tr|B7ZC39|B7ZC39_HUMAN Endophilin-B2 OS=Homo sapiens GN=SH3GLB2 PE=1 SV=1;>sp|Q9NR46|SHLB2_HUMAN Endophilin-B2 OS=Homo sapiens GN=SH3GLB2 PE=1 SV=1;>tr|B7ZC38|B7ZC38_HUMAN Endophilin-B2 OS=Homo sapiens GN=SH3GLB2 PE=1 SV=1;>sp|Q9NR46-2|SHLB2_HUMAN Isoform	tr|B7ZC39|B7ZC39_HUMAN;sp|Q9NR46|SHLB2_HUMAN;tr|B7ZC38|B7ZC38_HUMAN;sp|Q9NR46-2|SHLB2_HUMAN;tr|F8WFB9|F8WFB9_HUMAN	5	41.668	30231000	24889000	0	0	0	0
F6RY50	F6RY50_HUMAN	SIPA1	>tr|F6RY50|F6RY50_HUMAN Signal-induced proliferation-associated protein 1 OS=Homo sapiens GN=SIPA1 PE=1 SV=1;>sp|Q96FS4|SIPA1_HUMAN Signal-induced proliferation-associated protein 1 OS=Homo sapiens GN=SIPA1 PE=1 SV=1	tr|F6RY50|F6RY50_HUMAN;sp|Q96FS4|SIPA1_HUMAN	4	101.82	156560000	164040000	0	0	0	0
P41440-2	S19A1_HUMAN	SLC19A1	>sp|P41440-2|S19A1_HUMAN Isoform 2 of Folate transporter 1 OS=Homo sapiens GN=SLC19A1;>sp|P41440|S19A1_HUMAN Folate transporter 1 OS=Homo sapiens GN=SLC19A1 PE=1 SV=3;>tr|D3DSM6|D3DSM6_HUMAN Folate transporter 1 OS=Homo sapiens GN=SLC19A1 PE=1 SV=1	sp|P41440-2|S19A1_HUMAN;sp|P41440|S19A1_HUMAN;tr|D3DSM6|D3DSM6_HUMAN	2	60.033	0	15884000	9738800	0	0	0
Q6P1M0	S27A4_HUMAN	SLC27A4	>sp|Q6P1M0|S27A4_HUMAN Long-chain fatty acid transport protein 4 OS=Homo sapiens GN=SLC27A4 PE=1 SV=1	sp|Q6P1M0|S27A4_HUMAN	8	72.063	19001000	18993000	0	0	0	0
C9JJU1	C9JJU1_HUMAN	SLC38A5	>tr|C9JJU1|C9JJU1_HUMAN Sodium-coupled neutral amino acid transporter 5 (Fragment) OS=Homo sapiens GN=SLC38A5 PE=1 SV=3;>tr|C9JMY2|C9JMY2_HUMAN Sodium-coupled neutral amino acid transporter 5 (Fragment) OS=Homo sapiens GN=SLC38A5 PE=1 SV=1;>tr|C9JHH7|C9JHH	tr|C9JJU1|C9JJU1_HUMAN;tr|C9JMY2|C9JMY2_HUMAN;tr|C9JHH7|C9JHH7_HUMAN;tr|C9JWG4|C9JWG4_HUMAN;tr|C9JNK4|C9JNK4_HUMAN;sp|Q8WUX1|S38A5_HUMAN	4	17.467	66728000	60022000	9862000	0	0	0
A2AAT0	A2AAT0_HUMAN	SLC39A7	>tr|A2AAT0|A2AAT0_HUMAN Zinc transporter SLC39A7 (Fragment) OS=Homo sapiens GN=SLC39A7 PE=1 SV=1;>tr|A0A087WTX2|A0A087WTX2_HUMAN Zinc transporter SLC39A7 OS=Homo sapiens GN=SLC39A7 PE=1 SV=1;>sp|Q92504|S39A7_HUMAN Zinc transporter SLC39A7 OS=Homo sapiens G	tr|A2AAT0|A2AAT0_HUMAN;tr|A0A087WTX2|A0A087WTX2_HUMAN;sp|Q92504|S39A7_HUMAN	1	24.003	32136000	23602000	24660000	0	0	0
C9JPV1	C9JPV1_HUMAN	SLC6A6	>tr|C9JPV1|C9JPV1_HUMAN Transporter (Fragment) OS=Homo sapiens GN=SLC6A6 PE=3 SV=1;>sp|P31641-2|SC6A6_HUMAN Isoform 2 of Sodium- and chloride-dependent taurine transporter OS=Homo sapiens GN=SLC6A6;>tr|A0A087WYN0|A0A087WYN0_HUMAN Transporter OS=Homo sapien	tr|C9JPV1|C9JPV1_HUMAN;sp|P31641-2|SC6A6_HUMAN;tr|A0A087WYN0|A0A087WYN0_HUMAN;sp|P31641|SC6A6_HUMAN;tr|A0A087WY96|A0A087WY96_HUMAN	2	12.063	137930000	86937000	75168000	0	0	0
Q08AF3	SLFN5_HUMAN	SLFN5	>sp|Q08AF3|SLFN5_HUMAN Schlafen family member 5 OS=Homo sapiens GN=SLFN5 PE=1 SV=1	sp|Q08AF3|SLFN5_HUMAN	5	101.05	0	32170000	4039200	0	0	0
Q8IW52	SLIK4_HUMAN	SLITRK4	>sp|Q8IW52|SLIK4_HUMAN SLIT and NTRK-like protein 4 OS=Homo sapiens GN=SLITRK4 PE=2 SV=1	sp|Q8IW52|SLIK4_HUMAN	8	94.33	25996000	47361000	36763000	0	0	0
P51531-2	SMCA2_HUMAN	SMARCA2	>sp|P51531-2|SMCA2_HUMAN Isoform Short of Probable global transcription activator SNF2L2 OS=Homo sapiens GN=SMARCA2;>sp|P51531|SMCA2_HUMAN Probable global transcription activator SNF2L2 OS=Homo sapiens GN=SMARCA2 PE=1 SV=2	sp|P51531-2|SMCA2_HUMAN;sp|P51531|SMCA2_HUMAN	10	179.28	60042000	34297000	33594000	0	0	0
Q92922	SMRC1_HUMAN	SMARCC1	>sp|Q92922|SMRC1_HUMAN SWI/SNF complex subunit SMARCC1 OS=Homo sapiens GN=SMARCC1 PE=1 SV=3	sp|Q92922|SMRC1_HUMAN	12	122.87	49951000	24650000	0	0	0	0
Q9UQE7	SMC3_HUMAN	SMC3	>sp|Q9UQE7|SMC3_HUMAN Structural maintenance of chromosomes protein 3 OS=Homo sapiens GN=SMC3 PE=1 SV=2	sp|Q9UQE7|SMC3_HUMAN	24	141.54	125490000	67984000	58298000	0	0	0
A6NHR9-2	SMHD1_HUMAN	SMCHD1	>sp|A6NHR9-2|SMHD1_HUMAN Isoform 2 of Structural maintenance of chromosomes flexible hinge domain-containing protein 1 OS=Homo sapiens GN=SMCHD1;>sp|A6NHR9|SMHD1_HUMAN Structural maintenance of chromosomes flexible hinge domain-containing protein 1 OS=Homo	sp|A6NHR9-2|SMHD1_HUMAN;sp|A6NHR9|SMHD1_HUMAN;tr|J3KTL8|J3KTL8_HUMAN;sp|A6NHR9-3|SMHD1_HUMAN	10	215.74	34943000	25545000	0	0	0	0
Q9NXE4-2	NSMA3_HUMAN	SMPD4	>sp|Q9NXE4-2|NSMA3_HUMAN Isoform 2 of Sphingomyelin phosphodiesterase 4 OS=Homo sapiens GN=SMPD4;>sp|Q9NXE4|NSMA3_HUMAN Sphingomyelin phosphodiesterase 4 OS=Homo sapiens GN=SMPD4 PE=1 SV=2;>sp|Q9NXE4-4|NSMA3_HUMAN Isoform 4 of Sphingomyelin phosphodiestera	sp|Q9NXE4-2|NSMA3_HUMAN;sp|Q9NXE4|NSMA3_HUMAN;sp|Q9NXE4-4|NSMA3_HUMAN;sp|Q9NXE4-6|NSMA3_HUMAN;tr|H7BXF4|H7BXF4_HUMAN;tr|B1PBA3|B1PBA3_HUMAN;sp|Q9NXE4-8|NSMA3_HUMAN;sp|Q9NXE4-3|NSMA3_HUMAN;tr|H7C1Q6|H7C1Q6_HUMAN;tr|H7C0W5|H7C0W5_HUMAN;sp|Q9NXE4-9|NSMA3_HUMAN;sp|Q9NXE4-10|NSMA3_HUMAN;sp|Q9NXE4-7|NSMA3_HUMAN;sp|Q9NXE4-5|NSMA3_HUMAN	10	90.126	56737000	29179000	0	0	0	0
Q13573	SNW1_HUMAN	SNW1	>sp|Q13573|SNW1_HUMAN SNW domain-containing protein 1 OS=Homo sapiens GN=SNW1 PE=1 SV=1;>tr|G3V3A4|G3V3A4_HUMAN SNW domain-containing protein 1 OS=Homo sapiens GN=SNW1 PE=1 SV=1;>tr|G3V4X8|G3V4X8_HUMAN SNW domain-containing protein 1 OS=Homo sapiens GN=SNW	sp|Q13573|SNW1_HUMAN;tr|G3V3A4|G3V3A4_HUMAN;tr|G3V4X8|G3V4X8_HUMAN	5	61.494	10235000	17177000	0	0	0	0
P35610	SOAT1_HUMAN	SOAT1	>sp|P35610|SOAT1_HUMAN Sterol O-acyltransferase 1 OS=Homo sapiens GN=SOAT1 PE=1 SV=3;>tr|B1APM4|B1APM4_HUMAN Sterol O-acyltransferase 1 (Fragment) OS=Homo sapiens GN=SOAT1 PE=1 SV=1;>sp|P35610-3|SOAT1_HUMAN Isoform 3 of Sterol O-acyltransferase 1 OS=Homo s	sp|P35610|SOAT1_HUMAN;tr|B1APM4|B1APM4_HUMAN;sp|P35610-3|SOAT1_HUMAN;sp|P35610-2|SOAT1_HUMAN	5	64.734	65248000	58609000	67223000	0	0	0
P18583-2	SON_HUMAN	SON	>sp|P18583-2|SON_HUMAN Isoform A of Protein SON OS=Homo sapiens GN=SON;>sp|P18583-10|SON_HUMAN Isoform J of Protein SON OS=Homo sapiens GN=SON;>sp|P18583-3|SON_HUMAN Isoform B of Protein SON OS=Homo sapiens GN=SON;>sp|P18583-4|SON_HUMAN Isoform C of Protei	sp|P18583-2|SON_HUMAN;sp|P18583-10|SON_HUMAN;sp|P18583-3|SON_HUMAN;sp|P18583-4|SON_HUMAN;sp|P18583-7|SON_HUMAN;sp|P18583|SON_HUMAN;sp|P18583-5|SON_HUMAN;sp|P18583-9|SON_HUMAN;sp|P18583-6|SON_HUMAN;tr|H7C1M2|H7C1M2_HUMAN;tr|J3QSZ5|J3QSZ5_HUMAN	10	232.3	19467000	21003000	10512000	0	0	0
Q07617	SPAG1_HUMAN	SPAG1	>sp|Q07617|SPAG1_HUMAN Sperm-associated antigen 1 OS=Homo sapiens GN=SPAG1 PE=1 SV=3	sp|Q07617|SPAG1_HUMAN	3	103.64	12063000	12834000	0	0	0	0
O15269	SPTC1_HUMAN	SPTLC1	>sp|O15269|SPTC1_HUMAN Serine palmitoyltransferase 1 OS=Homo sapiens GN=SPTLC1 PE=1 SV=1	sp|O15269|SPTC1_HUMAN	6	52.743	30585000	0	25474000	0	0	0
Q9Y6N5	SQRD_HUMAN	SQRDL	>sp|Q9Y6N5|SQRD_HUMAN Sulfide:quinone oxidoreductase, mitochondrial OS=Homo sapiens GN=SQRDL PE=1 SV=1;>tr|H3BNX3|H3BNX3_HUMAN Uncharacterized protein (Fragment) OS=Homo sapiens PE=4 SV=1;>tr|H3BMS6|H3BMS6_HUMAN Sulfide:quinone oxidoreductase, mitochondria	sp|Q9Y6N5|SQRD_HUMAN;tr|H3BNX3|H3BNX3_HUMAN;tr|H3BMS6|H3BMS6_HUMAN	9	49.96	23399000	31881000	10737000	0	0	0
Q9UEW8-2	STK39_HUMAN	STK39	>sp|Q9UEW8-2|STK39_HUMAN Isoform 2 of STE20/SPS1-related proline-alanine-rich protein kinase OS=Homo sapiens GN=STK39;>sp|Q9UEW8|STK39_HUMAN STE20/SPS1-related proline-alanine-rich protein kinase OS=Homo sapiens GN=STK39 PE=1 SV=3	sp|Q9UEW8-2|STK39_HUMAN;sp|Q9UEW8|STK39_HUMAN	5	57.937	22067000	18328000	17796000	0	0	0
A0A087WWS7	A0A087WWS7_HUMAN	STXBP2	>tr|A0A087WWS7|A0A087WWS7_HUMAN Syntaxin-binding protein 2 OS=Homo sapiens GN=STXBP2 PE=1 SV=1;>sp|Q15833-2|STXB2_HUMAN Isoform 2 of Syntaxin-binding protein 2 OS=Homo sapiens GN=STXBP2;>sp|Q15833|STXB2_HUMAN Syntaxin-binding protein 2 OS=Homo sapiens GN=S	tr|A0A087WWS7|A0A087WWS7_HUMAN;sp|Q15833-2|STXB2_HUMAN;sp|Q15833|STXB2_HUMAN;sp|Q15833-3|STXB2_HUMAN;tr|M0R0M7|M0R0M7_HUMAN	6	64.705	34465000	0	12633000	0	0	0
Q5T5C0-3	STXB5_HUMAN	STXBP5	>sp|Q5T5C0-3|STXB5_HUMAN Isoform 3 of Syntaxin-binding protein 5 OS=Homo sapiens GN=STXBP5;>sp|Q5T5C0-2|STXB5_HUMAN Isoform 2 of Syntaxin-binding protein 5 OS=Homo sapiens GN=STXBP5;>sp|Q5T5C0|STXB5_HUMAN Syntaxin-binding protein 5 OS=Homo sapiens GN=STXBP	sp|Q5T5C0-3|STXB5_HUMAN;sp|Q5T5C0-2|STXB5_HUMAN;sp|Q5T5C0|STXB5_HUMAN;tr|Q5JRH0|Q5JRH0_HUMAN	3	121.6	13665000	7892000	0	0	0	0
O94901-6	SUN1_HUMAN	SUN1	>sp|O94901-6|SUN1_HUMAN Isoform 6 of SUN domain-containing protein 1 OS=Homo sapiens GN=SUN1;>sp|O94901-5|SUN1_HUMAN Isoform 5 of SUN domain-containing protein 1 OS=Homo sapiens GN=SUN1;>sp|O94901-8|SUN1_HUMAN Isoform 8 of SUN domain-containing protein 1 O	sp|O94901-6|SUN1_HUMAN;sp|O94901-5|SUN1_HUMAN;sp|O94901-8|SUN1_HUMAN;sp|O94901|SUN1_HUMAN;tr|E9PHI4|E9PHI4_HUMAN;sp|O94901-9|SUN1_HUMAN;tr|H0Y6N5|H0Y6N5_HUMAN;tr|H0Y742|H0Y742_HUMAN;tr|H7C2K3|H7C2K3_HUMAN	10	76.402	46390000	21223000	0	0	0	0
Q86W42-3	THOC6_HUMAN	THOC6	>sp|Q86W42-3|THOC6_HUMAN Isoform 3 of THO complex subunit 6 homolog OS=Homo sapiens GN=THOC6;>sp|Q86W42|THOC6_HUMAN THO complex subunit 6 homolog OS=Homo sapiens GN=THOC6 PE=1 SV=1;>sp|Q86W42-2|THOC6_HUMAN Isoform 2 of THO complex subunit 6 homolog OS=Homo	sp|Q86W42-3|THOC6_HUMAN;sp|Q86W42|THOC6_HUMAN;sp|Q86W42-2|THOC6_HUMAN	3	32.89	18694000	12440000	0	0	0	0
Q6ZMP0	THSD4_HUMAN	THSD4	>sp|Q6ZMP0|THSD4_HUMAN Thrombospondin type-1 domain-containing protein 4 OS=Homo sapiens GN=THSD4 PE=2 SV=2;>sp|Q6ZMP0-4|THSD4_HUMAN Isoform 4 of Thrombospondin type-1 domain-containing protein 4 OS=Homo sapiens GN=THSD4;>sp|Q6ZMP0-2|THSD4_HUMAN Isoform 2	sp|Q6ZMP0|THSD4_HUMAN;sp|Q6ZMP0-4|THSD4_HUMAN;sp|Q6ZMP0-2|THSD4_HUMAN	26	112.45	61450000	349540000	0	0	0	0
Q24JP5	T132A_HUMAN	TMEM132A	>sp|Q24JP5|T132A_HUMAN Transmembrane protein 132A OS=Homo sapiens GN=TMEM132A PE=2 SV=1;>sp|Q24JP5-2|T132A_HUMAN Isoform 2 of Transmembrane protein 132A OS=Homo sapiens GN=TMEM132A;>sp|Q24JP5-4|T132A_HUMAN Isoform 4 of Transmembrane protein 132A OS=Homo sa	sp|Q24JP5|T132A_HUMAN;sp|Q24JP5-2|T132A_HUMAN;sp|Q24JP5-4|T132A_HUMAN	7	110.11	19374000	39585000	20783000	0	0	0
Q9NV96-2	CC50A_HUMAN	TMEM30A	>sp|Q9NV96-2|CC50A_HUMAN Isoform 2 of Cell cycle control protein 50A OS=Homo sapiens GN=TMEM30A;>sp|Q9NV96|CC50A_HUMAN Cell cycle control protein 50A OS=Homo sapiens GN=TMEM30A PE=1 SV=1;>sp|Q9NV96-3|CC50A_HUMAN Isoform 3 of Cell cycle control protein 50A	sp|Q9NV96-2|CC50A_HUMAN;sp|Q9NV96|CC50A_HUMAN;sp|Q9NV96-3|CC50A_HUMAN	3	36.713	18662000	40975000	19010000	0	0	0
Q03169	TNAP2_HUMAN	TNFAIP2	>sp|Q03169|TNAP2_HUMAN Tumor necrosis factor alpha-induced protein 2 OS=Homo sapiens GN=TNFAIP2 PE=1 SV=2	sp|Q03169|TNAP2_HUMAN	10	72.66	67166000	114060000	0	0	0	0
F8U8C0	F8U8C0_HUMAN	TNFRSF10A	>tr|F8U8C0|F8U8C0_HUMAN Tumor necrosis factor receptor superfamily member 10A OS=Homo sapiens GN=TNFRSF10A PE=1 SV=1;>sp|O00220|TR10A_HUMAN Tumor necrosis factor receptor superfamily member 10A OS=Homo sapiens GN=TNFRSF10A PE=1 SV=3	tr|F8U8C0|F8U8C0_HUMAN;sp|O00220|TR10A_HUMAN	2	33.91	7069700	31070000	0	0	0	0
P11387	TOP1_HUMAN	TOP1	>sp|P11387|TOP1_HUMAN DNA topoisomerase 1 OS=Homo sapiens GN=TOP1 PE=1 SV=2	sp|P11387|TOP1_HUMAN	19	90.725	357680000	136180000	64738000	0	0	0
Q9BRZ2	TRI56_HUMAN	TRIM56	>sp|Q9BRZ2|TRI56_HUMAN E3 ubiquitin-protein ligase TRIM56 OS=Homo sapiens GN=TRIM56 PE=1 SV=3	sp|Q9BRZ2|TRI56_HUMAN	6	81.487	7009600	8080200	9873800	0	0	0
Q14669	TRIPC_HUMAN	TRIP12	>sp|Q14669|TRIPC_HUMAN E3 ubiquitin-protein ligase TRIP12 OS=Homo sapiens GN=TRIP12 PE=1 SV=1;>sp|Q14669-2|TRIPC_HUMAN Isoform 2 of E3 ubiquitin-protein ligase TRIP12 OS=Homo sapiens GN=TRIP12;>sp|Q14669-3|TRIPC_HUMAN Isoform 3 of E3 ubiquitin-protein liga	sp|Q14669|TRIPC_HUMAN;sp|Q14669-2|TRIPC_HUMAN;sp|Q14669-3|TRIPC_HUMAN;sp|Q14669-4|TRIPC_HUMAN	7	220.43	20900000	12240000	0	0	0	0
F5H442	F5H442_HUMAN	TSG101	>tr|F5H442|F5H442_HUMAN Tumor susceptibility gene 101 protein OS=Homo sapiens GN=TSG101 PE=1 SV=1;>sp|Q99816|TS101_HUMAN Tumor susceptibility gene 101 protein OS=Homo sapiens GN=TSG101 PE=1 SV=2;>sp|Q99816-2|TS101_HUMAN Isoform 2 of Tumor susceptibility ge	tr|F5H442|F5H442_HUMAN;sp|Q99816|TS101_HUMAN;sp|Q99816-2|TS101_HUMAN	7	40.917	36006000	28702000	24188000	0	0	0
B1AH87	B1AH87_HUMAN	TSPO	>tr|B1AH87|B1AH87_HUMAN Putative peripheral benzodiazepine receptor-related protein (Fragment) OS=Homo sapiens GN=TSPO PE=1 SV=1;>sp|P30536|TSPOA_HUMAN Translocator protein OS=Homo sapiens GN=TSPO PE=1 SV=3	tr|B1AH87|B1AH87_HUMAN;sp|P30536|TSPOA_HUMAN	2	11.896	130500000	103370000	0	0	0	0
Q9UNY4	TTF2_HUMAN	TTF2	>sp|Q9UNY4|TTF2_HUMAN Transcription termination factor 2 OS=Homo sapiens GN=TTF2 PE=1 SV=2;>sp|Q9UNY4-2|TTF2_HUMAN Isoform 2 of Transcription termination factor 2 OS=Homo sapiens GN=TTF2	sp|Q9UNY4|TTF2_HUMAN;sp|Q9UNY4-2|TTF2_HUMAN	5	129.59	17835000	20927000	0	0	0	0
O60287	NPA1P_HUMAN	URB1	>sp|O60287|NPA1P_HUMAN Nucleolar pre-ribosomal-associated protein 1 OS=Homo sapiens GN=URB1 PE=1 SV=4	sp|O60287|NPA1P_HUMAN	2	254.39	10496000	10101000	0	0	0	0
Q9NQZ2	SAS10_HUMAN	UTP3	>sp|Q9NQZ2|SAS10_HUMAN Something about silencing protein 10 OS=Homo sapiens GN=UTP3 PE=1 SV=1	sp|Q9NQZ2|SAS10_HUMAN	2	54.557	12853000	8374700	0	0	0	0
Q08AM6	VAC14_HUMAN	VAC14	>sp|Q08AM6|VAC14_HUMAN Protein VAC14 homolog OS=Homo sapiens GN=VAC14 PE=1 SV=1	sp|Q08AM6|VAC14_HUMAN	5	87.972	15121000	16897000	18087000	0	0	0
F5H008	F5H008_HUMAN	VPS33B	>tr|F5H008|F5H008_HUMAN Vacuolar protein sorting-associated protein 33B OS=Homo sapiens GN=VPS33B PE=1 SV=1;>sp|Q9H267|VP33B_HUMAN Vacuolar protein sorting-associated protein 33B OS=Homo sapiens GN=VPS33B PE=1 SV=2;>sp|Q9H267-2|VP33B_HUMAN Isoform 2 of Vac	tr|F5H008|F5H008_HUMAN;sp|Q9H267|VP33B_HUMAN;sp|Q9H267-2|VP33B_HUMAN	5	67.605	21681000	16747000	0	0	0	0
Q9UN37	VPS4A_HUMAN	VPS4A	>sp|Q9UN37|VPS4A_HUMAN Vacuolar protein sorting-associated protein 4A OS=Homo sapiens GN=VPS4A PE=1 SV=1;>tr|I3L4J1|I3L4J1_HUMAN Uncharacterized protein (Fragment) OS=Homo sapiens PE=4 SV=3	sp|Q9UN37|VPS4A_HUMAN;tr|I3L4J1|I3L4J1_HUMAN	10	48.897	24714000	31614000	24269000	0	0	0
Q8N1B4-2	VPS52_HUMAN	VPS52	>sp|Q8N1B4-2|VPS52_HUMAN Isoform 2 of Vacuolar protein sorting-associated protein 52 homolog OS=Homo sapiens GN=VPS52;>sp|Q8N1B4|VPS52_HUMAN Vacuolar protein sorting-associated protein 52 homolog OS=Homo sapiens GN=VPS52 PE=1 SV=1	sp|Q8N1B4-2|VPS52_HUMAN;sp|Q8N1B4|VPS52_HUMAN	3	68.495	24436000	15047000	0	0	0	0
A3KMH1-3	VWA8_HUMAN	VWA8	>sp|A3KMH1-3|VWA8_HUMAN Isoform 3 of von Willebrand factor A domain-containing protein 8 OS=Homo sapiens GN=VWA8;>sp|A3KMH1|VWA8_HUMAN von Willebrand factor A domain-containing protein 8 OS=Homo sapiens GN=VWA8 PE=1 SV=2;>sp|A3KMH1-2|VWA8_HUMAN Isoform 2 o	sp|A3KMH1-3|VWA8_HUMAN;sp|A3KMH1|VWA8_HUMAN;sp|A3KMH1-2|VWA8_HUMAN	12	210.92	42995000	27324000	0	0	0	0
A0A0A0MTB8	A0A0A0MTB8_HUMAN	WDR36	>tr|A0A0A0MTB8|A0A0A0MTB8_HUMAN WD repeat-containing protein 36 OS=Homo sapiens GN=WDR36 PE=4 SV=1;>sp|Q8NI36|WDR36_HUMAN WD repeat-containing protein 36 OS=Homo sapiens GN=WDR36 PE=1 SV=1	tr|A0A0A0MTB8|A0A0A0MTB8_HUMAN;sp|Q8NI36|WDR36_HUMAN	9	99.365	41795000	25877000	0	0	0	0
Q15061	WDR43_HUMAN	WDR43	>sp|Q15061|WDR43_HUMAN WD repeat-containing protein 43 OS=Homo sapiens GN=WDR43 PE=1 SV=3	sp|Q15061|WDR43_HUMAN	6	74.89	28059000	36459000	0	0	0	0
A0A087WW70	A0A087WW70_HUMAN	WIPF1	>tr|A0A087WW70|A0A087WW70_HUMAN WAS/WASL-interacting protein family member 1 OS=Homo sapiens GN=WIPF1 PE=1 SV=1;>sp|O43516-2|WIPF1_HUMAN Isoform 2 of WAS/WASL-interacting protein family member 1 OS=Homo sapiens GN=WIPF1;>sp|O43516|WIPF1_HUMAN WAS/WASL-inte	tr|A0A087WW70|A0A087WW70_HUMAN;sp|O43516-2|WIPF1_HUMAN;sp|O43516|WIPF1_HUMAN;sp|O43516-3|WIPF1_HUMAN;sp|O43516-4|WIPF1_HUMAN;tr|E9PB87|E9PB87_HUMAN	8	50.413	16627000	16637000	21325000	0	0	0
P41221-2	WNT5A_HUMAN	WNT5A	>sp|P41221-2|WNT5A_HUMAN Isoform 2 of Protein Wnt-5a OS=Homo sapiens GN=WNT5A;>sp|P41221|WNT5A_HUMAN Protein Wnt-5a OS=Homo sapiens GN=WNT5A PE=1 SV=2;>tr|C9J8I8|C9J8I8_HUMAN Protein Wnt (Fragment) OS=Homo sapiens GN=WNT5A PE=3 SV=1	sp|P41221-2|WNT5A_HUMAN;sp|P41221|WNT5A_HUMAN;tr|C9J8I8|C9J8I8_HUMAN	10	40.886	118750000	86991000	45272000	0	0	0
Q9Y2Z4	SYYM_HUMAN	YARS2	>sp|Q9Y2Z4|SYYM_HUMAN Tyrosine--tRNA ligase, mitochondrial OS=Homo sapiens GN=YARS2 PE=1 SV=2;>tr|H0YHS6|H0YHS6_HUMAN Tyrosine--tRNA ligase (Fragment) OS=Homo sapiens GN=YARS2 PE=1 SV=1	sp|Q9Y2Z4|SYYM_HUMAN;tr|H0YHS6|H0YHS6_HUMAN	7	53.198	66072000	23737000	29577000	0	0	0
O15498-2	YKT6_HUMAN	YKT6	>sp|O15498-2|YKT6_HUMAN Isoform 2 of Synaptobrevin homolog YKT6 OS=Homo sapiens GN=YKT6;>sp|O15498|YKT6_HUMAN Synaptobrevin homolog YKT6 OS=Homo sapiens GN=YKT6 PE=1 SV=1	sp|O15498-2|YKT6_HUMAN;sp|O15498|YKT6_HUMAN	5	18.58	52043000	36528000	0	0	0	0
P49750-3	YLPM1_HUMAN	YLPM1	>sp|P49750-3|YLPM1_HUMAN Isoform 3 of YLP motif-containing protein 1 OS=Homo sapiens GN=YLPM1;>sp|P49750|YLPM1_HUMAN YLP motif-containing protein 1 OS=Homo sapiens GN=YLPM1 PE=1 SV=3;>sp|P49750-4|YLPM1_HUMAN Isoform 4 of YLP motif-containing protein 1 OS=H	sp|P49750-3|YLPM1_HUMAN;sp|P49750|YLPM1_HUMAN;sp|P49750-4|YLPM1_HUMAN;tr|H0YIQ2|H0YIQ2_HUMAN;tr|F8VU51|F8VU51_HUMAN	6	209.48	20562000	19026000	0	0	0	0
Q6PJT7-10	ZC3HE_HUMAN	ZC3H14	>sp|Q6PJT7-10|ZC3HE_HUMAN Isoform 10 of Zinc finger CCCH domain-containing protein 14 OS=Homo sapiens GN=ZC3H14;>sp|Q6PJT7-4|ZC3HE_HUMAN Isoform 4 of Zinc finger CCCH domain-containing protein 14 OS=Homo sapiens GN=ZC3H14;>sp|Q6PJT7-3|ZC3HE_HUMAN Isoform 3	sp|Q6PJT7-10|ZC3HE_HUMAN;sp|Q6PJT7-4|ZC3HE_HUMAN;sp|Q6PJT7-3|ZC3HE_HUMAN;tr|G3V256|G3V256_HUMAN;sp|Q6PJT7-5|ZC3HE_HUMAN;sp|Q6PJT7-9|ZC3HE_HUMAN;sp|Q6PJT7-2|ZC3HE_HUMAN;sp|Q6PJT7|ZC3HE_HUMAN;tr|G3V5I6|G3V5I6_HUMAN;sp|Q6PJT7-11|ZC3HE_HUMAN;tr|H0YJA2|H0YJA2_HUMAN	5	61.354	17799000	17070000	14079000	0	0	0
Q96H79	ZCCHL_HUMAN	ZC3HAV1L	>sp|Q96H79|ZCCHL_HUMAN Zinc finger CCCH-type antiviral protein 1-like OS=Homo sapiens GN=ZC3HAV1L PE=1 SV=2	sp|Q96H79|ZCCHL_HUMAN	4	32.962	40991000	25059000	17745000	0	0	0
Q5BKZ1	ZN326_HUMAN	ZNF326	>sp|Q5BKZ1|ZN326_HUMAN DBIRD complex subunit ZNF326 OS=Homo sapiens GN=ZNF326 PE=1 SV=2;>sp|Q5BKZ1-3|ZN326_HUMAN Isoform 3 of DBIRD complex subunit ZNF326 OS=Homo sapiens GN=ZNF326;>tr|A0A0A0MRN4|A0A0A0MRN4_HUMAN DBIRD complex subunit ZNF326 OS=Homo sapien	sp|Q5BKZ1|ZN326_HUMAN;sp|Q5BKZ1-3|ZN326_HUMAN;tr|A0A0A0MRN4|A0A0A0MRN4_HUMAN	4	65.653	14252000	11283000	0	0	0	0
Q9P2E3	ZNFX1_HUMAN	ZNFX1	>sp|Q9P2E3|ZNFX1_HUMAN NFX1-type zinc finger-containing protein 1 OS=Homo sapiens GN=ZNFX1 PE=1 SV=2	sp|Q9P2E3|ZNFX1_HUMAN	12	220.22	6943800	11192000	0	0	0	0
A0A0F6MAD7	A0A0F6MAD7_SHIFL	aceF	>tr|A0A0F6MAD7|A0A0F6MAD7_SHIFL Acetyltransferase component of pyruvate dehydrogenase complex OS=Shigella flexneri 5a str. M90T GN=aceF PE=3 SV=1	tr|A0A0F6MAD7|A0A0F6MAD7_SHIFL	8	65.845	21730000	15546000	7994500	0	0	0
A0A0F6MGN6	A0A0F6MGN6_SHIFL	fba	>tr|A0A0F6MGN6|A0A0F6MGN6_SHIFL Fructose-bisphosphate aldolase OS=Shigella flexneri 5a str. M90T GN=fba PE=3 SV=1	tr|A0A0F6MGN6|A0A0F6MGN6_SHIFL	3	39.147	20563000	15148000	22003000	0	0	0
A0A0F6MJI7	A0A0F6MJI7_SHIFL	glnA	>tr|A0A0F6MJI7|A0A0F6MJI7_SHIFL Glutamine synthetase OS=Shigella flexneri 5a str. M90T GN=glnA PE=3 SV=1	tr|A0A0F6MJI7|A0A0F6MJI7_SHIFL	3	51.903	24437000	27353000	0	0	0	0
A0A0F6MKA4	A0A0F6MKA4_SHIFL	hupA	>tr|A0A0F6MKA4|A0A0F6MKA4_SHIFL Transcriptional regulator HU subunit alpha OS=Shigella flexneri 5a str. M90T GN=hupA PE=3 SV=1	tr|A0A0F6MKA4|A0A0F6MKA4_SHIFL	4	9.5349	47406000	0	29651000	0	0	0
A0A0F6M9I7	A0A0F6M9I7_SHIFL	lpdA	>tr|A0A0F6M9I7|A0A0F6M9I7_SHIFL Dihydrolipoyl dehydrogenase OS=Shigella flexneri 5a str. M90T GN=lpdA PE=4 SV=1	tr|A0A0F6M9I7|A0A0F6M9I7_SHIFL	5	50.819	21465000	0	20189000	0	0	0
A0A0F6MHM9	A0A0F6MHM9_SHIFL	rplC	>tr|A0A0F6MHM9|A0A0F6MHM9_SHIFL 50S ribosomal protein L3 OS=Shigella flexneri 5a str. M90T GN=rplC PE=3 SV=1	tr|A0A0F6MHM9|A0A0F6MHM9_SHIFL	6	22.243	85389000	109290000	102090000	0	0	0
A0A0F6MKY3	A0A0F6MKY3_SHIFL	rplI	>tr|A0A0F6MKY3|A0A0F6MKY3_SHIFL 50S ribosomal protein L9 OS=Shigella flexneri 5a str. M90T GN=rplI PE=3 SV=1	tr|A0A0F6MKY3|A0A0F6MKY3_SHIFL	6	15.769	36716000	0	30557000	0	0	0
A0A0F6MK92	A0A0F6MK92_SHIFL	rplJ	>tr|A0A0F6MK92|A0A0F6MK92_SHIFL 50S ribosomal protein L10 OS=Shigella flexneri 5a str. M90T GN=rplJ PE=3 SV=1	tr|A0A0F6MK92|A0A0F6MK92_SHIFL	5	17.711	41481000	30933000	43591000	0	0	0
A0A0F6MI79	A0A0F6MI79_SHIFL	rpoA	>tr|A0A0F6MI79|A0A0F6MI79_SHIFL DNA-directed RNA polymerase subunit alpha OS=Shigella flexneri 5a str. M90T GN=rpoA PE=3 SV=1	tr|A0A0F6MI79|A0A0F6MI79_SHIFL	5	36.511	27634000	17437000	34842000	0	0	0
A0A0F6MJS0	A0A0F6MJS0_SHIFL	rpoC	>tr|A0A0F6MJS0|A0A0F6MJS0_SHIFL DNA-directed RNA polymerase subunit beta OS=Shigella flexneri 5a str. M90T GN=rpoC PE=3 SV=1	tr|A0A0F6MJS0|A0A0F6MJS0_SHIFL	5	155.17	21938000	18586000	19962000	0	0	0
A0A0F6MK35	A0A0F6MK35_SHIFL	rpsF	>tr|A0A0F6MK35|A0A0F6MK35_SHIFL 30S ribosomal protein S6 OS=Shigella flexneri 5a str. M90T GN=rpsF PE=3 SV=1	tr|A0A0F6MK35|A0A0F6MK35_SHIFL	4	15.187	8407100	10551000	0	0	0	0
A0A0F6MHF4	A0A0F6MHF4_SHIFL	rpsN	>tr|A0A0F6MHF4|A0A0F6MHF4_SHIFL 30S ribosomal protein S14 OS=Shigella flexneri 5a str. M90T GN=rpsN PE=3 SV=1	tr|A0A0F6MHF4|A0A0F6MHF4_SHIFL	2	11.58	49141000	39935000	34368000	0	0	0
A0A0F6MKP8	A0A0F6MKP8_SHIFL	rpsR	>tr|A0A0F6MKP8|A0A0F6MKP8_SHIFL 30S ribosomal protein S18 OS=Shigella flexneri 5a str. M90T GN=rpsR PE=3 SV=1	tr|A0A0F6MKP8|A0A0F6MKP8_SHIFL	2	8.9863	28578000	41696000	0	0	0	0
A0A0F6MHN6	A0A0F6MHN6_SHIFL	rpsU	>tr|A0A0F6MHN6|A0A0F6MHN6_SHIFL 30S ribosomal protein S21 OS=Shigella flexneri 5a str. M90T GN=rpsU PE=3 SV=1	tr|A0A0F6MHN6|A0A0F6MHN6_SHIFL	2	8.4999	47004000	59988000	29120000	0	0	0

## Sheet: INF-M>INF-NM
Uniprot accession	Protein name	Gene name	Fasta.headers	Majority.protein.IDs	Peptides	Mol..weight.kDa.	log2(Mean.in.INF.M/Mean.in.INF.NM)	p.value	Adjusted.p.value	LFQ.intensity.INF-M_1	LFQ.intensity.INF-M_2	LFQ.intensity.INF-M_3	LFQ.intensity.INF-NM_1	LFQ.intensity.INF-NM_2	LFQ.intensity.INF-NM_3
P33897	ABCD1_HUMAN	ABCD1	>sp|P33897|ABCD1_HUMAN ATP-binding cassette sub-family D member 1 OS=Homo sapiens GN=ABCD1 PE=1 SV=2	sp|P33897|ABCD1_HUMAN	12	82.936	1.24142	0.0115104	0.00036016	72855000	48381000	27624000	24536000	17158000	0
Q9NUQ8	ABCF3_HUMAN	ABCF3	>sp|Q9NUQ8|ABCF3_HUMAN ATP-binding cassette sub-family F member 3 OS=Homo sapiens GN=ABCF3 PE=1 SV=2;>sp|Q9NUQ8-2|ABCF3_HUMAN Isoform 2 of ATP-binding cassette sub-family F member 3 OS=Homo sapiens GN=ABCF3	sp|Q9NUQ8|ABCF3_HUMAN;sp|Q9NUQ8-2|ABCF3_HUMAN	24	79.744	1.3277	0.00354647	0.000252351	153110000	87363000	82638000	41058000	41752000	40776000
Q99798	ACON_HUMAN	ACO2	>sp|Q99798|ACON_HUMAN Aconitate hydratase, mitochondrial OS=Homo sapiens GN=ACO2 PE=1 SV=2;>tr|A2A274|A2A274_HUMAN Aconitate hydratase, mitochondrial OS=Homo sapiens GN=ACO2 PE=1 SV=1	sp|Q99798|ACON_HUMAN;tr|A2A274|A2A274_HUMAN	39	85.424	1.0122	0.0696785	0.00124643	573890000	466490000	545460000	486620000	341370000	107130000
O95573	ACSL3_HUMAN	ACSL3	>sp|O95573|ACSL3_HUMAN Long-chain-fatty-acid--CoA ligase 3 OS=Homo sapiens GN=ACSL3 PE=1 SV=3	sp|O95573|ACSL3_HUMAN	30	80.419	1.03474	0.02525	0.000561111	723200000	605540000	394670000	434330000	273350000	169290000
O60488-2	ACSL4_HUMAN	ACSL4	>sp|O60488-2|ACSL4_HUMAN Isoform Short of Long-chain-fatty-acid--CoA ligase 4 OS=Homo sapiens GN=ACSL4;>sp|O60488|ACSL4_HUMAN Long-chain-fatty-acid--CoA ligase 4 OS=Homo sapiens GN=ACSL4 PE=1 SV=2	sp|O60488-2|ACSL4_HUMAN;sp|O60488|ACSL4_HUMAN	24	74.435	1.12082	0.0345023	0.00069192	145590000	120510000	95257000	58700000	100340000	27589000
P55265-5	DSRAD_HUMAN	ADAR	>sp|P55265-5|DSRAD_HUMAN Isoform 5 of Double-stranded RNA-specific adenosine deaminase OS=Homo sapiens GN=ADAR;>sp|P55265|DSRAD_HUMAN Double-stranded RNA-specific adenosine deaminase OS=Homo sapiens GN=ADAR PE=1 SV=4;>sp|P55265-4|DSRAD_HUMAN Isoform 4 of D	sp|P55265-5|DSRAD_HUMAN;sp|P55265|DSRAD_HUMAN;sp|P55265-4|DSRAD_HUMAN;sp|P55265-3|DSRAD_HUMAN;tr|H0YCK3|H0YCK3_HUMAN;sp|P55265-2|DSRAD_HUMAN	24	103.64	2.72961	0.000841732	0.000171314	161640000	181910000	44876000	12724000	19740000	0
Q96D53-2	ADCK4_HUMAN	ADCK4	>sp|Q96D53-2|ADCK4_HUMAN Isoform 2 of AarF domain-containing protein kinase 4 OS=Homo sapiens GN=ADCK4;>sp|Q96D53|ADCK4_HUMAN AarF domain-containing protein kinase 4 OS=Homo sapiens GN=ADCK4 PE=1 SV=2;>tr|M0R001|M0R001_HUMAN AarF domain-containing protein	sp|Q96D53-2|ADCK4_HUMAN;sp|Q96D53|ADCK4_HUMAN;tr|M0R001|M0R001_HUMAN	4	55.852	1.16089	0.0544528	0.00101234	35697000	9166300	0	11444000	6054100	0
Q9Y4W6	AFG32_HUMAN	AFG3L2	>sp|Q9Y4W6|AFG32_HUMAN AFG3-like protein 2 OS=Homo sapiens GN=AFG3L2 PE=1 SV=2	sp|Q9Y4W6|AFG32_HUMAN	16	88.583	1.45318	0.0326431	0.000665755	137790000	55991000	51391000	64384000	21008000	0
O95831-3	AIFM1_HUMAN	AIFM1	>sp|O95831-3|AIFM1_HUMAN Isoform 3 of Apoptosis-inducing factor 1, mitochondrial OS=Homo sapiens GN=AIFM1;>sp|O95831|AIFM1_HUMAN Apoptosis-inducing factor 1, mitochondrial OS=Homo sapiens GN=AIFM1 PE=1 SV=1;>sp|O95831-2|AIFM1_HUMAN Isoform 2 of Apoptosis-i	sp|O95831-3|AIFM1_HUMAN;sp|O95831|AIFM1_HUMAN;sp|O95831-2|AIFM1_HUMAN;tr|E9PMA0|E9PMA0_HUMAN	21	66.294	1.01958	0.267048	0.00440012	156150000	114450000	120800000	253860000	79295000	12871000
P27144	KAD4_HUMAN	AK4	>sp|P27144|KAD4_HUMAN Adenylate kinase 4, mitochondrial OS=Homo sapiens GN=AK4 PE=1 SV=1;>tr|D3DQ64|D3DQ64_HUMAN Adenylate kinase 4, mitochondrial OS=Homo sapiens GN=AK4 PE=1 SV=1	sp|P27144|KAD4_HUMAN;tr|D3DQ64|D3DQ64_HUMAN	8	25.268	1.45808	0.0325694	0.000665664	87402000	50688000	79397000	43225000	43653000	8988800
P54886-2	P5CS_HUMAN	ALDH18A1	>sp|P54886-2|P5CS_HUMAN Isoform Short of Delta-1-pyrroline-5-carboxylate synthase OS=Homo sapiens GN=ALDH18A1;>sp|P54886|P5CS_HUMAN Delta-1-pyrroline-5-carboxylate synthase OS=Homo sapiens GN=ALDH18A1 PE=1 SV=2	sp|P54886-2|P5CS_HUMAN;sp|P54886|P5CS_HUMAN	38	87.088	1.91689	0.00446638	0.000263774	784490000	453790000	374550000	274920000	140800000	63976000
P51648	AL3A2_HUMAN	ALDH3A2	>sp|P51648|AL3A2_HUMAN Fatty aldehyde dehydrogenase OS=Homo sapiens GN=ALDH3A2 PE=1 SV=1;>sp|P51648-2|AL3A2_HUMAN Isoform 2 of Fatty aldehyde dehydrogenase OS=Homo sapiens GN=ALDH3A2;>tr|J3QRD1|J3QRD1_HUMAN Fatty aldehyde dehydrogenase OS=Homo sapiens GN=A	sp|P51648|AL3A2_HUMAN;sp|P51648-2|AL3A2_HUMAN;tr|J3QRD1|J3QRD1_HUMAN	17	54.847	1.09381	0.0234264	0.000533719	251590000	138180000	150240000	136070000	57518000	68635000
P43353-2	AL3B1_HUMAN	ALDH3B1	>sp|P43353-2|AL3B1_HUMAN Isoform 2 of Aldehyde dehydrogenase family 3 member B1 OS=Homo sapiens GN=ALDH3B1;>sp|P43353|AL3B1_HUMAN Aldehyde dehydrogenase family 3 member B1 OS=Homo sapiens GN=ALDH3B1 PE=1 SV=1;>tr|A0A087X2D4|A0A087X2D4_HUMAN Aldehyde dehydr	sp|P43353-2|AL3B1_HUMAN;sp|P43353|AL3B1_HUMAN;tr|A0A087X2D4|A0A087X2D4_HUMAN	6	47.682	1.71908	0.00619851	0.000293039	29162000	30939000	0	17322000	0	0
A0A087WTM7	A0A087WTM7_HUMAN	APOB	>tr|A0A087WTM7|A0A087WTM7_HUMAN Apolipoprotein B-100 OS=Homo sapiens GN=APOB PE=1 SV=1;>sp|P04114|APOB_HUMAN Apolipoprotein B-100 OS=Homo sapiens GN=APOB PE=1 SV=2	tr|A0A087WTM7|A0A087WTM7_HUMAN;sp|P04114|APOB_HUMAN	7	489.83	1.5918	0.0213533	0.000509759	80375000	72927000	51401000	0	12812000	51976000
O60306	AQR_HUMAN	AQR	>sp|O60306|AQR_HUMAN Intron-binding protein aquarius OS=Homo sapiens GN=AQR PE=1 SV=4	sp|O60306|AQR_HUMAN	9	171.29	1.2267	0.0155306	0.000427471	39669000	22410000	0	13696000	0	0
P84077	ARF1_HUMAN	ARF1	>sp|P84077|ARF1_HUMAN ADP-ribosylation factor 1 OS=Homo sapiens GN=ARF1 PE=1 SV=2;>sp|P61204|ARF3_HUMAN ADP-ribosylation factor 3 OS=Homo sapiens GN=ARF3 PE=1 SV=2;>tr|F5H423|F5H423_HUMAN ADP-ribosylation factor 3 OS=Homo sapiens GN=ARF3 PE=3 SV=1;>tr|F5H0	sp|P84077|ARF1_HUMAN;sp|P61204|ARF3_HUMAN;tr|F5H423|F5H423_HUMAN;tr|F5H0C7|F5H0C7_HUMAN;sp|P61204-2|ARF3_HUMAN	9	20.697	1.18763	0.0366188	0.000725478	229380000	215880000	145400000	70676000	53955000	159770000
P18085	ARF4_HUMAN	ARF4	>sp|P18085|ARF4_HUMAN ADP-ribosylation factor 4 OS=Homo sapiens GN=ARF4 PE=1 SV=3;>tr|C9JPM4|C9JPM4_HUMAN ADP-ribosylation factor 4 (Fragment) OS=Homo sapiens GN=ARF4 PE=1 SV=1;>tr|C9JAK5|C9JAK5_HUMAN ADP-ribosylation factor 4 OS=Homo sapiens GN=ARF4 PE=1	sp|P18085|ARF4_HUMAN;tr|C9JPM4|C9JPM4_HUMAN;tr|C9JAK5|C9JAK5_HUMAN	10	20.511	2.13609	0.00482514	0.000265885	701050000	663040000	364250000	63038000	126730000	249530000
G5E9L0	G5E9L0_HUMAN	ARFGAP2	>tr|G5E9L0|G5E9L0_HUMAN ADP-ribosylation factor GTPase-activating protein 2 OS=Homo sapiens GN=ARFGAP2 PE=1 SV=2;>sp|Q8N6H7|ARFG2_HUMAN ADP-ribosylation factor GTPase-activating protein 2 OS=Homo sapiens GN=ARFGAP2 PE=1 SV=1;>tr|E9PQP3|E9PQP3_HUMAN ADP-rib	tr|G5E9L0|G5E9L0_HUMAN;sp|Q8N6H7|ARFG2_HUMAN;tr|E9PQP3|E9PQP3_HUMAN;sp|Q8N6H7-2|ARFG2_HUMAN;tr|E9PMU9|E9PMU9_HUMAN;tr|H0YDN9|H0YDN9_HUMAN;sp|Q8N6H7-3|ARFG2_HUMAN;tr|E9PIY6|E9PIY6_HUMAN	7	53.476	1.53336	0.00469978	0.000264013	104650000	54596000	37118000	19387000	23929000	0
P59998	ARPC4_HUMAN	ARPC4	>sp|P59998|ARPC4_HUMAN Actin-related protein 2/3 complex subunit 4 OS=Homo sapiens GN=ARPC4 PE=1 SV=3;>tr|F8WCF6|F8WCF6_HUMAN Protein ARPC4-TTLL3 OS=Homo sapiens GN=ARPC4-TTLL3 PE=4 SV=1;>sp|P59998-3|ARPC4_HUMAN Isoform 3 of Actin-related protein 2/3 compl	sp|P59998|ARPC4_HUMAN;tr|F8WCF6|F8WCF6_HUMAN;sp|P59998-3|ARPC4_HUMAN;tr|F8WDD7|F8WDD7_HUMAN;sp|P59998-2|ARPC4_HUMAN;tr|H7C0A3|H7C0A3_HUMAN	8	19.667	1.52479	0.0759295	0.00133831	476630000	315010000	376080000	91082000	55400000	469700000
Q9NVI7-2	ATD3A_HUMAN	ATAD3A	>sp|Q9NVI7-2|ATD3A_HUMAN Isoform 2 of ATPase family AAA domain-containing protein 3A OS=Homo sapiens GN=ATAD3A;>sp|Q9NVI7|ATD3A_HUMAN ATPase family AAA domain-containing protein 3A OS=Homo sapiens GN=ATAD3A PE=1 SV=2;>tr|H0Y2W2|H0Y2W2_HUMAN ATPase family A	sp|Q9NVI7-2|ATD3A_HUMAN;sp|Q9NVI7|ATD3A_HUMAN;tr|H0Y2W2|H0Y2W2_HUMAN;sp|Q9NVI7-3|ATD3A_HUMAN	32	66.217	1.98442	0.0424945	0.000821701	831210000	444110000	445210000	551580000	147880000	32519000
P23634-7	AT2B4_HUMAN	ATP2B4	>sp|P23634-7|AT2B4_HUMAN Isoform ZB of Plasma membrane calcium-transporting ATPase 4 OS=Homo sapiens GN=ATP2B4;>sp|P23634-6|AT2B4_HUMAN Isoform XB of Plasma membrane calcium-transporting ATPase 4 OS=Homo sapiens GN=ATP2B4;>sp|P23634-8|AT2B4_HUMAN Isoform Z	sp|P23634-7|AT2B4_HUMAN;sp|P23634-6|AT2B4_HUMAN;sp|P23634-8|AT2B4_HUMAN;sp|P23634|AT2B4_HUMAN;sp|P23634-5|AT2B4_HUMAN;sp|P23634-4|AT2B4_HUMAN;sp|P23634-3|AT2B4_HUMAN;sp|P23634-2|AT2B4_HUMAN	29	132.59	1.25928	0.018413	0.000461815	194640000	359350000	113370000	99112000	69051000	84471000
Q8TDN6	BRX1_HUMAN	BRIX1	>sp|Q8TDN6|BRX1_HUMAN Ribosome biogenesis protein BRX1 homolog OS=Homo sapiens GN=BRIX1 PE=1 SV=2	sp|Q8TDN6|BRX1_HUMAN	10	41.401	1.20126	0.00739239	0.00031596	73305000	55442000	54275000	25008000	20996000	34555000
Q10589	BST2_HUMAN	BST2	>sp|Q10589|BST2_HUMAN Bone marrow stromal antigen 2 OS=Homo sapiens GN=BST2 PE=1 SV=1;>sp|Q10589-2|BST2_HUMAN Isoform 2 of Bone marrow stromal antigen 2 OS=Homo sapiens GN=BST2	sp|Q10589|BST2_HUMAN;sp|Q10589-2|BST2_HUMAN	6	19.769	1.31056	0.199348	0.00333033	1948900000	7854600000	2446500000	358990000	1499100000	4560300000
Q8IU85	KCC1D_HUMAN	CAMK1D	>sp|Q8IU85|KCC1D_HUMAN Calcium/calmodulin-dependent protein kinase type 1D OS=Homo sapiens GN=CAMK1D PE=1 SV=1;>sp|Q8IU85-2|KCC1D_HUMAN Isoform 2 of Calcium/calmodulin-dependent protein kinase type 1D OS=Homo sapiens GN=CAMK1D;>tr|A0A087WUR6|A0A087WUR6_HUM	sp|Q8IU85|KCC1D_HUMAN;sp|Q8IU85-2|KCC1D_HUMAN;tr|A0A087WUR6|A0A087WUR6_HUMAN	8	42.913	1.21308	0.00806958	0.000318998	66025000	48289000	0	23049000	24124000	33917000
O14936-3	CSKP_HUMAN	CASK	>sp|O14936-3|CSKP_HUMAN Isoform 3 of Peripheral plasma membrane protein CASK OS=Homo sapiens GN=CASK;>sp|O14936|CSKP_HUMAN Peripheral plasma membrane protein CASK OS=Homo sapiens GN=CASK PE=1 SV=3;>sp|O14936-4|CSKP_HUMAN Isoform 4 of Peripheral plasma memb	sp|O14936-3|CSKP_HUMAN;sp|O14936|CSKP_HUMAN;sp|O14936-4|CSKP_HUMAN;sp|O14936-6|CSKP_HUMAN;sp|O14936-2|CSKP_HUMAN;tr|Q5JS72|Q5JS72_HUMAN;sp|O14936-5|CSKP_HUMAN;tr|Q5JS79|Q5JS79_HUMAN;tr|Q5JS74|Q5JS74_HUMAN	12	102.11	1.26016	0.0125186	0.00038055	34106000	70743000	39475000	18825000	14861000	24775000
Q03135	CAV1_HUMAN	CAV1	>sp|Q03135|CAV1_HUMAN Caveolin-1 OS=Homo sapiens GN=CAV1 PE=1 SV=4;>tr|E9PCT5|E9PCT5_HUMAN Caveolin OS=Homo sapiens GN=CAV1 PE=1 SV=1	sp|Q03135|CAV1_HUMAN;tr|E9PCT5|E9PCT5_HUMAN	6	20.471	1.20307	0.214047	0.00355118	459380000	437020000	450130000	141040000	58089000	903850000
P51636-3	CAV2_HUMAN	CAV2	>sp|P51636-3|CAV2_HUMAN Isoform C of Caveolin-2 OS=Homo sapiens GN=CAV2;>tr|E9PCT3|E9PCT3_HUMAN Caveolin OS=Homo sapiens GN=CAV2 PE=1 SV=1;>sp|P51636|CAV2_HUMAN Caveolin-2 OS=Homo sapiens GN=CAV2 PE=1 SV=2;>sp|P51636-2|CAV2_HUMAN Isoform Beta of Caveolin-2	sp|P51636-3|CAV2_HUMAN;tr|E9PCT3|E9PCT3_HUMAN;sp|P51636|CAV2_HUMAN;sp|P51636-2|CAV2_HUMAN;sp|P53355-4|DAPK1_HUMAN;sp|P53355|DAPK1_HUMAN;sp|P53355-3|DAPK1_HUMAN	2	12.78	1.28605	0.163338	0.00273826	337440000	679440000	491670000	74762000	0	793920000
Q76M96	CCD80_HUMAN	CCDC80	>sp|Q76M96|CCD80_HUMAN Coiled-coil domain-containing protein 80 OS=Homo sapiens GN=CCDC80 PE=1 SV=1;>sp|Q76M96-2|CCD80_HUMAN Isoform 2 of Coiled-coil domain-containing protein 80 OS=Homo sapiens GN=CCDC80	sp|Q76M96|CCD80_HUMAN;sp|Q76M96-2|CCD80_HUMAN	25	108.17	4.24647	0.00780301	0.000318455	1128600000	72552000	427570000	7938400	0	90137000
P24941	CDK2_HUMAN	CDK2	>sp|P24941|CDK2_HUMAN Cyclin-dependent kinase 2 OS=Homo sapiens GN=CDK2 PE=1 SV=2;>tr|G3V5T9|G3V5T9_HUMAN Cyclin-dependent kinase 2 OS=Homo sapiens GN=CDK2 PE=1 SV=1;>sp|P24941-2|CDK2_HUMAN Isoform 2 of Cyclin-dependent kinase 2 OS=Homo sapiens GN=CDK2;>tr	sp|P24941|CDK2_HUMAN;tr|G3V5T9|G3V5T9_HUMAN;sp|P24941-2|CDK2_HUMAN;tr|E7ESI2|E7ESI2_HUMAN	16	33.929	1.15984	0.0195782	0.000484085	169090000	89843000	81489000	67297000	32259000	51123000
Q9NXV6	CARF_HUMAN	CDKN2AIP	>sp|Q9NXV6|CARF_HUMAN CDKN2A-interacting protein OS=Homo sapiens GN=CDKN2AIP PE=1 SV=3	sp|Q9NXV6|CARF_HUMAN	8	61.124	1.12584	0.00428573	0.000263157	29366000	25023000	27164000	11240000	13934000	0
F5GWX5	F5GWX5_HUMAN	CHD4	>tr|F5GWX5|F5GWX5_HUMAN Chromodomain-helicase-DNA-binding protein 4 OS=Homo sapiens GN=CHD4 PE=1 SV=1;>sp|Q14839|CHD4_HUMAN Chromodomain-helicase-DNA-binding protein 4 OS=Homo sapiens GN=CHD4 PE=1 SV=2;>sp|Q14839-2|CHD4_HUMAN Isoform 2 of Chromodomain-heli	tr|F5GWX5|F5GWX5_HUMAN;sp|Q14839|CHD4_HUMAN;sp|Q14839-2|CHD4_HUMAN	20	217.1	3.25831	0.00104834	0.000171314	164260000	62571000	52921000	6557000	4567100	20732000
O14578-4	CTRO_HUMAN	CIT	>sp|O14578-4|CTRO_HUMAN Isoform 4 of Citron Rho-interacting kinase OS=Homo sapiens GN=CIT;>sp|O14578|CTRO_HUMAN Citron Rho-interacting kinase OS=Homo sapiens GN=CIT PE=1 SV=2;>tr|H7BYJ3|H7BYJ3_HUMAN Citron Rho-interacting kinase (Fragment) OS=Homo sapiens	sp|O14578-4|CTRO_HUMAN;sp|O14578|CTRO_HUMAN;tr|H7BYJ3|H7BYJ3_HUMAN;sp|O14578-3|CTRO_HUMAN	58	236.6	5.52108	3.06406e-06	7.1981e-06	494090000	661180000	563210000	12184000	6497800	24000000
O76031	CLPX_HUMAN	CLPX	>sp|O76031|CLPX_HUMAN ATP-dependent Clp protease ATP-binding subunit clpX-like, mitochondrial OS=Homo sapiens GN=CLPX PE=1 SV=2	sp|O76031|CLPX_HUMAN	18	69.223	1.01169	0.0285417	0.000606892	154460000	76503000	63373000	47255000	40038000	0
O75128	COBL_HUMAN	COBL	>sp|O75128|COBL_HUMAN Protein cordon-bleu OS=Homo sapiens GN=COBL PE=1 SV=2;>sp|O75128-2|COBL_HUMAN Isoform 2 of Protein cordon-bleu OS=Homo sapiens GN=COBL;>sp|O75128-3|COBL_HUMAN Isoform 3 of Protein cordon-bleu OS=Homo sapiens GN=COBL;>sp|O75128-7|COBL_	sp|O75128|COBL_HUMAN;sp|O75128-2|COBL_HUMAN;sp|O75128-3|COBL_HUMAN;sp|O75128-7|COBL_HUMAN;tr|H7C1N2|H7C1N2_HUMAN;tr|J3KR05|J3KR05_HUMAN;sp|O75128-6|COBL_HUMAN	25	135.62	1.18684	0.0232047	0.000531991	96573000	262880000	99362000	69447000	65814000	46778000
B4DJV2	B4DJV2_HUMAN	CS	>tr|B4DJV2|B4DJV2_HUMAN Citrate synthase OS=Homo sapiens GN=CS PE=1 SV=1;>sp|O75390|CISY_HUMAN Citrate synthase, mitochondrial OS=Homo sapiens GN=CS PE=1 SV=2	tr|B4DJV2|B4DJV2_HUMAN;sp|O75390|CISY_HUMAN	16	50.431	1.07955	0.0657274	0.00118457	591720000	346920000	346200000	477540000	128400000	122790000
O00622	CYR61_HUMAN	CYR61	>sp|O00622|CYR61_HUMAN Protein CYR61 OS=Homo sapiens GN=CYR61 PE=1 SV=1;>tr|A0A087WVM3|A0A087WVM3_HUMAN Protein CYR61 OS=Homo sapiens GN=CYR61 PE=4 SV=1	sp|O00622|CYR61_HUMAN;tr|A0A087WVM3|A0A087WVM3_HUMAN	17	42.026	3.9674	0.00119253	0.000171314	680660000	332330000	128860000	11567000	10613000	62036000
A8MQ03	CRTP1_HUMAN	CYSRT1	>sp|A8MQ03|CRTP1_HUMAN Cysteine-rich tail protein 1 OS=Homo sapiens GN=CYSRT1 PE=1 SV=1;>tr|B8A4K4|B8A4K4_HUMAN Cysteine-rich tail protein 1 OS=Homo sapiens GN=CYSRT1 PE=1 SV=1	sp|A8MQ03|CRTP1_HUMAN;tr|B8A4K4|B8A4K4_HUMAN	3	15.313	2.0111	0.0384472	0.000755265	450200000	1074600000	466690000	55167000	118200000	528660000
Q6PI48	SYDM_HUMAN	DARS2	>sp|Q6PI48|SYDM_HUMAN Aspartate--tRNA ligase, mitochondrial OS=Homo sapiens GN=DARS2 PE=1 SV=1	sp|Q6PI48|SYDM_HUMAN	8	73.562	1.04723	0.0161608	0.000429302	61178000	43460000	37187000	30825000	16002000	0
Q92841	DDX17_HUMAN	DDX17	>sp|Q92841|DDX17_HUMAN Probable ATP-dependent RNA helicase DDX17 OS=Homo sapiens GN=DDX17 PE=1 SV=2;>tr|H3BLZ8|H3BLZ8_HUMAN Probable ATP-dependent RNA helicase DDX17 OS=Homo sapiens GN=DDX17 PE=1 SV=1;>sp|Q92841-1|DDX17_HUMAN Isoform 2 of Probable ATP-depe	sp|Q92841|DDX17_HUMAN;tr|H3BLZ8|H3BLZ8_HUMAN;sp|Q92841-1|DDX17_HUMAN;sp|Q92841-3|DDX17_HUMAN;sp|Q92841-2|DDX17_HUMAN	25	80.272	1.0276	0.0207726	0.000502624	368420000	432930000	284640000	158880000	139650000	241510000
Q9NR30	DDX21_HUMAN	DDX21	>sp|Q9NR30|DDX21_HUMAN Nucleolar RNA helicase 2 OS=Homo sapiens GN=DDX21 PE=1 SV=5;>sp|Q9NR30-2|DDX21_HUMAN Isoform 2 of Nucleolar RNA helicase 2 OS=Homo sapiens GN=DDX21	sp|Q9NR30|DDX21_HUMAN;sp|Q9NR30-2|DDX21_HUMAN	32	87.343	1.70612	0.00774461	0.000318455	513870000	448600000	215060000	109320000	70229000	185900000
Q16698-2	DECR_HUMAN	DECR1	>sp|Q16698-2|DECR_HUMAN Isoform 2 of 2,4-dienoyl-CoA reductase, mitochondrial OS=Homo sapiens GN=DECR1;>sp|Q16698|DECR_HUMAN 2,4-dienoyl-CoA reductase, mitochondrial OS=Homo sapiens GN=DECR1 PE=1 SV=1;>tr|E5RJG7|E5RJG7_HUMAN 2,4-dienoyl-CoA reductase, mito	sp|Q16698-2|DECR_HUMAN;sp|Q16698|DECR_HUMAN;tr|E5RJG7|E5RJG7_HUMAN;tr|E5RFV2|E5RFV2_HUMAN;tr|E5RJD2|E5RJD2_HUMAN	8	34.994	1.31828	0.00488265	0.000265885	95941000	72641000	64000000	49217000	24514000	0
Q9UBM7	DHCR7_HUMAN	DHCR7	>sp|Q9UBM7|DHCR7_HUMAN 7-dehydrocholesterol reductase OS=Homo sapiens GN=DHCR7 PE=1 SV=1;>tr|E9PM00|E9PM00_HUMAN 7-dehydrocholesterol reductase (Fragment) OS=Homo sapiens GN=DHCR7 PE=1 SV=1;>tr|E9PJ54|E9PJ54_HUMAN 7-dehydrocholesterol reductase (Fragment)	sp|Q9UBM7|DHCR7_HUMAN;tr|E9PM00|E9PM00_HUMAN;tr|E9PJ54|E9PJ54_HUMAN	8	54.489	1.31359	0.03123	0.000647835	161310000	69125000	92258000	77103000	21131000	41117000
Q7L2E3-2	DHX30_HUMAN	DHX30	>sp|Q7L2E3-2|DHX30_HUMAN Isoform 2 of Putative ATP-dependent RNA helicase DHX30 OS=Homo sapiens GN=DHX30;>sp|Q7L2E3-3|DHX30_HUMAN Isoform 3 of Putative ATP-dependent RNA helicase DHX30 OS=Homo sapiens GN=DHX30;>tr|H7BXY3|H7BXY3_HUMAN Putative ATP-dependent	sp|Q7L2E3-2|DHX30_HUMAN;sp|Q7L2E3-3|DHX30_HUMAN;tr|H7BXY3|H7BXY3_HUMAN;sp|Q7L2E3|DHX30_HUMAN	44	136.11	1.40526	0.020037	0.000489328	399010000	208110000	188880000	197850000	85451000	49927000
Q9NSV4-6	DIAP3_HUMAN	DIAPH3	>sp|Q9NSV4-6|DIAP3_HUMAN Isoform 6 of Protein diaphanous homolog 3 OS=Homo sapiens GN=DIAPH3;>sp|Q9NSV4-5|DIAP3_HUMAN Isoform 5 of Protein diaphanous homolog 3 OS=Homo sapiens GN=DIAPH3;>sp|Q9NSV4-4|DIAP3_HUMAN Isoform 4 of Protein diaphanous homolog 3 OS=	sp|Q9NSV4-6|DIAP3_HUMAN;sp|Q9NSV4-5|DIAP3_HUMAN;sp|Q9NSV4-4|DIAP3_HUMAN;sp|Q9NSV4|DIAP3_HUMAN;sp|Q9NSV4-7|DIAP3_HUMAN;sp|Q9NSV4-1|DIAP3_HUMAN;sp|Q9NSV4-2|DIAP3_HUMAN	10	128.99	1.48722	0.0165415	0.000432965	33802000	10231000	0	8147500	8209800	0
Q9P265	DIP2B_HUMAN	DIP2B	>sp|Q9P265|DIP2B_HUMAN Disco-interacting protein 2 homolog B OS=Homo sapiens GN=DIP2B PE=1 SV=3	sp|Q9P265|DIP2B_HUMAN	22	171.49	1.45308	0.0271446	0.000589935	52480000	148140000	31318000	22756000	18870000	27627000
Q12959-5	DLG1_HUMAN	DLG1	>sp|Q12959-5|DLG1_HUMAN Isoform 5 of Disks large homolog 1 OS=Homo sapiens GN=DLG1;>sp|Q12959-3|DLG1_HUMAN Isoform 3 of Disks large homolog 1 OS=Homo sapiens GN=DLG1;>sp|Q12959-6|DLG1_HUMAN Isoform 6 of Disks large homolog 1 OS=Homo sapiens GN=DLG1;>sp|Q12	sp|Q12959-5|DLG1_HUMAN;sp|Q12959-3|DLG1_HUMAN;sp|Q12959-6|DLG1_HUMAN;sp|Q12959-4|DLG1_HUMAN;sp|Q12959|DLG1_HUMAN;sp|Q12959-7|DLG1_HUMAN;sp|Q12959-2|DLG1_HUMAN;tr|E7EQD7|E7EQD7_HUMAN;sp|Q12959-8|DLG1_HUMAN;sp|Q12959-9|DLG1_HUMAN	13	95.165	1.14296	0.0637373	0.00115739	16649000	74692000	26778000	20005000	11868000	0
Q9H3Z4	DNJC5_HUMAN	DNAJC5	>sp|Q9H3Z4|DNJC5_HUMAN DnaJ homolog subfamily C member 5 OS=Homo sapiens GN=DNAJC5 PE=1 SV=1;>sp|Q9H3Z4-2|DNJC5_HUMAN Isoform 2 of DnaJ homolog subfamily C member 5 OS=Homo sapiens GN=DNAJC5	sp|Q9H3Z4|DNJC5_HUMAN;sp|Q9H3Z4-2|DNJC5_HUMAN	11	22.149	2.02366	0.0749078	0.00132517	2189600000	4590700000	3705500000	284930000	417560000	4656800000
P50570-2	DYN2_HUMAN	DNM2	>sp|P50570-2|DYN2_HUMAN Isoform 2 of Dynamin-2 OS=Homo sapiens GN=DNM2;>sp|P50570-5|DYN2_HUMAN Isoform 5 of Dynamin-2 OS=Homo sapiens GN=DNM2;>sp|P50570|DYN2_HUMAN Dynamin-2 OS=Homo sapiens GN=DNM2 PE=1 SV=2;>sp|P50570-3|DYN2_HUMAN Isoform 3 of Dynamin-2 O	sp|P50570-2|DYN2_HUMAN;sp|P50570-5|DYN2_HUMAN;sp|P50570|DYN2_HUMAN;sp|P50570-3|DYN2_HUMAN;sp|P50570-4|DYN2_HUMAN	27	97.651	1.24722	0.00996207	0.000351266	393690000	222740000	174970000	131230000	121870000	71719000
P15924	DESP_HUMAN	DSP	>sp|P15924|DESP_HUMAN Desmoplakin OS=Homo sapiens GN=DSP PE=1 SV=3;>sp|P15924-3|DESP_HUMAN Isoform DSPIa of Desmoplakin OS=Homo sapiens GN=DSP;>sp|P15924-2|DESP_HUMAN Isoform DPII of Desmoplakin OS=Homo sapiens GN=DSP	sp|P15924|DESP_HUMAN;sp|P15924-3|DESP_HUMAN;sp|P15924-2|DESP_HUMAN	101	331.77	1.45188	0.0394618	0.000773613	510590000	913000000	368300000	148360000	522860000	108110000
E9PEB9	E9PEB9_HUMAN	DST	>tr|E9PEB9|E9PEB9_HUMAN Dystonin OS=Homo sapiens GN=DST PE=1 SV=3;>tr|F6QMI7|F6QMI7_HUMAN Dystonin OS=Homo sapiens GN=DST PE=1 SV=2;>tr|E9PHM6|E9PHM6_HUMAN Dystonin OS=Homo sapiens GN=DST PE=1 SV=3;>sp|Q03001|DYST_HUMAN Dystonin OS=Homo sapiens GN=DST PE=1	tr|E9PEB9|E9PEB9_HUMAN;tr|F6QMI7|F6QMI7_HUMAN;tr|E9PHM6|E9PHM6_HUMAN;sp|Q03001|DYST_HUMAN;tr|E7ERU0|E7ERU0_HUMAN;tr|F8W9J4|F8W9J4_HUMAN;sp|Q03001-8|DYST_HUMAN	59	649.53	1.34456	0.0717658	0.00127663	156080000	62359000	79133000	91761000	42243000	12132000
Q14204	DYHC1_HUMAN	DYNC1H1	>sp|Q14204|DYHC1_HUMAN Cytoplasmic dynein 1 heavy chain 1 OS=Homo sapiens GN=DYNC1H1 PE=1 SV=5	sp|Q14204|DYHC1_HUMAN	233	532.4	1.42032	0.00655782	0.000299155	8683900000	6948500000	3206200000	2187900000	2449300000	1883000000
Q9Y6G9	DC1L1_HUMAN	DYNC1LI1	>sp|Q9Y6G9|DC1L1_HUMAN Cytoplasmic dynein 1 light intermediate chain 1 OS=Homo sapiens GN=DYNC1LI1 PE=1 SV=3;>tr|E9PHI6|E9PHI6_HUMAN Cytoplasmic dynein 1 light intermediate chain 1 OS=Homo sapiens GN=DYNC1LI1 PE=1 SV=1	sp|Q9Y6G9|DC1L1_HUMAN;tr|E9PHI6|E9PHI6_HUMAN	19	56.578	1.34045	0.0320032	0.000656887	309870000	227530000	74872000	77782000	92292000	45284000
O43237-2	DC1L2_HUMAN	DYNC1LI2	>sp|O43237-2|DC1L2_HUMAN Isoform 2 of Cytoplasmic dynein 1 light intermediate chain 2 OS=Homo sapiens GN=DYNC1LI2;>sp|O43237|DC1L2_HUMAN Cytoplasmic dynein 1 light intermediate chain 2 OS=Homo sapiens GN=DYNC1LI2 PE=1 SV=1;>tr|J3KRI4|J3KRI4_HUMAN Cytoplasm	sp|O43237-2|DC1L2_HUMAN;sp|O43237|DC1L2_HUMAN;tr|J3KRI4|J3KRI4_HUMAN	11	45.004	1.17458	0.02844	0.000606892	101480000	84590000	31288000	27596000	31580000	26796000
Q13011	ECH1_HUMAN	ECH1	>sp|Q13011|ECH1_HUMAN Delta(3,5)-Delta(2,4)-dienoyl-CoA isomerase, mitochondrial OS=Homo sapiens GN=ECH1 PE=1 SV=2;>tr|M0R248|M0R248_HUMAN Delta(3,5)-Delta(2,4)-dienoyl-CoA isomerase, mitochondrial (Fragment) OS=Homo sapiens GN=ECH1 PE=1 SV=1	sp|Q13011|ECH1_HUMAN;tr|M0R248|M0R248_HUMAN	14	35.816	1.09213	0.0562394	0.00103692	116100000	57484000	94167000	89740000	27900000	25906000
O43854-2	EDIL3_HUMAN	EDIL3	>sp|O43854-2|EDIL3_HUMAN Isoform 2 of EGF-like repeat and discoidin I-like domain-containing protein 3 OS=Homo sapiens GN=EDIL3;>sp|O43854|EDIL3_HUMAN EGF-like repeat and discoidin I-like domain-containing protein 3 OS=Homo sapiens GN=EDIL3 PE=1 SV=1	sp|O43854-2|EDIL3_HUMAN;sp|O43854|EDIL3_HUMAN	16	52.747	3.78541	0.000522698	0.000171314	878490000	95312000	288250000	25136000	21796000	16804000
Q9H223	EHD4_HUMAN	EHD4	>sp|Q9H223|EHD4_HUMAN EH domain-containing protein 4 OS=Homo sapiens GN=EHD4 PE=1 SV=1;>tr|A0A087WUA5|A0A087WUA5_HUMAN EH domain-containing protein 4 OS=Homo sapiens GN=EHD4 PE=1 SV=1	sp|Q9H223|EHD4_HUMAN;tr|A0A087WUA5|A0A087WUA5_HUMAN	15	61.174	1.17959	0.00672928	0.000299155	45056000	54128000	33641000	24100000	14622000	20033000
Q15717	ELAV1_HUMAN	ELAVL1	>sp|Q15717|ELAV1_HUMAN ELAV-like protein 1 OS=Homo sapiens GN=ELAVL1 PE=1 SV=2;>sp|Q15717-2|ELAV1_HUMAN Isoform 2 of ELAV-like protein 1 OS=Homo sapiens GN=ELAVL1;>tr|M0QZR9|M0QZR9_HUMAN ELAV-like protein 1 OS=Homo sapiens GN=ELAVL1 PE=1 SV=1	sp|Q15717|ELAV1_HUMAN;sp|Q15717-2|ELAV1_HUMAN;tr|M0QZR9|M0QZR9_HUMAN	10	36.091	1.59213	0.000999118	0.000171314	204500000	154920000	112900000	63281000	53306000	0
P50402	EMD_HUMAN	EMD	>sp|P50402|EMD_HUMAN Emerin OS=Homo sapiens GN=EMD PE=1 SV=1;>tr|Q5HY57|Q5HY57_HUMAN Emerin OS=Homo sapiens GN=EMD PE=1 SV=1	sp|P50402|EMD_HUMAN;tr|Q5HY57|Q5HY57_HUMAN	12	28.994	1.64531	0.00520553	0.000273248	302110000	145930000	89098000	60131000	54942000	38843000
O94919	ENDD1_HUMAN	ENDOD1	>sp|O94919|ENDD1_HUMAN Endonuclease domain-containing 1 protein OS=Homo sapiens GN=ENDOD1 PE=1 SV=2	sp|O94919|ENDD1_HUMAN	12	55.016	1.04702	0.296817	0.00488224	123970000	327430000	414370000	52049000	64865000	564740000
O75616	ERAL1_HUMAN	ERAL1	>sp|O75616|ERAL1_HUMAN GTPase Era, mitochondrial OS=Homo sapiens GN=ERAL1 PE=1 SV=2;>tr|J3QSB2|J3QSB2_HUMAN GTPase Era, mitochondrial (Fragment) OS=Homo sapiens GN=ERAL1 PE=1 SV=1;>sp|O75616-2|ERAL1_HUMAN Isoform HERA-B of GTPase Era, mitochondrial OS=Homo	sp|O75616|ERAL1_HUMAN;tr|J3QSB2|J3QSB2_HUMAN;sp|O75616-2|ERAL1_HUMAN;tr|J3QRV9|J3QRV9_HUMAN	8	48.349	1.31701	0.0169055	0.000437949	86374000	33622000	29425000	19817000	0	0
Q96RT1-7	LAP2_HUMAN	ERBB2IP	>sp|Q96RT1-7|LAP2_HUMAN Isoform 7 of Protein LAP2 OS=Homo sapiens GN=ERBB2IP;>sp|Q96RT1-6|LAP2_HUMAN Isoform 6 of Protein LAP2 OS=Homo sapiens GN=ERBB2IP;>sp|Q96RT1-4|LAP2_HUMAN Isoform 4 of Protein LAP2 OS=Homo sapiens GN=ERBB2IP;>sp|Q96RT1-5|LAP2_HUMAN I	sp|Q96RT1-7|LAP2_HUMAN;sp|Q96RT1-6|LAP2_HUMAN;sp|Q96RT1-4|LAP2_HUMAN;sp|Q96RT1-5|LAP2_HUMAN;sp|Q96RT1-3|LAP2_HUMAN;sp|Q96RT1-9|LAP2_HUMAN;sp|Q96RT1-2|LAP2_HUMAN;sp|Q96RT1|LAP2_HUMAN;sp|Q96RT1-8|LAP2_HUMAN	23	146.08	1.02906	0.0900159	0.00156648	40217000	122970000	30053000	19602000	28625000	0
Q96KP1	EXOC2_HUMAN	EXOC2	>sp|Q96KP1|EXOC2_HUMAN Exocyst complex component 2 OS=Homo sapiens GN=EXOC2 PE=1 SV=1	sp|Q96KP1|EXOC2_HUMAN	10	104.07	1.2868	0.00239037	0.000214523	49653000	37737000	0	16947000	16235000	0
Q96A65	EXOC4_HUMAN	EXOC4	>sp|Q96A65|EXOC4_HUMAN Exocyst complex component 4 OS=Homo sapiens GN=EXOC4 PE=1 SV=1;>sp|Q96A65-2|EXOC4_HUMAN Isoform 2 of Exocyst complex component 4 OS=Homo sapiens GN=EXOC4	sp|Q96A65|EXOC4_HUMAN;sp|Q96A65-2|EXOC4_HUMAN	15	110.5	1.03642	0.0197798	0.000485946	45451000	32643000	22253000	23032000	13782000	12053000
O60427	FADS1_HUMAN	FADS1	>sp|O60427|FADS1_HUMAN Fatty acid desaturase 1 OS=Homo sapiens GN=FADS1 PE=1 SV=3;>tr|A0A0A0MR51|A0A0A0MR51_HUMAN Fatty acid desaturase 1 OS=Homo sapiens GN=FADS1 PE=4 SV=1;>tr|H7C2V0|H7C2V0_HUMAN Fatty acid desaturase 1 (Fragment) OS=Homo sapiens GN=FADS1	sp|O60427|FADS1_HUMAN;tr|A0A0A0MR51|A0A0A0MR51_HUMAN;tr|H7C2V0|H7C2V0_HUMAN;sp|O60427-2|FADS1_HUMAN	12	51.964	1.08441	0.0316239	0.000652749	131550000	62200000	112820000	67708000	29908000	47810000
Q96CS3	FAF2_HUMAN	FAF2	>sp|Q96CS3|FAF2_HUMAN FAS-associated factor 2 OS=Homo sapiens GN=FAF2 PE=1 SV=2	sp|Q96CS3|FAF2_HUMAN	14	52.623	1.00075	0.0352419	0.00070528	162570000	142070000	118460000	117730000	79101000	36667000
Q9Y4F1	FARP1_HUMAN	FARP1	>sp|Q9Y4F1|FARP1_HUMAN FERM, RhoGEF and pleckstrin domain-containing protein 1 OS=Homo sapiens GN=FARP1 PE=1 SV=1;>tr|C9JME2|C9JME2_HUMAN FERM, RhoGEF and pleckstrin domain-containing protein 1 OS=Homo sapiens GN=FARP1 PE=1 SV=2;>sp|Q9Y4F1-2|FARP1_HUMAN Is	sp|Q9Y4F1|FARP1_HUMAN;tr|C9JME2|C9JME2_HUMAN;sp|Q9Y4F1-2|FARP1_HUMAN	24	118.63	1.63084	0.00918923	0.000339545	171940000	327770000	96562000	83383000	38046000	0
P35555	FBN1_HUMAN	FBN1	>sp|P35555|FBN1_HUMAN Fibrillin-1 OS=Homo sapiens GN=FBN1 PE=1 SV=3	sp|P35555|FBN1_HUMAN	105	312.24	2.46354	0.223849	0.00370102	152020000	5798700000	21478000	15254000	95682000	0
Q14318-2	FKBP8_HUMAN	FKBP8	>sp|Q14318-2|FKBP8_HUMAN Isoform 2 of Peptidyl-prolyl cis-trans isomerase FKBP8 OS=Homo sapiens GN=FKBP8;>sp|Q14318|FKBP8_HUMAN Peptidyl-prolyl cis-trans isomerase FKBP8 OS=Homo sapiens GN=FKBP8 PE=1 SV=2;>tr|U3KQ64|U3KQ64_HUMAN Peptidyl-prolyl cis-trans i	sp|Q14318-2|FKBP8_HUMAN;sp|Q14318|FKBP8_HUMAN;tr|U3KQ64|U3KQ64_HUMAN;tr|M0R2K9|M0R2K9_HUMAN	10	44.648	1.02355	0.0226438	0.000525404	116080000	75078000	71060000	62138000	46566000	25475000
J3QLD9	J3QLD9_HUMAN	FLOT2	>tr|J3QLD9|J3QLD9_HUMAN Flotillin-2 OS=Homo sapiens GN=FLOT2 PE=1 SV=1;>sp|Q14254|FLOT2_HUMAN Flotillin-2 OS=Homo sapiens GN=FLOT2 PE=1 SV=2;>tr|E7EMK3|E7EMK3_HUMAN Flotillin-2 OS=Homo sapiens GN=FLOT2 PE=1 SV=1;>tr|K7EKW9|K7EKW9_HUMAN Flotillin-2 (Fragmen	tr|J3QLD9|J3QLD9_HUMAN;sp|Q14254|FLOT2_HUMAN;tr|E7EMK3|E7EMK3_HUMAN;tr|K7EKW9|K7EKW9_HUMAN	21	47.142	1.15394	0.0939445	0.001626	226650000	619030000	272430000	101530000	101440000	336830000
Q96RP9	EFGM_HUMAN	GFM1	>sp|Q96RP9|EFGM_HUMAN Elongation factor G, mitochondrial OS=Homo sapiens GN=GFM1 PE=1 SV=2;>sp|Q96RP9-2|EFGM_HUMAN Isoform 2 of Elongation factor G, mitochondrial OS=Homo sapiens GN=GFM1;>tr|C9IZ01|C9IZ01_HUMAN Elongation factor G, mitochondrial OS=Homo sa	sp|Q96RP9|EFGM_HUMAN;sp|Q96RP9-2|EFGM_HUMAN;tr|C9IZ01|C9IZ01_HUMAN;tr|F8WAU4|F8WAU4_HUMAN	24	83.471	1.36441	0.0139603	0.000403925	275400000	101380000	148280000	101620000	54776000	43576000
Q9H4G4	GAPR1_HUMAN	GLIPR2	>sp|Q9H4G4|GAPR1_HUMAN Golgi-associated plant pathogenesis-related protein 1 OS=Homo sapiens GN=GLIPR2 PE=1 SV=3;>tr|Q5VZR0|Q5VZR0_HUMAN Golgi-associated plant pathogenesis-related protein 1 OS=Homo sapiens GN=GLIPR2 PE=4 SV=1	sp|Q9H4G4|GAPR1_HUMAN;tr|Q5VZR0|Q5VZR0_HUMAN	6	17.218	1.52854	0.0538119	0.00100372	182180000	208780000	252670000	56799000	32107000	219480000
O94925-3	GLSK_HUMAN	GLS	>sp|O94925-3|GLSK_HUMAN Isoform 3 of Glutaminase kidney isoform, mitochondrial OS=Homo sapiens GN=GLS;>sp|O94925|GLSK_HUMAN Glutaminase kidney isoform, mitochondrial OS=Homo sapiens GN=GLS PE=1 SV=1	sp|O94925-3|GLSK_HUMAN;sp|O94925|GLSK_HUMAN	19	65.459	1.19336	0.0924153	0.00160532	790560000	196330000	349000000	384280000	88956000	132500000
Q14344	GNA13_HUMAN	GNA13	>sp|Q14344|GNA13_HUMAN Guanine nucleotide-binding protein subunit alpha-13 OS=Homo sapiens GN=GNA13 PE=1 SV=2;>sp|Q14344-2|GNA13_HUMAN Isoform 2 of Guanine nucleotide-binding protein subunit alpha-13 OS=Homo sapiens GN=GNA13	sp|Q14344|GNA13_HUMAN;sp|Q14344-2|GNA13_HUMAN	12	44.049	1.76903	0.00633875	0.000297025	344730000	789770000	234550000	87504000	123150000	149680000
P08754	GNAI3_HUMAN	GNAI3	>sp|P08754|GNAI3_HUMAN Guanine nucleotide-binding protein G(k) subunit alpha OS=Homo sapiens GN=GNAI3 PE=1 SV=3	sp|P08754|GNAI3_HUMAN	13	40.532	1.09118	0.019066	0.000473251	214450000	369310000	154560000	115200000	93925000	116990000
P63092	GNAS2_HUMAN	GNAS	>sp|P63092|GNAS2_HUMAN Guanine nucleotide-binding protein G(s) subunit alpha isoforms short OS=Homo sapiens GN=GNAS PE=1 SV=1;>sp|P63092-4|GNAS2_HUMAN Isoform 4 of Guanine nucleotide-binding protein G(s) subunit alpha isoforms short OS=Homo sapiens GN=GNAS	sp|P63092|GNAS2_HUMAN;sp|P63092-4|GNAS2_HUMAN;sp|Q5JWF2|GNAS1_HUMAN;sp|P63092-3|GNAS2_HUMAN;sp|P63092-2|GNAS2_HUMAN;sp|Q5JWF2-2|GNAS1_HUMAN;tr|A0A0A0MR13|A0A0A0MR13_HUMAN	11	45.664	1.0525	0.0181863	0.000459044	74822000	68103000	46706000	37832000	20366000	34618000
P78347-2	GTF2I_HUMAN	GTF2I	>sp|P78347-2|GTF2I_HUMAN Isoform 2 of General transcription factor II-I OS=Homo sapiens GN=GTF2I;>sp|P78347-4|GTF2I_HUMAN Isoform 4 of General transcription factor II-I OS=Homo sapiens GN=GTF2I;>sp|P78347-3|GTF2I_HUMAN Isoform 3 of General transcription fa	sp|P78347-2|GTF2I_HUMAN;sp|P78347-4|GTF2I_HUMAN;sp|P78347-3|GTF2I_HUMAN;sp|P78347|GTF2I_HUMAN	28	107.97	3.0868	0.000591003	0.000171314	401640000	178980000	65804000	24495000	17953000	0
O75367-2	H2AY_HUMAN	H2AFY	>sp|O75367-2|H2AY_HUMAN Isoform 1 of Core histone macro-H2A.1 OS=Homo sapiens GN=H2AFY;>sp|O75367-3|H2AY_HUMAN Isoform 3 of Core histone macro-H2A.1 OS=Homo sapiens GN=H2AFY;>sp|O75367|H2AY_HUMAN Core histone macro-H2A.1 OS=Homo sapiens GN=H2AFY PE=1 SV=4;	sp|O75367-2|H2AY_HUMAN;sp|O75367-3|H2AY_HUMAN;sp|O75367|H2AY_HUMAN;tr|B4DJC3|B4DJC3_HUMAN	11	39.183	1.68372	0.0119604	0.000369428	346890000	170500000	78593000	47185000	43567000	68201000
P40939	ECHA_HUMAN	HADHA	>sp|P40939|ECHA_HUMAN Trifunctional enzyme subunit alpha, mitochondrial OS=Homo sapiens GN=HADHA PE=1 SV=2	sp|P40939|ECHA_HUMAN	38	82.999	2.38517	0.0472483	0.000898748	967850000	410380000	451970000	561450000	131520000	17052000
P55084	ECHB_HUMAN	HADHB	>sp|P55084|ECHB_HUMAN Trifunctional enzyme subunit beta, mitochondrial OS=Homo sapiens GN=HADHB PE=1 SV=3;>sp|P55084-2|ECHB_HUMAN Isoform 2 of Trifunctional enzyme subunit beta, mitochondrial OS=Homo sapiens GN=HADHB;>tr|F5GZQ3|F5GZQ3_HUMAN 3-ketoacyl-CoA	sp|P55084|ECHB_HUMAN;sp|P55084-2|ECHB_HUMAN;tr|F5GZQ3|F5GZQ3_HUMAN;tr|B5MD38|B5MD38_HUMAN	24	51.294	1.29045	0.0186556	0.000466683	473470000	271510000	313430000	250670000	156690000	70095000
P16401	H15_HUMAN	HIST1H1B	>sp|P16401|H15_HUMAN Histone H1.5 OS=Homo sapiens GN=HIST1H1B PE=1 SV=3	sp|P16401|H15_HUMAN	13	22.58	1.06436	0.0992119	0.00171408	1159000000	401890000	241930000	199310000	183290000	337290000
P16403	H12_HUMAN	HIST1H1C	>sp|P16403|H12_HUMAN Histone H1.2 OS=Homo sapiens GN=HIST1H1C PE=1 SV=2	sp|P16403|H12_HUMAN	15	21.364	1.09032	0.0847264	0.0014771	3978400000	2977700000	895450000	734650000	1274500000	1173700000
Q99878	H2A1J_HUMAN	HIST1H2AJ	>sp|Q99878|H2A1J_HUMAN Histone H2A type 1-J OS=Homo sapiens GN=HIST1H2AJ PE=1 SV=3;>sp|Q96KK5|H2A1H_HUMAN Histone H2A type 1-H OS=Homo sapiens GN=HIST1H2AH PE=1 SV=3;>sp|Q9BTM1|H2AJ_HUMAN Histone H2A.J OS=Homo sapiens GN=H2AFJ PE=1 SV=1;>sp|Q16777|H2A2C_HU	sp|Q99878|H2A1J_HUMAN;sp|Q96KK5|H2A1H_HUMAN;sp|Q9BTM1|H2AJ_HUMAN;sp|Q16777|H2A2C_HUMAN;sp|Q6FI13|H2A2A_HUMAN;sp|P20671|H2A1D_HUMAN;sp|P0C0S8|H2A1_HUMAN;tr|H0YFX9|H0YFX9_HUMAN;sp|Q93077|H2A1C_HUMAN;sp|Q7L7L0|H2A3_HUMAN;sp|P04908|H2A1B_HUMAN;sp|Q9BTM1-2|H2AJ_HUMAN	8	13.936	1.37171	0.0330577	0.000668532	11242000000	4831200000	2569800000	1802100000	1596700000	2799100000
P17096	HMGA1_HUMAN	HMGA1	>sp|P17096|HMGA1_HUMAN High mobility group protein HMG-I/HMG-Y OS=Homo sapiens GN=HMGA1 PE=1 SV=3;>sp|P17096-3|HMGA1_HUMAN Isoform HMG-R of High mobility group protein HMG-I/HMG-Y OS=Homo sapiens GN=HMGA1	sp|P17096|HMGA1_HUMAN;sp|P17096-3|HMGA1_HUMAN	6	11.676	1.86577	0.0228907	0.000528577	294970000	162390000	36550000	43060000	0	0
A6NL93	A6NL93_HUMAN	HMGN1	>tr|A6NL93|A6NL93_HUMAN Non-histone chromosomal protein HMG-14 OS=Homo sapiens GN=HMGN1 PE=1 SV=1;>sp|P05114|HMGN1_HUMAN Non-histone chromosomal protein HMG-14 OS=Homo sapiens GN=HMGN1 PE=1 SV=3;>tr|A6NEL0|A6NEL0_HUMAN Non-histone chromosomal protein HMG-1	tr|A6NL93|A6NL93_HUMAN;sp|P05114|HMGN1_HUMAN;tr|A6NEL0|A6NEL0_HUMAN	4	9.5355	2.0297	0.000323879	0.000171314	91604000	70580000	0	14858000	16217000	17787000
P05204	HMGN2_HUMAN	HMGN2	>sp|P05204|HMGN2_HUMAN Non-histone chromosomal protein HMG-17 OS=Homo sapiens GN=HMGN2 PE=1 SV=3	sp|P05204|HMGN2_HUMAN	5	9.3926	1.68439	0.0259525	0.000573104	571100000	486420000	129240000	57969000	155630000	0
P51991	ROA3_HUMAN	HNRNPA3	>sp|P51991|ROA3_HUMAN Heterogeneous nuclear ribonucleoprotein A3 OS=Homo sapiens GN=HNRNPA3 PE=1 SV=2;>sp|P51991-2|ROA3_HUMAN Isoform 2 of Heterogeneous nuclear ribonucleoprotein A3 OS=Homo sapiens GN=HNRNPA3	sp|P51991|ROA3_HUMAN;sp|P51991-2|ROA3_HUMAN	16	39.594	1.17128	0.0214694	0.000509759	693360000	638340000	310560000	258680000	159910000	290900000
P14866	HNRPL_HUMAN	HNRNPL	>sp|P14866|HNRPL_HUMAN Heterogeneous nuclear ribonucleoprotein L OS=Homo sapiens GN=HNRNPL PE=1 SV=2;>tr|M0QXS5|M0QXS5_HUMAN Heterogeneous nuclear ribonucleoprotein L (Fragment) OS=Homo sapiens GN=HNRNPL PE=1 SV=1;>sp|P14866-2|HNRPL_HUMAN Isoform 2 of Hete	sp|P14866|HNRPL_HUMAN;tr|M0QXS5|M0QXS5_HUMAN;sp|P14866-2|HNRPL_HUMAN	21	64.132	1.42922	0.00794312	0.000318455	1281200000	1075000000	556400000	334520000	258550000	453660000
P52272-2	HNRPM_HUMAN	HNRNPM	>sp|P52272-2|HNRPM_HUMAN Isoform 2 of Heterogeneous nuclear ribonucleoprotein M OS=Homo sapiens GN=HNRNPM;>sp|P52272|HNRPM_HUMAN Heterogeneous nuclear ribonucleoprotein M OS=Homo sapiens GN=HNRNPM PE=1 SV=3;>tr|A0A087X0X3|A0A087X0X3_HUMAN Heterogeneous nuc	sp|P52272-2|HNRPM_HUMAN;sp|P52272|HNRPM_HUMAN;tr|A0A087X0X3|A0A087X0X3_HUMAN;tr|M0R019|M0R019_HUMAN	30	73.62	2.09411	0.00129942	0.000171314	1148000000	833240000	436600000	217630000	114330000	215650000
O43390	HNRPR_HUMAN	HNRNPR	>sp|O43390|HNRPR_HUMAN Heterogeneous nuclear ribonucleoprotein R OS=Homo sapiens GN=HNRNPR PE=1 SV=1;>sp|O43390-3|HNRPR_HUMAN Isoform 3 of Heterogeneous nuclear ribonucleoprotein R OS=Homo sapiens GN=HNRNPR;>tr|B4DT28|B4DT28_HUMAN Heterogeneous nuclear rib	sp|O43390|HNRPR_HUMAN;sp|O43390-3|HNRPR_HUMAN;tr|B4DT28|B4DT28_HUMAN	31	70.942	1.17506	0.0158933	0.000429302	461560000	331270000	247940000	166150000	100470000	197260000
Q99714	HCD2_HUMAN	HSD17B10	>sp|Q99714|HCD2_HUMAN 3-hydroxyacyl-CoA dehydrogenase type-2 OS=Homo sapiens GN=HSD17B10 PE=1 SV=3;>sp|Q99714-2|HCD2_HUMAN Isoform 2 of 3-hydroxyacyl-CoA dehydrogenase type-2 OS=Homo sapiens GN=HSD17B10;>tr|Q5H928|Q5H928_HUMAN 3-hydroxyacyl-CoA dehydrogena	sp|Q99714|HCD2_HUMAN;sp|Q99714-2|HCD2_HUMAN;tr|Q5H928|Q5H928_HUMAN	17	26.923	1.35731	0.0752111	0.00132809	751680000	473270000	419640000	525230000	283280000	59659000
P98160	PGBM_HUMAN	HSPG2	>sp|P98160|PGBM_HUMAN Basement membrane-specific heparan sulfate proteoglycan core protein OS=Homo sapiens GN=HSPG2 PE=1 SV=4	sp|P98160|PGBM_HUMAN	58	468.83	2.48094	0.0113651	0.00036016	94092000	363390000	54559000	11752000	52485000	0
Q92743	HTRA1_HUMAN	HTRA1	>sp|Q92743|HTRA1_HUMAN Serine protease HTRA1 OS=Homo sapiens GN=HTRA1 PE=1 SV=1	sp|Q92743|HTRA1_HUMAN	12	51.286	3.28679	0.00102082	0.000171314	814050000	220730000	221120000	28378000	20105000	74919000
O43837	IDH3B_HUMAN	IDH3B	>sp|O43837|IDH3B_HUMAN Isocitrate dehydrogenase [NAD] subunit beta, mitochondrial OS=Homo sapiens GN=IDH3B PE=1 SV=2;>tr|A0A087WZN1|A0A087WZN1_HUMAN Isocitrate dehydrogenase [NAD] subunit, mitochondrial OS=Homo sapiens GN=IDH3B PE=1 SV=1;>tr|A0A087X2E5|A0A	sp|O43837|IDH3B_HUMAN;tr|A0A087WZN1|A0A087WZN1_HUMAN;tr|A0A087X2E5|A0A087X2E5_HUMAN;sp|O43837-2|IDH3B_HUMAN	11	42.183	1.16386	0.0104455	0.000354761	109680000	130290000	70814000	61794000	49066000	29673000
P51553	IDH3G_HUMAN	IDH3G	>sp|P51553|IDH3G_HUMAN Isocitrate dehydrogenase [NAD] subunit gamma, mitochondrial OS=Homo sapiens GN=IDH3G PE=1 SV=1;>tr|D3DWV9|D3DWV9_HUMAN Isocitrate dehydrogenase [NAD] subunit, mitochondrial OS=Homo sapiens GN=IDH3G PE=1 SV=1;>sp|P51553-2|IDH3G_HUMAN	sp|P51553|IDH3G_HUMAN;tr|D3DWV9|D3DWV9_HUMAN;sp|P51553-2|IDH3G_HUMAN;tr|G5E9Q7|G5E9Q7_HUMAN;tr|E7EQB8|E7EQB8_HUMAN;tr|E9PF84|E9PF84_HUMAN	11	42.794	1.08424	0.0544845	0.00101234	82903000	73313000	49120000	64002000	34410000	14222000
Q16891-2	MIC60_HUMAN	IMMT	>sp|Q16891-2|MIC60_HUMAN Isoform 2 of MICOS complex subunit MIC60 OS=Homo sapiens GN=IMMT;>sp|Q16891|MIC60_HUMAN MICOS complex subunit MIC60 OS=Homo sapiens GN=IMMT PE=1 SV=1	sp|Q16891-2|MIC60_HUMAN;sp|Q16891|MIC60_HUMAN	38	82.624	1.30967	0.0652632	0.00117842	647950000	380250000	514400000	544600000	217430000	70269000
Q86VI3	IQGA3_HUMAN	IQGAP3	>sp|Q86VI3|IQGA3_HUMAN Ras GTPase-activating-like protein IQGAP3 OS=Homo sapiens GN=IQGAP3 PE=1 SV=2;>tr|F2Z2E2|F2Z2E2_HUMAN Ras GTPase-activating-like protein IQGAP3 OS=Homo sapiens GN=IQGAP3 PE=1 SV=1	sp|Q86VI3|IQGA3_HUMAN;tr|F2Z2E2|F2Z2E2_HUMAN	18	184.7	2.7335	0.00084503	0.000171314	70512000	31743000	45582000	8430400	0	0
Q96CN7	ISOC1_HUMAN	ISOC1	>sp|Q96CN7|ISOC1_HUMAN Isochorismatase domain-containing protein 1 OS=Homo sapiens GN=ISOC1 PE=1 SV=3	sp|Q96CN7|ISOC1_HUMAN	7	32.236	2.12296	0.00426951	0.000263157	101240000	99220000	70241000	17604000	10763000	45058000
Q14643-4	ITPR1_HUMAN	ITPR1	>sp|Q14643-4|ITPR1_HUMAN Isoform 4 of Inositol 1,4,5-trisphosphate receptor type 1 OS=Homo sapiens GN=ITPR1;>sp|Q14643-3|ITPR1_HUMAN Isoform 3 of Inositol 1,4,5-trisphosphate receptor type 1 OS=Homo sapiens GN=ITPR1;>sp|Q14643-8|ITPR1_HUMAN Isoform 8 of In	sp|Q14643-4|ITPR1_HUMAN;sp|Q14643-3|ITPR1_HUMAN;sp|Q14643-8|ITPR1_HUMAN;sp|Q14643-7|ITPR1_HUMAN;sp|Q14643-5|ITPR1_HUMAN;sp|Q14643-6|ITPR1_HUMAN;sp|Q14643-2|ITPR1_HUMAN;sp|Q14643|ITPR1_HUMAN	62	306.77	1.20862	0.0138021	0.000400554	431200000	602790000	224830000	175970000	191970000	140130000
Q14573	ITPR3_HUMAN	ITPR3	>sp|Q14573|ITPR3_HUMAN Inositol 1,4,5-trisphosphate receptor type 3 OS=Homo sapiens GN=ITPR3 PE=1 SV=2	sp|Q14573|ITPR3_HUMAN	49	304.1	1.32496	0.0403442	0.000787696	160800000	263520000	66877000	102200000	54981000	32074000
Q07666	KHDR1_HUMAN	KHDRBS1	>sp|Q07666|KHDR1_HUMAN KH domain-containing, RNA-binding, signal transduction-associated protein 1 OS=Homo sapiens GN=KHDRBS1 PE=1 SV=1;>sp|Q07666-2|KHDR1_HUMAN Isoform 2 of KH domain-containing, RNA-binding, signal transduction-associated protein 1 OS=Hom	sp|Q07666|KHDR1_HUMAN;sp|Q07666-2|KHDR1_HUMAN;sp|Q07666-3|KHDR1_HUMAN	9	48.227	1.41282	0.0238372	0.000540047	305210000	256160000	93922000	62673000	56055000	0
Q92945	FUBP2_HUMAN	KHSRP	>sp|Q92945|FUBP2_HUMAN Far upstream element-binding protein 2 OS=Homo sapiens GN=KHSRP PE=1 SV=4;>tr|A0A087WTP3|A0A087WTP3_HUMAN Far upstream element-binding protein 2 OS=Homo sapiens GN=KHSRP PE=1 SV=1	sp|Q92945|FUBP2_HUMAN;tr|A0A087WTP3|A0A087WTP3_HUMAN	24	73.114	1.55612	0.0110626	0.00036016	478300000	204390000	149590000	102700000	55460000	100970000
Q9P206-2	K1522_HUMAN	KIAA1522	>sp|Q9P206-2|K1522_HUMAN Isoform 2 of Uncharacterized protein KIAA1522 OS=Homo sapiens GN=KIAA1522;>sp|Q9P206|K1522_HUMAN Uncharacterized protein KIAA1522 OS=Homo sapiens GN=KIAA1522 PE=1 SV=2;>sp|Q9P206-3|K1522_HUMAN Isoform 3 of Uncharacterized protein K	sp|Q9P206-2|K1522_HUMAN;sp|Q9P206|K1522_HUMAN;sp|Q9P206-3|K1522_HUMAN	22	113.06	1.01998	0.0495325	0.000932961	60913000	140290000	76810000	44304000	68957000	0
Q9ULH0-2	KDIS_HUMAN	KIDINS220	>sp|Q9ULH0-2|KDIS_HUMAN Isoform 2 of Kinase D-interacting substrate of 220 kDa OS=Homo sapiens GN=KIDINS220;>sp|Q9ULH0-4|KDIS_HUMAN Isoform 4 of Kinase D-interacting substrate of 220 kDa OS=Homo sapiens GN=KIDINS220;>sp|Q9ULH0|KDIS_HUMAN Kinase D-interacti	sp|Q9ULH0-2|KDIS_HUMAN;sp|Q9ULH0-4|KDIS_HUMAN;sp|Q9ULH0|KDIS_HUMAN;tr|E9PH70|E9PH70_HUMAN;tr|H0Y8E4|H0Y8E4_HUMAN;sp|Q9ULH0-3|KDIS_HUMAN	28	185.54	1.57121	0.0823543	0.00143836	36587000	214470000	18247000	13109000	20945000	0
P52732	KIF11_HUMAN	KIF11	>sp|P52732|KIF11_HUMAN Kinesin-like protein KIF11 OS=Homo sapiens GN=KIF11 PE=1 SV=2	sp|P52732|KIF11_HUMAN	21	119.16	1.60612	0.00104111	0.000171314	90798000	62726000	53091000	26571000	25756000	15660000
Q15058	KIF14_HUMAN	KIF14	>sp|Q15058|KIF14_HUMAN Kinesin-like protein KIF14 OS=Homo sapiens GN=KIF14 PE=1 SV=1	sp|Q15058|KIF14_HUMAN	59	186.49	4.719	2.19344e-06	7.02341e-06	748460000	425940000	463040000	14330000	19255000	29286000
Q02241	KIF23_HUMAN	KIF23	>sp|Q02241|KIF23_HUMAN Kinesin-like protein KIF23 OS=Homo sapiens GN=KIF23 PE=1 SV=3;>tr|H7BYN4|H7BYN4_HUMAN Kinesin-like protein OS=Homo sapiens GN=KIF23 PE=1 SV=1	sp|Q02241|KIF23_HUMAN;tr|H7BYN4|H7BYN4_HUMAN	52	110.06	4.77518	2.0231e-07	1.94339e-06	2448000000	3600000000	2364600000	0	93282000	106090000
O00139-1	KIF2A_HUMAN	KIF2A	>sp|O00139-1|KIF2A_HUMAN Isoform 1 of Kinesin-like protein KIF2A OS=Homo sapiens GN=KIF2A;>sp|O00139-5|KIF2A_HUMAN Isoform 5 of Kinesin-like protein KIF2A OS=Homo sapiens GN=KIF2A;>sp|O00139|KIF2A_HUMAN Kinesin-like protein KIF2A OS=Homo sapiens GN=KIF2A P	sp|O00139-1|KIF2A_HUMAN;sp|O00139-5|KIF2A_HUMAN;sp|O00139|KIF2A_HUMAN;sp|O00139-4|KIF2A_HUMAN	10	76.954	1.08184	0.00663696	0.000299155	57341000	62017000	51958000	24353000	25858000	30937000
P35908	K22E_HUMAN	KRT2	>sp|P35908|K22E_HUMAN Keratin, type II cytoskeletal 2 epidermal OS=Homo sapiens GN=KRT2 PE=1 SV=2	sp|P35908|K22E_HUMAN	61	65.432	1.9518	0.0180624	0.000457804	5384900000	1921900000	6320500000	666960000	701820000	2413700000
O15230	LAMA5_HUMAN	LAMA5	>sp|O15230|LAMA5_HUMAN Laminin subunit alpha-5 OS=Homo sapiens GN=LAMA5 PE=1 SV=8	sp|O15230|LAMA5_HUMAN	39	399.73	2.00372	0.00914357	0.000339545	58476000	164110000	0	21897000	59840000	0
A0A087WW77	A0A087WW77_HUMAN	LLGL1	>tr|A0A087WW77|A0A087WW77_HUMAN Lethal(2) giant larvae protein homolog 1 OS=Homo sapiens GN=LLGL1 PE=1 SV=1;>sp|Q15334|L2GL1_HUMAN Lethal(2) giant larvae protein homolog 1 OS=Homo sapiens GN=LLGL1 PE=1 SV=3	tr|A0A087WW77|A0A087WW77_HUMAN;sp|Q15334|L2GL1_HUMAN	12	114.43	1.48698	0.00392266	0.000257454	19508000	39715000	0	10290000	14122000	0
P02545	LMNA_HUMAN	LMNA	>sp|P02545|LMNA_HUMAN Prelamin-A/C OS=Homo sapiens GN=LMNA PE=1 SV=1;>sp|P02545-6|LMNA_HUMAN Isoform 6 of Prelamin-A/C OS=Homo sapiens GN=LMNA;>sp|P02545-3|LMNA_HUMAN Isoform ADelta10 of Prelamin-A/C OS=Homo sapiens GN=LMNA;>sp|P02545-5|LMNA_HUMAN Isoform	sp|P02545|LMNA_HUMAN;sp|P02545-6|LMNA_HUMAN;sp|P02545-3|LMNA_HUMAN;sp|P02545-5|LMNA_HUMAN;sp|P02545-4|LMNA_HUMAN	47	74.139	1.97096	0.00243563	0.000214523	3803500000	2765200000	1051100000	637910000	512460000	561280000
P02545-2	LMNA_HUMAN	LMNA	>sp|P02545-2|LMNA_HUMAN Isoform C of Prelamin-A/C OS=Homo sapiens GN=LMNA;>tr|Q3BDU5|Q3BDU5_HUMAN Prelamin-A/C OS=Homo sapiens GN=LMNA PE=2 SV=1;>tr|Q5TCI8|Q5TCI8_HUMAN Prelamin-A/C OS=Homo sapiens GN=LMNA PE=1 SV=1	sp|P02545-2|LMNA_HUMAN;tr|Q3BDU5|Q3BDU5_HUMAN;tr|Q5TCI8|Q5TCI8_HUMAN	44	65.134	1.24618	0.0451922	0.0008665	110140000	38042000	0	20547000	0	0
P20700	LMNB1_HUMAN	LMNB1	>sp|P20700|LMNB1_HUMAN Lamin-B1 OS=Homo sapiens GN=LMNB1 PE=1 SV=2;>tr|E9PBF6|E9PBF6_HUMAN Lamin-B1 OS=Homo sapiens GN=LMNB1 PE=1 SV=1	sp|P20700|LMNB1_HUMAN;tr|E9PBF6|E9PBF6_HUMAN	31	66.408	1.88958	0.00707368	0.000308863	819890000	340470000	209250000	111200000	69475000	148630000
K7EJE8	K7EJE8_HUMAN	LONP1	>tr|K7EJE8|K7EJE8_HUMAN Lon protease homolog, mitochondrial OS=Homo sapiens GN=LONP1 PE=1 SV=1;>tr|K7EKE6|K7EKE6_HUMAN Lon protease homolog, mitochondrial OS=Homo sapiens GN=LONP1 PE=1 SV=1;>sp|P36776-2|LONM_HUMAN Isoform 2 of Lon protease homolog, mitocho	tr|K7EJE8|K7EJE8_HUMAN;tr|K7EKE6|K7EKE6_HUMAN;sp|P36776-2|LONM_HUMAN;sp|P36776|LONM_HUMAN;sp|P36776-3|LONM_HUMAN	34	93.296	1.22926	0.023372	0.000533719	980000000	673040000	681410000	631630000	339800000	162500000
Q8NF37	PCAT1_HUMAN	LPCAT1	>sp|Q8NF37|PCAT1_HUMAN Lysophosphatidylcholine acyltransferase 1 OS=Homo sapiens GN=LPCAT1 PE=1 SV=2	sp|Q8NF37|PCAT1_HUMAN	9	59.151	1.06908	0.00611088	0.0002906	208930000	175330000	146640000	107210000	77976000	69573000
P06858	LIPL_HUMAN	LPL	>sp|P06858|LIPL_HUMAN Lipoprotein lipase OS=Homo sapiens GN=LPL PE=1 SV=1	sp|P06858|LIPL_HUMAN	13	53.162	1.28269	0.00905647	0.000339545	165290000	78057000	104790000	61399000	33537000	0
P42704	LPPRC_HUMAN	LRPPRC	>sp|P42704|LPPRC_HUMAN Leucine-rich PPR motif-containing protein, mitochondrial OS=Homo sapiens GN=LRPPRC PE=1 SV=3	sp|P42704|LPPRC_HUMAN	85	157.9	1.38193	0.0301722	0.000630076	1938200000	908410000	986930000	1082800000	383970000	236110000
Q9H9A6	LRC40_HUMAN	LRRC40	>sp|Q9H9A6|LRC40_HUMAN Leucine-rich repeat-containing protein 40 OS=Homo sapiens GN=LRRC40 PE=1 SV=1	sp|Q9H9A6|LRC40_HUMAN	16	68.249	1.51119	0.00489918	0.000265885	151080000	71410000	57698000	28318000	29256000	0
Q86V48-2	LUZP1_HUMAN	LUZP1	>sp|Q86V48-2|LUZP1_HUMAN Isoform 2 of Leucine zipper protein 1 OS=Homo sapiens GN=LUZP1;>sp|Q86V48-3|LUZP1_HUMAN Isoform 3 of Leucine zipper protein 1 OS=Homo sapiens GN=LUZP1;>sp|Q86V48|LUZP1_HUMAN Leucine zipper protein 1 OS=Homo sapiens GN=LUZP1 PE=1 SV	sp|Q86V48-2|LUZP1_HUMAN;sp|Q86V48-3|LUZP1_HUMAN;sp|Q86V48|LUZP1_HUMAN	23	114.59	1.00681	0.0598471	0.00109503	58326000	82462000	42944000	37515000	48515000	13986000
P43243	MATR3_HUMAN	MATR3	>sp|P43243|MATR3_HUMAN Matrin-3 OS=Homo sapiens GN=MATR3 PE=1 SV=2;>tr|A8MXP9|A8MXP9_HUMAN Matrin-3 OS=Homo sapiens GN=MATR3 PE=1 SV=1;>tr|D6REM6|D6REM6_HUMAN Matrin-3 OS=Homo sapiens GN=MATR3 PE=1 SV=1;>tr|D6R991|D6R991_HUMAN Matrin-3 (Fragment) OS=Homo s	sp|P43243|MATR3_HUMAN;tr|A8MXP9|A8MXP9_HUMAN;tr|D6REM6|D6REM6_HUMAN;tr|D6R991|D6R991_HUMAN	33	94.622	1.37518	0.00670421	0.000299155	1216700000	987860000	515230000	335770000	277610000	380620000
H7C4B9	H7C4B9_HUMAN	MDFIC	>tr|H7C4B9|H7C4B9_HUMAN MyoD family inhibitor domain-containing protein (Fragment) OS=Homo sapiens GN=MDFIC PE=1 SV=1;>tr|H7BZY3|H7BZY3_HUMAN MyoD family inhibitor domain-containing protein (Fragment) OS=Homo sapiens GN=MDFIC PE=1 SV=1;>sp|Q9P1T7|MDFIC_HUM	tr|H7C4B9|H7C4B9_HUMAN;tr|H7BZY3|H7BZY3_HUMAN;sp|Q9P1T7|MDFIC_HUMAN;tr|J3KN13|J3KN13_HUMAN;sp|Q9P1T7-1|MDFIC_HUMAN;tr|C9J784|C9J784_HUMAN	7	16.46	3.15763	0.0200703	0.000489328	301830000	611480000	338310000	17555000	15448000	324010000
O95140	MFN2_HUMAN	MFN2	>sp|O95140|MFN2_HUMAN Mitofusin-2 OS=Homo sapiens GN=MFN2 PE=1 SV=3	sp|O95140|MFN2_HUMAN	7	86.401	1.29616	0.0121929	0.000374201	25408000	16942000	0	14488000	9350000	0
Q8IVT2	MISP_HUMAN	MISP	>sp|Q8IVT2|MISP_HUMAN Mitotic interactor and substrate of PLK1 OS=Homo sapiens GN=MISP PE=1 SV=1	sp|Q8IVT2|MISP_HUMAN	26	75.356	1.14424	0.0427775	0.000825143	236200000	360390000	115060000	103600000	149700000	58485000
H0Y818	H0Y818_HUMAN	MLH1	>tr|H0Y818|H0Y818_HUMAN DNA mismatch repair protein Mlh1 (Fragment) OS=Homo sapiens GN=MLH1 PE=1 SV=1;>sp|P40692|MLH1_HUMAN DNA mismatch repair protein Mlh1 OS=Homo sapiens GN=MLH1 PE=1 SV=1;>sp|P40692-3|MLH1_HUMAN Isoform 3 of DNA mismatch repair protein	tr|H0Y818|H0Y818_HUMAN;sp|P40692|MLH1_HUMAN;sp|P40692-3|MLH1_HUMAN	3	75.747	1.0803	0.0179753	0.000456801	21337000	19928000	0	6050100	0	0
P00403	COX2_HUMAN	MT-CO2	>sp|P00403|COX2_HUMAN Cytochrome c oxidase subunit 2 OS=Homo sapiens GN=MT-CO2 PE=1 SV=1	sp|P00403|COX2_HUMAN	4	25.565	1.48351	0.0229939	0.000529166	178750000	37512000	88358000	40615000	26370000	0
A0A087WVM4	A0A087WVM4_HUMAN	MTHFD1L	>tr|A0A087WVM4|A0A087WVM4_HUMAN Monofunctional C1-tetrahydrofolate synthase, mitochondrial OS=Homo sapiens GN=MTHFD1L PE=1 SV=1;>sp|Q6UB35|C1TM_HUMAN Monofunctional C1-tetrahydrofolate synthase, mitochondrial OS=Homo sapiens GN=MTHFD1L PE=1 SV=1;>tr|B7ZM99	tr|A0A087WVM4|A0A087WVM4_HUMAN;sp|Q6UB35|C1TM_HUMAN;tr|B7ZM99|B7ZM99_HUMAN	29	99.31	1.67123	0.0285566	0.000606892	349030000	184580000	156450000	196390000	59682000	26619000
P42345	MTOR_HUMAN	MTOR	>sp|P42345|MTOR_HUMAN Serine/threonine-protein kinase mTOR OS=Homo sapiens GN=MTOR PE=1 SV=1	sp|P42345|MTOR_HUMAN	44	288.89	1.04604	0.0286498	0.000607527	202350000	200570000	176410000	68725000	80373000	147230000
Q9BQG0	MBB1A_HUMAN	MYBBP1A	>sp|Q9BQG0|MBB1A_HUMAN Myb-binding protein 1A OS=Homo sapiens GN=MYBBP1A PE=1 SV=2;>sp|Q9BQG0-2|MBB1A_HUMAN Isoform 2 of Myb-binding protein 1A OS=Homo sapiens GN=MYBBP1A;>tr|I3L1L3|I3L1L3_HUMAN Myb-binding protein 1A (Fragment) OS=Homo sapiens GN=MYBBP1A	sp|Q9BQG0|MBB1A_HUMAN;sp|Q9BQG0-2|MBB1A_HUMAN;tr|I3L1L3|I3L1L3_HUMAN	30	148.85	1.30552	0.067108	0.00120493	243530000	83970000	33128000	40415000	0	32514000
Q9UBB6-2	NCDN_HUMAN	NCDN	>sp|Q9UBB6-2|NCDN_HUMAN Isoform 2 of Neurochondrin OS=Homo sapiens GN=NCDN;>sp|Q9UBB6|NCDN_HUMAN Neurochondrin OS=Homo sapiens GN=NCDN PE=1 SV=1;>sp|Q9UBB6-3|NCDN_HUMAN Isoform 3 of Neurochondrin OS=Homo sapiens GN=NCDN;>tr|C9J5H8|C9J5H8_HUMAN Neurochondri	sp|Q9UBB6-2|NCDN_HUMAN;sp|Q9UBB6|NCDN_HUMAN;sp|Q9UBB6-3|NCDN_HUMAN;tr|C9J5H8|C9J5H8_HUMAN	5	77.242	1.17638	0.00760406	0.000318455	30176000	0	25489000	17268000	11324000	0
P28331	NDUS1_HUMAN	NDUFS1	>sp|P28331|NDUS1_HUMAN NADH-ubiquinone oxidoreductase 75 kDa subunit, mitochondrial OS=Homo sapiens GN=NDUFS1 PE=1 SV=3;>sp|P28331-2|NDUS1_HUMAN Isoform 2 of NADH-ubiquinone oxidoreductase 75 kDa subunit, mitochondrial OS=Homo sapiens GN=NDUFS1;>sp|P28331-	sp|P28331|NDUS1_HUMAN;sp|P28331-2|NDUS1_HUMAN;sp|P28331-4|NDUS1_HUMAN;sp|P28331-5|NDUS1_HUMAN;tr|B4DJ81|B4DJ81_HUMAN;sp|P28331-3|NDUS1_HUMAN	20	79.467	1.11346	0.0547049	0.00101447	172970000	80362000	93795000	112490000	36216000	0
Q00653-4	NFKB2_HUMAN	NFKB2	>sp|Q00653-4|NFKB2_HUMAN Isoform 4 of Nuclear factor NF-kappa-B p100 subunit OS=Homo sapiens GN=NFKB2;>sp|Q00653|NFKB2_HUMAN Nuclear factor NF-kappa-B p100 subunit OS=Homo sapiens GN=NFKB2 PE=1 SV=4	sp|Q00653-4|NFKB2_HUMAN;sp|Q00653|NFKB2_HUMAN	15	96.677	1.38001	0.117541	0.00200196	19449000	63026000	0	7700600	56121000	0
Q13423	NNTM_HUMAN	NNT	>sp|Q13423|NNTM_HUMAN NAD(P) transhydrogenase, mitochondrial OS=Homo sapiens GN=NNT PE=1 SV=3;>tr|E9PCX7|E9PCX7_HUMAN NAD(P) transhydrogenase, mitochondrial OS=Homo sapiens GN=NNT PE=1 SV=1	sp|Q13423|NNTM_HUMAN;tr|E9PCX7|E9PCX7_HUMAN	38	113.89	1.55614	0.0812312	0.00142133	813880000	317080000	400630000	544450000	178300000	41882000
Q15233	NONO_HUMAN	NONO	>sp|Q15233|NONO_HUMAN Non-POU domain-containing octamer-binding protein OS=Homo sapiens GN=NONO PE=1 SV=4;>sp|Q15233-2|NONO_HUMAN Isoform 2 of Non-POU domain-containing octamer-binding protein OS=Homo sapiens GN=NONO;>tr|H7C367|H7C367_HUMAN Non-POU domain-	sp|Q15233|NONO_HUMAN;sp|Q15233-2|NONO_HUMAN;tr|H7C367|H7C367_HUMAN;tr|C9JYS8|C9JYS8_HUMAN	19	54.231	1.38836	0.0104226	0.000354761	737110000	501050000	276350000	201810000	129610000	217510000
Q14980	NUMA1_HUMAN	NUMA1	>sp|Q14980|NUMA1_HUMAN Nuclear mitotic apparatus protein 1 OS=Homo sapiens GN=NUMA1 PE=1 SV=2;>sp|Q14980-4|NUMA1_HUMAN Isoform Numa-s of Nuclear mitotic apparatus protein 1 OS=Homo sapiens GN=NUMA1;>sp|Q14980-3|NUMA1_HUMAN Isoform Numa-m of Nuclear mitotic	sp|Q14980|NUMA1_HUMAN;sp|Q14980-4|NUMA1_HUMAN;sp|Q14980-3|NUMA1_HUMAN	68	238.26	2.883	0.00230074	0.000210485	996110000	464110000	142220000	76236000	32450000	66207000
O75694	NU155_HUMAN	NUP155	>sp|O75694|NU155_HUMAN Nuclear pore complex protein Nup155 OS=Homo sapiens GN=NUP155 PE=1 SV=1;>sp|O75694-2|NU155_HUMAN Isoform 2 of Nuclear pore complex protein Nup155 OS=Homo sapiens GN=NUP155;>tr|E9PF10|E9PF10_HUMAN Nuclear pore complex protein Nup155 O	sp|O75694|NU155_HUMAN;sp|O75694-2|NU155_HUMAN;tr|E9PF10|E9PF10_HUMAN	41	155.2	1.10889	0.0169143	0.000437949	742770000	393660000	318630000	237110000	178350000	219590000
Q92621	NU205_HUMAN	NUP205	>sp|Q92621|NU205_HUMAN Nuclear pore complex protein Nup205 OS=Homo sapiens GN=NUP205 PE=1 SV=3	sp|Q92621|NU205_HUMAN	24	227.92	1.91629	0.00138984	0.000177563	180770000	97386000	60702000	28200000	31663000	0
P35658-2	NU214_HUMAN	NUP214	>sp|P35658-2|NU214_HUMAN Isoform 2 of Nuclear pore complex protein Nup214 OS=Homo sapiens GN=NUP214;>sp|P35658-4|NU214_HUMAN Isoform 4 of Nuclear pore complex protein Nup214 OS=Homo sapiens GN=NUP214;>sp|P35658|NU214_HUMAN Nuclear pore complex protein Nup2	sp|P35658-2|NU214_HUMAN;sp|P35658-4|NU214_HUMAN;sp|P35658|NU214_HUMAN;sp|P35658-3|NU214_HUMAN;sp|P35658-5|NU214_HUMAN;tr|A0A0A0MSW3|A0A0A0MSW3_HUMAN	34	212.57	1.28456	0.00893378	0.000339545	198480000	143290000	88481000	48406000	76128000	47235000
Q8N1F7	NUP93_HUMAN	NUP93	>sp|Q8N1F7|NUP93_HUMAN Nuclear pore complex protein Nup93 OS=Homo sapiens GN=NUP93 PE=1 SV=2;>tr|H3BVG0|H3BVG0_HUMAN Nuclear pore complex protein Nup93 OS=Homo sapiens GN=NUP93 PE=1 SV=1;>sp|Q8N1F7-2|NUP93_HUMAN Isoform 2 of Nuclear pore complex protein Nu	sp|Q8N1F7|NUP93_HUMAN;tr|H3BVG0|H3BVG0_HUMAN;sp|Q8N1F7-2|NUP93_HUMAN	22	93.487	1.29989	0.0156872	0.000429302	320660000	172780000	106540000	102900000	57474000	66872000
Q02218	ODO1_HUMAN	OGDH	>sp|Q02218|ODO1_HUMAN 2-oxoglutarate dehydrogenase, mitochondrial OS=Homo sapiens GN=OGDH PE=1 SV=3;>tr|E9PCR7|E9PCR7_HUMAN 2-oxoglutarate dehydrogenase, mitochondrial OS=Homo sapiens GN=OGDH PE=1 SV=1;>sp|Q02218-2|ODO1_HUMAN Isoform 2 of 2-oxoglutarate de	sp|Q02218|ODO1_HUMAN;tr|E9PCR7|E9PCR7_HUMAN;sp|Q02218-2|ODO1_HUMAN;tr|E9PDF2|E9PDF2_HUMAN;tr|E9PFG7|E9PFG7_HUMAN	41	115.93	1.2342	0.105713	0.00181987	480700000	396200000	285800000	369380000	262780000	43072000
O60313-2	OPA1_HUMAN	OPA1	>sp|O60313-2|OPA1_HUMAN Isoform 2 of Dynamin-like 120 kDa protein, mitochondrial OS=Homo sapiens GN=OPA1;>sp|O60313|OPA1_HUMAN Dynamin-like 120 kDa protein, mitochondrial OS=Homo sapiens GN=OPA1 PE=1 SV=3;>tr|E5KLJ5|E5KLJ5_HUMAN Dynamin-like 120 kDa protei	sp|O60313-2|OPA1_HUMAN;sp|O60313|OPA1_HUMAN;tr|E5KLJ5|E5KLJ5_HUMAN;tr|E5KLK1|E5KLK1_HUMAN;tr|E5KLJ6|E5KLJ6_HUMAN;tr|E5KLJ9|E5KLJ9_HUMAN	22	115.88	1.19369	0.0559453	0.00103348	123740000	90669000	41412000	72693000	29144000	18325000
P09874	PARP1_HUMAN	PARP1	>sp|P09874|PARP1_HUMAN Poly [ADP-ribose] polymerase 1 OS=Homo sapiens GN=PARP1 PE=1 SV=4	sp|P09874|PARP1_HUMAN	44	113.08	2.64671	0.000804786	0.000171314	865110000	724330000	209470000	77317000	75817000	91174000
P11498	PYC_HUMAN	PC	>sp|P11498|PYC_HUMAN Pyruvate carboxylase, mitochondrial OS=Homo sapiens GN=PC PE=1 SV=2	sp|P11498|PYC_HUMAN	48	129.63	1.17122	0.0114625	0.00036016	969190000	712440000	843570000	633960000	326270000	246560000
Q96HC4	PDLI5_HUMAN	PDLIM5	>sp|Q96HC4|PDLI5_HUMAN PDZ and LIM domain protein 5 OS=Homo sapiens GN=PDLIM5 PE=1 SV=5;>sp|Q96HC4-4|PDLI5_HUMAN Isoform 4 of PDZ and LIM domain protein 5 OS=Homo sapiens GN=PDLIM5;>tr|F5H7Y0|F5H7Y0_HUMAN PDZ and LIM domain protein 5 OS=Homo sapiens GN=PDL	sp|Q96HC4|PDLI5_HUMAN;sp|Q96HC4-4|PDLI5_HUMAN;tr|F5H7Y0|F5H7Y0_HUMAN;sp|Q96HC4-7|PDLI5_HUMAN;sp|Q96HC4-6|PDLI5_HUMAN;tr|H0Y8Y3|H0Y8Y3_HUMAN	30	63.944	1.40299	0.00669131	0.000299155	1531300000	1445500000	726850000	345510000	586780000	429100000
Q9NR12	PDLI7_HUMAN	PDLIM7	>sp|Q9NR12|PDLI7_HUMAN PDZ and LIM domain protein 7 OS=Homo sapiens GN=PDLIM7 PE=1 SV=1;>sp|Q9NR12-2|PDLI7_HUMAN Isoform 2 of PDZ and LIM domain protein 7 OS=Homo sapiens GN=PDLIM7;>sp|Q9NR12-5|PDLI7_HUMAN Isoform 5 of PDZ and LIM domain protein 7 OS=Homo	sp|Q9NR12|PDLI7_HUMAN;sp|Q9NR12-2|PDLI7_HUMAN;sp|Q9NR12-5|PDLI7_HUMAN;sp|Q9NR12-6|PDLI7_HUMAN;tr|D6RH06|D6RH06_HUMAN;sp|Q9NR12-4|PDLI7_HUMAN	20	49.844	1.15662	0.0464077	0.000886269	1366700000	644970000	306030000	332230000	275780000	265730000
P35232	PHB_HUMAN	PHB	>sp|P35232|PHB_HUMAN Prohibitin OS=Homo sapiens GN=PHB PE=1 SV=1;>tr|C9JW96|C9JW96_HUMAN Prohibitin (Fragment) OS=Homo sapiens GN=PHB PE=1 SV=2;>tr|C9JZ20|C9JZ20_HUMAN Prohibitin (Fragment) OS=Homo sapiens GN=PHB PE=1 SV=1;>tr|E7ESE2|E7ESE2_HUMAN Prohibiti	sp|P35232|PHB_HUMAN;tr|C9JW96|C9JW96_HUMAN;tr|C9JZ20|C9JZ20_HUMAN;tr|E7ESE2|E7ESE2_HUMAN;tr|E9PCW0|E9PCW0_HUMAN	18	29.804	1.33557	0.0343816	0.000690942	505200000	200740000	331400000	275140000	70886000	107200000
Q92508	PIEZ1_HUMAN	PIEZO1	>sp|Q92508|PIEZ1_HUMAN Piezo-type mechanosensitive ion channel component 1 OS=Homo sapiens GN=PIEZO1 PE=1 SV=4	sp|Q92508|PIEZ1_HUMAN	21	286.79	2.16134	0.00432842	0.000263157	122610000	293760000	83285000	30543000	20295000	54063000
Q99570	PI3R4_HUMAN	PIK3R4	>sp|Q99570|PI3R4_HUMAN Phosphoinositide 3-kinase regulatory subunit 4 OS=Homo sapiens GN=PIK3R4 PE=1 SV=3	sp|Q99570|PI3R4_HUMAN	10	153.1	1.01773	0.0162489	0.000429302	0	26889000	20031000	11897000	15236000	0
P78356	PI42B_HUMAN	PIP4K2B	>sp|P78356|PI42B_HUMAN Phosphatidylinositol 5-phosphate 4-kinase type-2 beta OS=Homo sapiens GN=PIP4K2B PE=1 SV=1;>sp|P78356-2|PI42B_HUMAN Isoform 2 of Phosphatidylinositol 5-phosphate 4-kinase type-2 beta OS=Homo sapiens GN=PIP4K2B;>tr|A0A087WT35|A0A087WT	sp|P78356|PI42B_HUMAN;sp|P78356-2|PI42B_HUMAN;tr|A0A087WT35|A0A087WT35_HUMAN	4	47.377	1.2723	0.0460664	0.000881503	17044000	67715000	20930000	13640000	16832000	0
H7C5I5	H7C5I5_HUMAN	PLSCR1	>tr|H7C5I5|H7C5I5_HUMAN Phospholipid scramblase 1 (Fragment) OS=Homo sapiens GN=PLSCR1 PE=1 SV=1;>sp|O15162-2|PLS1_HUMAN Isoform 2 of Phospholipid scramblase 1 OS=Homo sapiens GN=PLSCR1;>tr|C9J7K9|C9J7K9_HUMAN Phospholipid scramblase 1 OS=Homo sapiens GN=P	tr|H7C5I5|H7C5I5_HUMAN;sp|O15162-2|PLS1_HUMAN;tr|C9J7K9|C9J7K9_HUMAN;sp|O15162|PLS1_HUMAN;tr|C9J9P4|C9J9P4_HUMAN	4	18.91	1.64785	0.192247	0.00321729	36376000	525740000	70588000	8026100	98432000	0
Q8WUF5	IASPP_HUMAN	PPP1R13L	>sp|Q8WUF5|IASPP_HUMAN RelA-associated inhibitor OS=Homo sapiens GN=PPP1R13L PE=1 SV=4	sp|Q8WUF5|IASPP_HUMAN	10	89.09	1.05515	0.0673109	0.00120632	37616000	33216000	0	20255000	27985000	26941000
O43663-4	PRC1_HUMAN	PRC1	>sp|O43663-4|PRC1_HUMAN Isoform 4 of Protein regulator of cytokinesis 1 OS=Homo sapiens GN=PRC1;>sp|O43663|PRC1_HUMAN Protein regulator of cytokinesis 1 OS=Homo sapiens GN=PRC1 PE=1 SV=2;>sp|O43663-2|PRC1_HUMAN Isoform 2 of Protein regulator of cytokinesis	sp|O43663-4|PRC1_HUMAN;sp|O43663|PRC1_HUMAN;sp|O43663-2|PRC1_HUMAN	22	70.19	4.82082	3.74667e-06	7.1981e-06	300770000	182980000	128630000	0	10919000	0
O75475	PSIP1_HUMAN	PSIP1	>sp|O75475|PSIP1_HUMAN PC4 and SFRS1-interacting protein OS=Homo sapiens GN=PSIP1 PE=1 SV=1;>sp|O75475-3|PSIP1_HUMAN Isoform 3 of PC4 and SFRS1-interacting protein OS=Homo sapiens GN=PSIP1;>sp|O75475-2|PSIP1_HUMAN Isoform 2 of PC4 and SFRS1-interacting pro	sp|O75475|PSIP1_HUMAN;sp|O75475-3|PSIP1_HUMAN;sp|O75475-2|PSIP1_HUMAN	18	60.103	1.87941	0.00224822	0.000207658	351830000	161260000	105820000	51914000	47179000	49217000
P10586-2	PTPRF_HUMAN	PTPRF	>sp|P10586-2|PTPRF_HUMAN Isoform 2 of Receptor-type tyrosine-protein phosphatase F OS=Homo sapiens GN=PTPRF;>sp|P10586|PTPRF_HUMAN Receptor-type tyrosine-protein phosphatase F OS=Homo sapiens GN=PTPRF PE=1 SV=2;>tr|H0Y6Z7|H0Y6Z7_HUMAN Receptor-type tyrosin	sp|P10586-2|PTPRF_HUMAN;sp|P10586|PTPRF_HUMAN;tr|H0Y6Z7|H0Y6Z7_HUMAN;tr|H0Y4H1|H0Y4H1_HUMAN;tr|H0Y7Z9|H0Y7Z9_HUMAN;tr|H0Y380|H0Y380_HUMAN	17	211.68	1.42341	0.0296818	0.000625272	92529000	169480000	63179000	58879000	17540000	49718000
Q9Y3E5	PTH2_HUMAN	PTRH2	>sp|Q9Y3E5|PTH2_HUMAN Peptidyl-tRNA hydrolase 2, mitochondrial OS=Homo sapiens GN=PTRH2 PE=1 SV=1;>tr|J3KQ48|J3KQ48_HUMAN Peptidyl-tRNA hydrolase 2, mitochondrial OS=Homo sapiens GN=PTRH2 PE=1 SV=1	sp|Q9Y3E5|PTH2_HUMAN;tr|J3KQ48|J3KQ48_HUMAN	5	19.193	1.51772	0.0109178	0.00036016	42287000	34763000	0	28722000	14970000	0
Q92626	PXDN_HUMAN	PXDN	>sp|Q92626|PXDN_HUMAN Peroxidasin homolog OS=Homo sapiens GN=PXDN PE=1 SV=2;>tr|H7C1W1|H7C1W1_HUMAN Peroxidasin homolog (Fragment) OS=Homo sapiens GN=PXDN PE=4 SV=1;>sp|Q92626-2|PXDN_HUMAN Isoform 2 of Peroxidasin homolog OS=Homo sapiens GN=PXDN	sp|Q92626|PXDN_HUMAN;tr|H7C1W1|H7C1W1_HUMAN;sp|Q92626-2|PXDN_HUMAN	41	165.27	2.08619	0.000727718	0.000171314	350560000	231110000	161190000	66720000	37390000	68374000
P61026	RAB10_HUMAN	RAB10	>sp|P61026|RAB10_HUMAN Ras-related protein Rab-10 OS=Homo sapiens GN=RAB10 PE=1 SV=1	sp|P61026|RAB10_HUMAN	10	22.541	1.26259	0.0366288	0.000725478	418720000	508810000	157760000	160460000	84298000	179910000
Q9ULC3	RAB23_HUMAN	RAB23	>sp|Q9ULC3|RAB23_HUMAN Ras-related protein Rab-23 OS=Homo sapiens GN=RAB23 PE=1 SV=1	sp|Q9ULC3|RAB23_HUMAN	2	26.659	1.32622	0.0178886	0.000455803	14033000	17142000	0	7282000	6357700	0
Q9BZG1	RAB34_HUMAN	RAB34	>sp|Q9BZG1|RAB34_HUMAN Ras-related protein Rab-34 OS=Homo sapiens GN=RAB34 PE=1 SV=1;>tr|A8MYQ9|A8MYQ9_HUMAN Ras-related protein Rab-34, isoform NARR OS=Homo sapiens GN=RAB34 PE=1 SV=2;>tr|C9JBG0|C9JBG0_HUMAN Ras-related protein Rab-34, isoform NARR (Fragm	sp|Q9BZG1|RAB34_HUMAN;tr|A8MYQ9|A8MYQ9_HUMAN;tr|C9JBG0|C9JBG0_HUMAN;sp|Q9BZG1-4|RAB34_HUMAN;tr|E7ES60|E7ES60_HUMAN;sp|Q9BZG1-2|RAB34_HUMAN;tr|C9JY26|C9JY26_HUMAN	7	29.044	1.07543	0.0548149	0.00101455	52332000	87746000	22850000	18823000	26190000	22743000
P61006	RAB8A_HUMAN	RAB8A	>sp|P61006|RAB8A_HUMAN Ras-related protein Rab-8A OS=Homo sapiens GN=RAB8A PE=1 SV=1;>sp|P61006-2|RAB8A_HUMAN Isoform 2 of Ras-related protein Rab-8A OS=Homo sapiens GN=RAB8A	sp|P61006|RAB8A_HUMAN;sp|P61006-2|RAB8A_HUMAN	8	23.668	1.10957	0.0202104	0.000491496	197480000	99325000	82704000	71974000	43752000	51274000
Q9H0H5	RGAP1_HUMAN	RACGAP1	>sp|Q9H0H5|RGAP1_HUMAN Rac GTPase-activating protein 1 OS=Homo sapiens GN=RACGAP1 PE=1 SV=1;>tr|F8VRD2|F8VRD2_HUMAN Rac GTPase-activating protein 1 (Fragment) OS=Homo sapiens GN=RACGAP1 PE=1 SV=3	sp|Q9H0H5|RGAP1_HUMAN;tr|F8VRD2|F8VRD2_HUMAN	35	71.026	4.94689	1.31777e-06	6.32927e-06	977110000	1791400000	648080000	0	39284000	0
Q9P0K7-3	RAI14_HUMAN	RAI14	>sp|Q9P0K7-3|RAI14_HUMAN Isoform 3 of Ankycorbin OS=Homo sapiens GN=RAI14;>sp|Q9P0K7|RAI14_HUMAN Ankycorbin OS=Homo sapiens GN=RAI14 PE=1 SV=2;>sp|Q9P0K7-2|RAI14_HUMAN Isoform 2 of Ankycorbin OS=Homo sapiens GN=RAI14;>sp|Q9P0K7-4|RAI14_HUMAN Isoform 4 of A	sp|Q9P0K7-3|RAI14_HUMAN;sp|Q9P0K7|RAI14_HUMAN;sp|Q9P0K7-2|RAI14_HUMAN;sp|Q9P0K7-4|RAI14_HUMAN	32	109.08	1.08301	0.0196033	0.000484085	150580000	247880000	109170000	98981000	82309000	52609000
Q5QPL9	Q5QPL9_HUMAN	RALY	>tr|Q5QPL9|Q5QPL9_HUMAN RNA-binding protein Raly (Fragment) OS=Homo sapiens GN=RALY PE=1 SV=1;>sp|Q9UKM9-2|RALY_HUMAN Isoform 1 of RNA-binding protein Raly OS=Homo sapiens GN=RALY;>sp|Q9UKM9|RALY_HUMAN RNA-binding protein Raly OS=Homo sapiens GN=RALY PE=1	tr|Q5QPL9|Q5QPL9_HUMAN;sp|Q9UKM9-2|RALY_HUMAN;sp|Q9UKM9|RALY_HUMAN;tr|Q5QPM0|Q5QPM0_HUMAN;tr|Q5QPM1|Q5QPM1_HUMAN	6	24.665	2.39063	0.000280499	0.000171314	63643000	48611000	0	15781000	0	0
P49792	RBP2_HUMAN	RANBP2	>sp|P49792|RBP2_HUMAN E3 SUMO-protein ligase RanBP2 OS=Homo sapiens GN=RANBP2 PE=1 SV=2	sp|P49792|RBP2_HUMAN	80	358.2	1.01338	0.0196983	0.000485184	531980000	447340000	243040000	226080000	173460000	179300000
A0A087WZ13	A0A087WZ13_HUMAN	RAVER1	>tr|A0A087WZ13|A0A087WZ13_HUMAN Ribonucleoprotein PTB-binding 1 OS=Homo sapiens GN=RAVER1 PE=1 SV=1;>tr|E9PAU2|E9PAU2_HUMAN Ribonucleoprotein PTB-binding 1 OS=Homo sapiens GN=RAVER1 PE=1 SV=1;>sp|Q8IY67-2|RAVR1_HUMAN Isoform 2 of Ribonucleoprotein PTB-bind	tr|A0A087WZ13|A0A087WZ13_HUMAN;tr|E9PAU2|E9PAU2_HUMAN;sp|Q8IY67-2|RAVR1_HUMAN	11	77.843	1.14946	0.00397158	0.000257454	47902000	39198000	39222000	17300000	0	0
Q96PK6	RBM14_HUMAN	RBM14	>sp|Q96PK6|RBM14_HUMAN RNA-binding protein 14 OS=Homo sapiens GN=RBM14 PE=1 SV=2	sp|Q96PK6|RBM14_HUMAN	18	69.491	2.42162	0.00066372	0.000171314	240200000	147920000	87953000	32506000	17192000	36360000
Q5T8P6-3	RBM26_HUMAN	RBM26	>sp|Q5T8P6-3|RBM26_HUMAN Isoform 3 of RNA-binding protein 26 OS=Homo sapiens GN=RBM26;>sp|Q5T8P6-2|RBM26_HUMAN Isoform 2 of RNA-binding protein 26 OS=Homo sapiens GN=RBM26;>sp|Q5T8P6-5|RBM26_HUMAN Isoform 5 of RNA-binding protein 26 OS=Homo sapiens GN=RBM2	sp|Q5T8P6-3|RBM26_HUMAN;sp|Q5T8P6-2|RBM26_HUMAN;sp|Q5T8P6-5|RBM26_HUMAN;sp|Q5T8P6|RBM26_HUMAN;tr|A0A087X0H9|A0A087X0H9_HUMAN;sp|Q5T8P6-4|RBM26_HUMAN	5	110.66	1.34458	0.0103479	0.000354761	12609000	15154000	0	0	6555800	0
Q8TC12	RDH11_HUMAN	RDH11	>sp|Q8TC12|RDH11_HUMAN Retinol dehydrogenase 11 OS=Homo sapiens GN=RDH11 PE=1 SV=2;>tr|G3V2G6|G3V2G6_HUMAN Retinol dehydrogenase 11 (Fragment) OS=Homo sapiens GN=RDH11 PE=1 SV=1;>sp|Q8TC12-2|RDH11_HUMAN Isoform 2 of Retinol dehydrogenase 11 OS=Homo sapiens	sp|Q8TC12|RDH11_HUMAN;tr|G3V2G6|G3V2G6_HUMAN;sp|Q8TC12-2|RDH11_HUMAN;tr|G3V234|G3V234_HUMAN;tr|H0YIZ8|H0YIZ8_HUMAN	7	35.386	1.23193	0.00519528	0.000273248	88496000	65670000	54258000	36994000	22290000	29510000
Q14699	RFTN1_HUMAN	RFTN1	>sp|Q14699|RFTN1_HUMAN Raftlin OS=Homo sapiens GN=RFTN1 PE=1 SV=4;>tr|G3XAJ6|G3XAJ6_HUMAN Raft-linking protein, isoform CRA_c OS=Homo sapiens GN=RFTN1 PE=1 SV=1;>tr|C9JHG2|C9JHG2_HUMAN Raftlin (Fragment) OS=Homo sapiens GN=RFTN1 PE=1 SV=1	sp|Q14699|RFTN1_HUMAN;tr|G3XAJ6|G3XAJ6_HUMAN;tr|C9JHG2|C9JHG2_HUMAN	7	63.145	1.13987	0.0636399	0.00115739	21060000	61940000	23630000	10768000	11272000	0
P84095	RHOG_HUMAN	RHOG	>sp|P84095|RHOG_HUMAN Rho-related GTP-binding protein RhoG OS=Homo sapiens GN=RHOG PE=1 SV=1	sp|P84095|RHOG_HUMAN	10	21.308	1.27866	0.0112252	0.00036016	106400000	87067000	53358000	39518000	21717000	0
Q6R327	RICTR_HUMAN	RICTOR	>sp|Q6R327|RICTR_HUMAN Rapamycin-insensitive companion of mTOR OS=Homo sapiens GN=RICTOR PE=1 SV=1;>sp|Q6R327-3|RICTR_HUMAN Isoform 3 of Rapamycin-insensitive companion of mTOR OS=Homo sapiens GN=RICTOR	sp|Q6R327|RICTR_HUMAN;sp|Q6R327-3|RICTR_HUMAN	14	192.22	1.07813	0.0182084	0.000459044	21658000	37498000	0	13466000	20029000	0
Q96P16	RPR1A_HUMAN	RPRD1A	>sp|Q96P16|RPR1A_HUMAN Regulation of nuclear pre-mRNA domain-containing protein 1A OS=Homo sapiens GN=RPRD1A PE=1 SV=1;>sp|Q96P16-3|RPR1A_HUMAN Isoform 2 of Regulation of nuclear pre-mRNA domain-containing protein 1A OS=Homo sapiens GN=RPRD1A	sp|Q96P16|RPR1A_HUMAN;sp|Q96P16-3|RPR1A_HUMAN	6	35.719	1.01298	0.0469337	0.000894535	22826000	13456000	0	6629200	0	0
E9PRI4	E9PRI4_HUMAN	RPS6KA1	>tr|E9PRI4|E9PRI4_HUMAN Ribosomal protein S6 kinase OS=Homo sapiens GN=RPS6KA1 PE=1 SV=1;>tr|E9PGT3|E9PGT3_HUMAN Ribosomal protein S6 kinase OS=Homo sapiens GN=RPS6KA1 PE=1 SV=1;>sp|Q15418|KS6A1_HUMAN Ribosomal protein S6 kinase alpha-1 OS=Homo sapiens GN=	tr|E9PRI4|E9PRI4_HUMAN;tr|E9PGT3|E9PGT3_HUMAN;sp|Q15418|KS6A1_HUMAN;sp|Q15418-2|KS6A1_HUMAN;sp|Q15418-3|KS6A1_HUMAN	21	81.146	1.19229	0.0157925	0.000429302	186340000	145600000	70981000	55899000	67270000	42918000
Q8N122-3	RPTOR_HUMAN	RPTOR	>sp|Q8N122-3|RPTOR_HUMAN Isoform 3 of Regulatory-associated protein of mTOR OS=Homo sapiens GN=RPTOR;>sp|Q8N122|RPTOR_HUMAN Regulatory-associated protein of mTOR OS=Homo sapiens GN=RPTOR PE=1 SV=1	sp|Q8N122-3|RPTOR_HUMAN;sp|Q8N122|RPTOR_HUMAN	9	131.51	1.42942	0.00492757	0.000265923	25619000	30186000	0	15771000	12737000	0
P10301	RRAS_HUMAN	RRAS	>sp|P10301|RRAS_HUMAN Ras-related protein R-Ras OS=Homo sapiens GN=RRAS PE=1 SV=1	sp|P10301|RRAS_HUMAN	6	23.48	1.02773	0.0438836	0.000844783	49288000	38906000	0	32683000	16677000	0
O76021	RL1D1_HUMAN	RSL1D1	>sp|O76021|RL1D1_HUMAN Ribosomal L1 domain-containing protein 1 OS=Homo sapiens GN=RSL1D1 PE=1 SV=3;>tr|J3QSV6|J3QSV6_HUMAN Ribosomal L1 domain-containing protein 1 (Fragment) OS=Homo sapiens GN=RSL1D1 PE=1 SV=1;>tr|I3L3U9|I3L3U9_HUMAN Ribosomal L1 domain-	sp|O76021|RL1D1_HUMAN;tr|J3QSV6|J3QSV6_HUMAN;tr|I3L3U9|I3L3U9_HUMAN	20	54.972	1.13056	0.024557	0.00055183	190270000	161750000	127450000	64897000	49624000	116050000
Q15424	SAFB1_HUMAN	SAFB	>sp|Q15424|SAFB1_HUMAN Scaffold attachment factor B1 OS=Homo sapiens GN=SAFB PE=1 SV=4;>sp|Q15424-4|SAFB1_HUMAN Isoform 4 of Scaffold attachment factor B1 OS=Homo sapiens GN=SAFB;>sp|Q15424-3|SAFB1_HUMAN Isoform 3 of Scaffold attachment factor B1 OS=Homo s	sp|Q15424|SAFB1_HUMAN;sp|Q15424-4|SAFB1_HUMAN;sp|Q15424-3|SAFB1_HUMAN;sp|Q15424-2|SAFB1_HUMAN	11	102.64	1.10814	0.0129671	0.000389256	81388000	63842000	53748000	24333000	0	0
Q9NR31	SAR1A_HUMAN	SAR1A	>sp|Q9NR31|SAR1A_HUMAN GTP-binding protein SAR1a OS=Homo sapiens GN=SAR1A PE=1 SV=1;>sp|Q9NR31-2|SAR1A_HUMAN Isoform 2 of GTP-binding protein SAR1a OS=Homo sapiens GN=SAR1A;>tr|H0Y5E8|H0Y5E8_HUMAN GTP-binding protein SAR1a (Fragment) OS=Homo sapiens GN=SAR	sp|Q9NR31|SAR1A_HUMAN;sp|Q9NR31-2|SAR1A_HUMAN;tr|H0Y5E8|H0Y5E8_HUMAN	10	22.367	1.89495	0.00291503	0.000228394	225830000	259410000	90338000	35026000	60273000	48732000
Q14160	SCRIB_HUMAN	SCRIB	>sp|Q14160|SCRIB_HUMAN Protein scribble homolog OS=Homo sapiens GN=SCRIB PE=1 SV=4;>sp|Q14160-3|SCRIB_HUMAN Isoform 3 of Protein scribble homolog OS=Homo sapiens GN=SCRIB;>sp|Q14160-2|SCRIB_HUMAN Isoform 2 of Protein scribble homolog OS=Homo sapiens GN=SCR	sp|Q14160|SCRIB_HUMAN;sp|Q14160-3|SCRIB_HUMAN;sp|Q14160-2|SCRIB_HUMAN	60	174.88	1.03146	0.021999	0.000516682	813220000	1490500000	686230000	462870000	414510000	507590000
Q99985	SEM3C_HUMAN	SEMA3C	>sp|Q99985|SEM3C_HUMAN Semaphorin-3C OS=Homo sapiens GN=SEMA3C PE=1 SV=2	sp|Q99985|SEM3C_HUMAN	17	85.206	1.5513	0.00247887	0.000214523	92140000	87695000	45562000	21307000	30498000	0
Q9NRX5	SERC1_HUMAN	SERINC1	>sp|Q9NRX5|SERC1_HUMAN Serine incorporator 1 OS=Homo sapiens GN=SERINC1 PE=1 SV=1	sp|Q9NRX5|SERC1_HUMAN	4	50.494	1.59004	0.0937151	0.00162496	235180000	375180000	442460000	43088000	73198000	453640000
P23246	SFPQ_HUMAN	SFPQ	>sp|P23246|SFPQ_HUMAN Splicing factor, proline- and glutamine-rich OS=Homo sapiens GN=SFPQ PE=1 SV=2;>sp|P23246-2|SFPQ_HUMAN Isoform Short of Splicing factor, proline- and glutamine-rich OS=Homo sapiens GN=SFPQ	sp|P23246|SFPQ_HUMAN;sp|P23246-2|SFPQ_HUMAN	26	76.149	1.40834	0.0160965	0.000429302	1643100000	1175700000	547730000	380000000	278180000	535250000
Q9P0V3	SH3B4_HUMAN	SH3BP4	>sp|Q9P0V3|SH3B4_HUMAN SH3 domain-binding protein 4 OS=Homo sapiens GN=SH3BP4 PE=1 SV=1;>sp|Q9P0V3-2|SH3B4_HUMAN Isoform 2 of SH3 domain-binding protein 4 OS=Homo sapiens GN=SH3BP4	sp|Q9P0V3|SH3B4_HUMAN;sp|Q9P0V3-2|SH3B4_HUMAN	21	107.49	1.42535	0.0210947	0.000509134	81747000	219820000	61295000	30202000	38938000	48343000
Q8NEM2	SHCBP_HUMAN	SHCBP1	>sp|Q8NEM2|SHCBP_HUMAN SHC SH2 domain-binding protein 1 OS=Homo sapiens GN=SHCBP1 PE=1 SV=3	sp|Q8NEM2|SHCBP_HUMAN	22	75.69	2.63841	0.00130189	0.000171314	49601000	104480000	32528000	10369000	16177000	0
P05141	ADT2_HUMAN	SLC25A5	>sp|P05141|ADT2_HUMAN ADP/ATP translocase 2 OS=Homo sapiens GN=SLC25A5 PE=1 SV=7	sp|P05141|ADT2_HUMAN	13	32.852	1.53477	0.00928223	0.000339545	450770000	226280000	215710000	153320000	55231000	0
P12236	ADT3_HUMAN	SLC25A6	>sp|P12236|ADT3_HUMAN ADP/ATP translocase 3 OS=Homo sapiens GN=SLC25A6 PE=1 SV=4;>tr|I7HJJ0|I7HJJ0_HUMAN ADP/ATP translocase 3 (Fragment) OS=Homo sapiens GN=SLC25A6 PE=1 SV=1	sp|P12236|ADT3_HUMAN;tr|I7HJJ0|I7HJJ0_HUMAN	14	32.866	1.51028	0.00579565	0.00028419	1656100000	929110000	860430000	683540000	324700000	258050000
Q8WWI5-3	CTL1_HUMAN	SLC44A1	>sp|Q8WWI5-3|CTL1_HUMAN Isoform 3 of Choline transporter-like protein 1 OS=Homo sapiens GN=SLC44A1;>sp|Q8WWI5-2|CTL1_HUMAN Isoform 2 of Choline transporter-like protein 1 OS=Homo sapiens GN=SLC44A1;>sp|Q8WWI5|CTL1_HUMAN Choline transporter-like protein 1 O	sp|Q8WWI5-3|CTL1_HUMAN;sp|Q8WWI5-2|CTL1_HUMAN;sp|Q8WWI5|CTL1_HUMAN	11	73.011	1.0339	0.122048	0.00207504	56415000	156320000	66237000	21681000	39161000	80145000
Q8IWA5	CTL2_HUMAN	SLC44A2	>sp|Q8IWA5|CTL2_HUMAN Choline transporter-like protein 2 OS=Homo sapiens GN=SLC44A2 PE=1 SV=3;>sp|Q8IWA5-3|CTL2_HUMAN Isoform 3 of Choline transporter-like protein 2 OS=Homo sapiens GN=SLC44A2;>sp|Q8IWA5-2|CTL2_HUMAN Isoform 2 of Choline transporter-like p	sp|Q8IWA5|CTL2_HUMAN;sp|Q8IWA5-3|CTL2_HUMAN;sp|Q8IWA5-2|CTL2_HUMAN	13	80.123	1.51918	0.0361231	0.000719915	127720000	528240000	143580000	49572000	70732000	117320000
O60264	SMCA5_HUMAN	SMARCA5	>sp|O60264|SMCA5_HUMAN SWI/SNF-related matrix-associated actin-dependent regulator of chromatin subfamily A member 5 OS=Homo sapiens GN=SMARCA5 PE=1 SV=1	sp|O60264|SMCA5_HUMAN	23	121.9	1.92601	0.00761951	0.000318455	119930000	104370000	32641000	36094000	17753000	0
Q14683	SMC1A_HUMAN	SMC1A	>sp|Q14683|SMC1A_HUMAN Structural maintenance of chromosomes protein 1A OS=Homo sapiens GN=SMC1A PE=1 SV=2;>tr|G8JLG1|G8JLG1_HUMAN Structural maintenance of chromosomes protein OS=Homo sapiens GN=SMC1A PE=1 SV=2	sp|Q14683|SMC1A_HUMAN;tr|G8JLG1|G8JLG1_HUMAN	28	143.23	2.30338	0.0014876	0.00017814	246610000	128010000	56177000	23203000	25786000	0
Q9H4F8	SMOC1_HUMAN	SMOC1	>sp|Q9H4F8|SMOC1_HUMAN SPARC-related modular calcium-binding protein 1 OS=Homo sapiens GN=SMOC1 PE=1 SV=1;>sp|Q9H4F8-2|SMOC1_HUMAN Isoform 2 of SPARC-related modular calcium-binding protein 1 OS=Homo sapiens GN=SMOC1	sp|Q9H4F8|SMOC1_HUMAN;sp|Q9H4F8-2|SMOC1_HUMAN	17	48.162	1.58004	0.00985035	0.000350454	666150000	250630000	234390000	83426000	164930000	106420000
O00161	SNP23_HUMAN	SNAP23	>sp|O00161|SNP23_HUMAN Synaptosomal-associated protein 23 OS=Homo sapiens GN=SNAP23 PE=1 SV=1;>sp|O00161-2|SNP23_HUMAN Isoform SNAP-23b of Synaptosomal-associated protein 23 OS=Homo sapiens GN=SNAP23;>tr|H3BM38|H3BM38_HUMAN Synaptosomal-associated protein	sp|O00161|SNP23_HUMAN;sp|O00161-2|SNP23_HUMAN;tr|H3BM38|H3BM38_HUMAN	13	23.354	1.04849	0.113321	0.0019422	228370000	571940000	326780000	95427000	139650000	361950000
Q13425	SNTB2_HUMAN	SNTB2	>sp|Q13425|SNTB2_HUMAN Beta-2-syntrophin OS=Homo sapiens GN=SNTB2 PE=1 SV=1;>tr|H0YCS0|H0YCS0_HUMAN Beta-2-syntrophin (Fragment) OS=Homo sapiens GN=SNTB2 PE=1 SV=1;>sp|Q13425-2|SNTB2_HUMAN Isoform 2 of Beta-2-syntrophin OS=Homo sapiens GN=SNTB2	sp|Q13425|SNTB2_HUMAN;tr|H0YCS0|H0YCS0_HUMAN;sp|Q13425-2|SNTB2_HUMAN	9	57.949	1.23411	0.02791	0.000605199	50736000	103510000	32496000	23392000	18261000	30692000
Q5M775-4	CYTSB_HUMAN	SPECC1	>sp|Q5M775-4|CYTSB_HUMAN Isoform 4 of Cytospin-B OS=Homo sapiens GN=SPECC1;>sp|Q5M775|CYTSB_HUMAN Cytospin-B OS=Homo sapiens GN=SPECC1 PE=1 SV=1;>sp|Q5M775-5|CYTSB_HUMAN Isoform 5 of Cytospin-B OS=Homo sapiens GN=SPECC1;>sp|Q5M775-3|CYTSB_HUMAN Isoform 3 o	sp|Q5M775-4|CYTSB_HUMAN;sp|Q5M775|CYTSB_HUMAN;sp|Q5M775-5|CYTSB_HUMAN;sp|Q5M775-3|CYTSB_HUMAN;sp|Q5M775-2|CYTSB_HUMAN;tr|J3KSG2|J3KSG2_HUMAN	20	110.24	1.02654	0.0362325	0.0007206	103920000	242770000	89890000	79858000	57535000	58384000
Q8N0X7	SPG20_HUMAN	SPG20	>sp|Q8N0X7|SPG20_HUMAN Spartin OS=Homo sapiens GN=SPG20 PE=1 SV=1	sp|Q8N0X7|SPG20_HUMAN	14	72.832	1.53673	0.00446255	0.000263774	117970000	85758000	67500000	20174000	43427000	31915000
P61764	STXB1_HUMAN	STXBP1	>sp|P61764|STXB1_HUMAN Syntaxin-binding protein 1 OS=Homo sapiens GN=STXBP1 PE=1 SV=1;>sp|P61764-2|STXB1_HUMAN Isoform 2 of Syntaxin-binding protein 1 OS=Homo sapiens GN=STXBP1	sp|P61764|STXB1_HUMAN;sp|P61764-2|STXB1_HUMAN	21	67.568	1.19321	0.0152059	0.000424616	441550000	265120000	297830000	130740000	107040000	208380000
O15260-2	SURF4_HUMAN	SURF4	>sp|O15260-2|SURF4_HUMAN Isoform 2 of Surfeit locus protein 4 OS=Homo sapiens GN=SURF4;>tr|Q5T8U5|Q5T8U5_HUMAN Surfeit 4 OS=Homo sapiens GN=SURF4 PE=1 SV=1;>sp|O15260|SURF4_HUMAN Surfeit locus protein 4 OS=Homo sapiens GN=SURF4 PE=1 SV=3;>sp|O15260-3|SURF4	sp|O15260-2|SURF4_HUMAN;tr|Q5T8U5|Q5T8U5_HUMAN;sp|O15260|SURF4_HUMAN;sp|O15260-3|SURF4_HUMAN;tr|B7Z1G8|B7Z1G8_HUMAN	4	17.97	1.32078	0.00292688	0.000228394	24873000	34259000	21972000	14617000	9977700	0
Q03518	TAP1_HUMAN	TAP1	>sp|Q03518|TAP1_HUMAN Antigen peptide transporter 1 OS=Homo sapiens GN=TAP1 PE=1 SV=2	sp|Q03518|TAP1_HUMAN	9	87.217	1.0131	0.116518	0.00198805	78099000	147000000	36937000	20942000	48150000	0
Q13148	TADBP_HUMAN	TARDBP	>sp|Q13148|TADBP_HUMAN TAR DNA-binding protein 43 OS=Homo sapiens GN=TARDBP PE=1 SV=1;>tr|A0A087WX29|A0A087WX29_HUMAN TAR DNA-binding protein 43 (Fragment) OS=Homo sapiens GN=TARDBP PE=1 SV=1;>tr|B1AKP7|B1AKP7_HUMAN TAR DNA-binding protein 43 OS=Homo sapie	sp|Q13148|TADBP_HUMAN;tr|A0A087WX29|A0A087WX29_HUMAN;tr|B1AKP7|B1AKP7_HUMAN;tr|G3V162|G3V162_HUMAN;tr|A0A087X260|A0A087X260_HUMAN;tr|A0A087WYY0|A0A087WYY0_HUMAN;tr|K7EJM5|K7EJM5_HUMAN;tr|K7EN94|K7EN94_HUMAN;tr|A0A087WXQ5|A0A087WXQ5_HUMAN;tr|A0A087WV68|A0A087WV68_HUMAN;sp|Q13148-4|TADBP_HUMAN	8	44.739	1.01381	0.0115962	0.000360513	124160000	122740000	81744000	55727000	45931000	59114000
Q4KMP7	TB10B_HUMAN	TBC1D10B	>sp|Q4KMP7|TB10B_HUMAN TBC1 domain family member 10B OS=Homo sapiens GN=TBC1D10B PE=1 SV=3	sp|Q4KMP7|TB10B_HUMAN	9	87.198	1.32663	0.00583442	0.00028419	80769000	152640000	68131000	41077000	35953000	36046000
Q8TC07-2	TBC15_HUMAN	TBC1D15	>sp|Q8TC07-2|TBC15_HUMAN Isoform 2 of TBC1 domain family member 15 OS=Homo sapiens GN=TBC1D15;>sp|Q8TC07|TBC15_HUMAN TBC1 domain family member 15 OS=Homo sapiens GN=TBC1D15 PE=1 SV=2;>sp|Q8TC07-3|TBC15_HUMAN Isoform 3 of TBC1 domain family member 15 OS=Hom	sp|Q8TC07-2|TBC15_HUMAN;sp|Q8TC07|TBC15_HUMAN;sp|Q8TC07-3|TBC15_HUMAN;tr|C9JA93|C9JA93_HUMAN	13	77.394	1.06892	0.033551	0.000675663	724430000	554950000	393200000	413660000	309590000	133690000
Q9UHD2	TBK1_HUMAN	TBK1	>sp|Q9UHD2|TBK1_HUMAN Serine/threonine-protein kinase TBK1 OS=Homo sapiens GN=TBK1 PE=1 SV=1	sp|Q9UHD2|TBK1_HUMAN	10	83.641	1.30527	0.00443345	0.000263774	30503000	17360000	15145000	0	8301600	0
E9PF19	E9PF19_HUMAN	TBL2	>tr|E9PF19|E9PF19_HUMAN Transducin beta-like protein 2 OS=Homo sapiens GN=TBL2 PE=1 SV=1;>sp|Q9Y4P3|TBL2_HUMAN Transducin beta-like protein 2 OS=Homo sapiens GN=TBL2 PE=1 SV=1;>tr|Q96E41|Q96E41_HUMAN TBL2 protein OS=Homo sapiens GN=TBL2 PE=1 SV=1	tr|E9PF19|E9PF19_HUMAN;sp|Q9Y4P3|TBL2_HUMAN;tr|Q96E41|Q96E41_HUMAN	17	45.935	1.47193	0.00146561	0.00017814	116050000	84334000	83600000	44788000	36668000	0
Q12788	TBL3_HUMAN	TBL3	>sp|Q12788|TBL3_HUMAN Transducin beta-like protein 3 OS=Homo sapiens GN=TBL3 PE=1 SV=2;>tr|J3KNP2|J3KNP2_HUMAN Transducin beta-like protein 3 (Fragment) OS=Homo sapiens GN=TBL3 PE=4 SV=1;>tr|A0A087WYP7|A0A087WYP7_HUMAN Transducin beta-like protein 3 OS=Hom	sp|Q12788|TBL3_HUMAN;tr|J3KNP2|J3KNP2_HUMAN;tr|A0A087WYP7|A0A087WYP7_HUMAN	18	89.034	1.00285	0.0254319	0.000562901	77885000	40105000	41427000	31345000	30417000	16865000
Q12800-2	TFCP2_HUMAN	TFCP2	>sp|Q12800-2|TFCP2_HUMAN Isoform 2 of Alpha-globin transcription factor CP2 OS=Homo sapiens GN=TFCP2;>sp|Q12800-3|TFCP2_HUMAN Isoform 3 of Alpha-globin transcription factor CP2 OS=Homo sapiens GN=TFCP2;>sp|Q12800-4|TFCP2_HUMAN Isoform 4 of Alpha-globin tra	sp|Q12800-2|TFCP2_HUMAN;sp|Q12800-3|TFCP2_HUMAN;sp|Q12800-4|TFCP2_HUMAN;sp|Q12800|TFCP2_HUMAN;tr|F8VWL0|F8VWL0_HUMAN	3	51.307	1.02315	0.0174524	0.000449458	22360000	16805000	0	8521600	9573600	0
Q15582	BGH3_HUMAN	TGFBI	>sp|Q15582|BGH3_HUMAN Transforming growth factor-beta-induced protein ig-h3 OS=Homo sapiens GN=TGFBI PE=1 SV=1;>tr|H0Y8L3|H0Y8L3_HUMAN Transforming growth factor-beta-induced protein ig-h3 (Fragment) OS=Homo sapiens GN=TGFBI PE=4 SV=1	sp|Q15582|BGH3_HUMAN;tr|H0Y8L3|H0Y8L3_HUMAN	35	74.68	5.06548	0.000254253	0.000171314	7009000000	2383100000	1427700000	79139000	31278000	256580000
O43615	TIM44_HUMAN	TIMM44	>sp|O43615|TIM44_HUMAN Mitochondrial import inner membrane translocase subunit TIM44 OS=Homo sapiens GN=TIMM44 PE=1 SV=2;>tr|M0QXU7|M0QXU7_HUMAN Mitochondrial import inner membrane translocase subunit TIM44 (Fragment) OS=Homo sapiens GN=TIMM44 PE=1 SV=1	sp|O43615|TIM44_HUMAN;tr|M0QXU7|M0QXU7_HUMAN	15	51.355	1.60134	0.0329056	0.00066827	165520000	51841000	70429000	73386000	22467000	13121000
F8WF27	F8WF27_HUMAN	TM4SF1	>tr|F8WF27|F8WF27_HUMAN Transmembrane 4 L6 family member 1 OS=Homo sapiens GN=TM4SF1 PE=1 SV=1;>tr|F8WBG6|F8WBG6_HUMAN Transmembrane 4 L6 family member 1 OS=Homo sapiens GN=TM4SF1 PE=1 SV=1;>sp|P30408|T4S1_HUMAN Transmembrane 4 L6 family member 1 OS=Homo s	tr|F8WF27|F8WF27_HUMAN;tr|F8WBG6|F8WBG6_HUMAN;sp|P30408|T4S1_HUMAN;tr|Q8NE91|Q8NE91_HUMAN	1	10.989	1.16742	0.299936	0.00492511	145030000	913610000	559430000	63402000	0	888120000
P42166	LAP2A_HUMAN	TMPO	>sp|P42166|LAP2A_HUMAN Lamina-associated polypeptide 2, isoform alpha OS=Homo sapiens GN=TMPO PE=1 SV=2	sp|P42166|LAP2A_HUMAN	20	75.491	2.45946	0.00182617	0.000186619	512290000	225540000	95667000	48827000	33667000	40413000
P42167	LAP2B_HUMAN	TMPO	>sp|P42167|LAP2B_HUMAN Lamina-associated polypeptide 2, isoforms beta/gamma OS=Homo sapiens GN=TMPO PE=1 SV=2;>tr|G5E972|G5E972_HUMAN Thymopentin OS=Homo sapiens GN=TMPO PE=1 SV=1;>sp|P42167-2|LAP2B_HUMAN Isoform Gamma of Lamina-associated polypeptide 2, i	sp|P42167|LAP2B_HUMAN;tr|G5E972|G5E972_HUMAN;sp|P42167-2|LAP2B_HUMAN	17	50.67	2.35173	0.00380139	0.000257454	232490000	115350000	36128000	18899000	0	0
P24821	TENA_HUMAN	TNC	>sp|P24821|TENA_HUMAN Tenascin OS=Homo sapiens GN=TNC PE=1 SV=3;>tr|E9PC84|E9PC84_HUMAN Tenascin OS=Homo sapiens GN=TNC PE=1 SV=1;>sp|P24821-3|TENA_HUMAN Isoform 3 of Tenascin OS=Homo sapiens GN=TNC;>tr|F5H7V9|F5H7V9_HUMAN Tenascin OS=Homo sapiens GN=TNC P	sp|P24821|TENA_HUMAN;tr|E9PC84|E9PC84_HUMAN;sp|P24821-3|TENA_HUMAN;tr|F5H7V9|F5H7V9_HUMAN;sp|P24821-5|TENA_HUMAN	76	240.85	4.22664	3.91227e-05	6.26356e-05	5760900000	8105700000	2411700000	177060000	231320000	419020000
Q68CZ2	TENS3_HUMAN	TNS3	>sp|Q68CZ2|TENS3_HUMAN Tensin-3 OS=Homo sapiens GN=TNS3 PE=1 SV=2;>sp|Q68CZ2-2|TENS3_HUMAN Isoform 2 of Tensin-3 OS=Homo sapiens GN=TNS3;>tr|E9PCX8|E9PCX8_HUMAN Tensin-3 (Fragment) OS=Homo sapiens GN=TNS3 PE=1 SV=3	sp|Q68CZ2|TENS3_HUMAN;sp|Q68CZ2-2|TENS3_HUMAN;tr|E9PCX8|E9PCX8_HUMAN	28	155.26	1.28316	0.0230263	0.000529166	185260000	95002000	111810000	75820000	27474000	65536000
P11388	TOP2A_HUMAN	TOP2A	>sp|P11388|TOP2A_HUMAN DNA topoisomerase 2-alpha OS=Homo sapiens GN=TOP2A PE=1 SV=3;>sp|P11388-2|TOP2A_HUMAN Isoform 2 of DNA topoisomerase 2-alpha OS=Homo sapiens GN=TOP2A;>sp|P11388-3|TOP2A_HUMAN Isoform 3 of DNA topoisomerase 2-alpha OS=Homo sapiens GN=	sp|P11388|TOP2A_HUMAN;sp|P11388-2|TOP2A_HUMAN;sp|P11388-3|TOP2A_HUMAN;sp|P11388-4|TOP2A_HUMAN	36	174.38	3.15379	0.00176171	0.000183946	611480000	335290000	86931000	20248000	25471000	0
Q5JTV8-3	TOIP1_HUMAN	TOR1AIP1	>sp|Q5JTV8-3|TOIP1_HUMAN Isoform 3 of Torsin-1A-interacting protein 1 OS=Homo sapiens GN=TOR1AIP1;>tr|J3KN66|J3KN66_HUMAN Torsin-1A-interacting protein 1 OS=Homo sapiens GN=TOR1AIP1 PE=1 SV=1;>sp|Q5JTV8-2|TOIP1_HUMAN Isoform 2 of Torsin-1A-interacting prot	sp|Q5JTV8-3|TOIP1_HUMAN;tr|J3KN66|J3KN66_HUMAN;sp|Q5JTV8-2|TOIP1_HUMAN	11	66.319	1.64077	0.0108068	0.00036016	55214000	49470000	18431000	20413000	0	0
Q9H4I3	TRABD_HUMAN	TRABD	>sp|Q9H4I3|TRABD_HUMAN TraB domain-containing protein OS=Homo sapiens GN=TRABD PE=1 SV=1;>tr|J3KPT4|J3KPT4_HUMAN TraB domain-containing protein OS=Homo sapiens GN=TRABD PE=1 SV=1;>sp|Q9H4I3-2|TRABD_HUMAN Isoform 2 of TraB domain-containing protein OS=Homo	sp|Q9H4I3|TRABD_HUMAN;tr|J3KPT4|J3KPT4_HUMAN;sp|Q9H4I3-2|TRABD_HUMAN	2	42.321	1.17993	0.00651233	0.000299155	23274000	25233000	0	10852000	11769000	0
Q12931	TRAP1_HUMAN	TRAP1	>sp|Q12931|TRAP1_HUMAN Heat shock protein 75 kDa, mitochondrial OS=Homo sapiens GN=TRAP1 PE=1 SV=3;>sp|Q12931-2|TRAP1_HUMAN Isoform 2 of Heat shock protein 75 kDa, mitochondrial OS=Homo sapiens GN=TRAP1;>tr|I3L0K7|I3L0K7_HUMAN Heat shock protein 75 kDa, mi	sp|Q12931|TRAP1_HUMAN;sp|Q12931-2|TRAP1_HUMAN;tr|I3L0K7|I3L0K7_HUMAN	28	80.109	1.13599	0.0214382	0.000509759	917040000	500140000	574320000	507690000	266670000	183300000
Q15654	TRIP6_HUMAN	TRIP6	>sp|Q15654|TRIP6_HUMAN Thyroid receptor-interacting protein 6 OS=Homo sapiens GN=TRIP6 PE=1 SV=3	sp|Q15654|TRIP6_HUMAN	18	50.287	1.6931	0.00727281	0.000314697	368660000	257950000	93323000	64038000	63519000	64534000
Q6PGP7	TTC37_HUMAN	TTC37	>sp|Q6PGP7|TTC37_HUMAN Tetratricopeptide repeat protein 37 OS=Homo sapiens GN=TTC37 PE=1 SV=1	sp|Q6PGP7|TTC37_HUMAN	30	175.48	1.1815	0.0504366	0.000947065	130370000	112350000	83060000	89439000	63867000	18253000
Q8N584	TT39C_HUMAN	TTC39C	>sp|Q8N584|TT39C_HUMAN Tetratricopeptide repeat protein 39C OS=Homo sapiens GN=TTC39C PE=2 SV=2;>sp|Q8N584-2|TT39C_HUMAN Isoform 2 of Tetratricopeptide repeat protein 39C OS=Homo sapiens GN=TTC39C	sp|Q8N584|TT39C_HUMAN;sp|Q8N584-2|TT39C_HUMAN	9	65.869	1.35215	0.027082	0.00058991	101070000	30281000	0	24297000	28632000	0
P49411	EFTU_HUMAN	TUFM	>sp|P49411|EFTU_HUMAN Elongation factor Tu, mitochondrial OS=Homo sapiens GN=TUFM PE=1 SV=2	sp|P49411|EFTU_HUMAN	30	49.541	1.2893	0.0212295	0.000509759	4195600000	2356800000	1780000000	1784500000	1203300000	561430000
O15042-2	SR140_HUMAN	U2SURP	>sp|O15042-2|SR140_HUMAN Isoform 2 of U2 snRNP-associated SURP motif-containing protein OS=Homo sapiens GN=U2SURP;>sp|O15042|SR140_HUMAN U2 snRNP-associated SURP motif-containing protein OS=Homo sapiens GN=U2SURP PE=1 SV=2;>tr|E7ET15|E7ET15_HUMAN U2 snRNP-	sp|O15042-2|SR140_HUMAN;sp|O15042|SR140_HUMAN;tr|E7ET15|E7ET15_HUMAN;tr|E7EW00|E7EW00_HUMAN;tr|H0Y8D9|H0Y8D9_HUMAN	9	118.23	1.09502	0.0285471	0.000606892	28104000	22294000	0	0	10374000	20407000
Q70J99	UN13D_HUMAN	UNC13D	>sp|Q70J99|UN13D_HUMAN Protein unc-13 homolog D OS=Homo sapiens GN=UNC13D PE=1 SV=1;>sp|Q70J99-3|UN13D_HUMAN Isoform 3 of Protein unc-13 homolog D OS=Homo sapiens GN=UNC13D	sp|Q70J99|UN13D_HUMAN;sp|Q70J99-3|UN13D_HUMAN	18	123.28	1.14866	0.0246859	0.000552758	61329000	84291000	48263000	17965000	43397000	0
P31930	QCR1_HUMAN	UQCRC1	>sp|P31930|QCR1_HUMAN Cytochrome b-c1 complex subunit 1, mitochondrial OS=Homo sapiens GN=UQCRC1 PE=1 SV=3	sp|P31930|QCR1_HUMAN	20	52.645	1.32612	0.150891	0.00254291	551730000	255200000	327520000	593210000	142880000	34519000
P46939	UTRO_HUMAN	UTRN	>sp|P46939|UTRO_HUMAN Utrophin OS=Homo sapiens GN=UTRN PE=1 SV=2;>sp|P46939-2|UTRO_HUMAN Isoform 2 of Utrophin OS=Homo sapiens GN=UTRN;>sp|P46939-4|UTRO_HUMAN Isoform Up140 of Utrophin OS=Homo sapiens GN=UTRN	sp|P46939|UTRO_HUMAN;sp|P46939-2|UTRO_HUMAN;sp|P46939-4|UTRO_HUMAN	31	394.46	1.65613	0.0104515	0.000354761	93688000	120830000	48820000	26814000	49209000	0
Q709C8-3	VP13C_HUMAN	VPS13C	>sp|Q709C8-3|VP13C_HUMAN Isoform 3 of Vacuolar protein sorting-associated protein 13C OS=Homo sapiens GN=VPS13C;>sp|Q709C8|VP13C_HUMAN Vacuolar protein sorting-associated protein 13C OS=Homo sapiens GN=VPS13C PE=1 SV=1;>sp|Q709C8-4|VP13C_HUMAN Isoform 4 of	sp|Q709C8-3|VP13C_HUMAN;sp|Q709C8|VP13C_HUMAN;sp|Q709C8-4|VP13C_HUMAN;sp|Q709C8-2|VP13C_HUMAN	25	417.27	1.46316	0.0506639	0.00094869	132520000	58683000	28974000	11333000	25987000	36504000
Q96KR1	ZFR_HUMAN	ZFR	>sp|Q96KR1|ZFR_HUMAN Zinc finger RNA-binding protein OS=Homo sapiens GN=ZFR PE=1 SV=2	sp|Q96KR1|ZFR_HUMAN	11	117.01	1.51299	0.0269746	0.000588904	43797000	17082000	14794000	9230000	0	0
A0A0F6MGY7	A0A0F6MGY7_SHIFL	eno	>tr|A0A0F6MGY7|A0A0F6MGY7_SHIFL Enolase OS=Shigella flexneri 5a str. M90T GN=eno PE=3 SV=1	tr|A0A0F6MGY7|A0A0F6MGY7_SHIFL	6	45.654	1.12198	0.0216475	0.000510925	36744000	13655000	24662000	13157000	9703300	0
A0A0F6MIU3	A0A0F6MIU3_SHIFL	fusA	>tr|A0A0F6MIU3|A0A0F6MIU3_SHIFL Elongation factor G OS=Shigella flexneri 5a str. M90T GN=fusA PE=3 SV=1	tr|A0A0F6MIU3|A0A0F6MIU3_SHIFL	23	77.548	1.35544	0.00884739	0.000339545	220040000	132430000	155780000	104930000	72194000	35770000
A0A0F6MDC4	A0A0F6MDC4_SHIFL	lpp	>tr|A0A0F6MDC4|A0A0F6MDC4_SHIFL Murein lipoprotein OS=Shigella flexneri 5a str. M90T GN=lpp PE=4 SV=1	tr|A0A0F6MDC4|A0A0F6MDC4_SHIFL	4	8.3234	4.2125	0.000566555	0.000171314	1635500000	3262100000	2306100000	51263000	85752000	439250000
A0A0F6MIT3	A0A0F6MIT3_SHIFL	rplB	>tr|A0A0F6MIT3|A0A0F6MIT3_SHIFL 50S ribosomal protein L2 OS=Shigella flexneri 5a str. M90T GN=rplB PE=3 SV=1	tr|A0A0F6MIT3|A0A0F6MIT3_SHIFL	8	29.874	1.21528	0.00645494	0.000299155	91102000	99342000	61081000	36233000	48027000	0
A0A0F6MBE5	A0A0F6MBE5_SHIFL	rpsA	>tr|A0A0F6MBE5|A0A0F6MBE5_SHIFL 30S ribosomal protein S1 OS=Shigella flexneri 5a str. M90T GN=rpsA PE=3 SV=1	tr|A0A0F6MBE5|A0A0F6MBE5_SHIFL	13	61.157	1.0272	0.0565461	0.00104058	41148000	62111000	65239000	37741000	42289000	0
A0A0F6MHL7	A0A0F6MHL7_SHIFL	rpsC	>tr|A0A0F6MHL7|A0A0F6MHL7_SHIFL 30S ribosomal protein S3 OS=Shigella flexneri 5a str. M90T GN=rpsC PE=3 SV=1	tr|A0A0F6MHL7|A0A0F6MHL7_SHIFL	11	25.983	1.13369	0.00785853	0.000318455	131450000	93593000	138990000	61856000	67742000	38630000
A0A0F6MIN3	A0A0F6MIN3_SHIFL	rpsD	>tr|A0A0F6MIN3|A0A0F6MIN3_SHIFL 30S ribosomal protein S4 OS=Shigella flexneri 5a str. M90T GN=rpsD PE=3 SV=1	tr|A0A0F6MIN3|A0A0F6MIN3_SHIFL	9	23.469	1.74876	0.000267782	0.000171314	185160000	213550000	145970000	53705000	58853000	48110000

## Sheet: INF-NM_only_vsINF-M
Uniprot accession	Protein name	Gene name	Fasta.headers	Majority.protein.IDs	Peptides	Mol..weight.kDa.	LFQ.intensity.INF-M_1	LFQ.intensity.INF-M_2	LFQ.intensity.INF-M_3	LFQ.intensity.INF-NM_1	LFQ.intensity.INF-NM_2	LFQ.intensity.INF-NM_3
P01023	A2MG_HUMAN	A2M	>sp|P01023|A2MG_HUMAN Alpha-2-macroglobulin OS=Homo sapiens GN=A2M PE=1 SV=3	sp|P01023|A2MG_HUMAN	11	163.29	0	0	0	18966000	10014000	0
Q86V21	AACS_HUMAN	AACS	>sp|Q86V21|AACS_HUMAN Acetoacetyl-CoA synthetase OS=Homo sapiens GN=AACS PE=1 SV=1;>sp|Q86V21-2|AACS_HUMAN Isoform 2 of Acetoacetyl-CoA synthetase OS=Homo sapiens GN=AACS	sp|Q86V21|AACS_HUMAN;sp|Q86V21-2|AACS_HUMAN	9	75.143	0	0	0	12562000	21425000	20900000
Q9H7C9	AAMDC_HUMAN	AAMDC	>sp|Q9H7C9|AAMDC_HUMAN Mth938 domain-containing protein OS=Homo sapiens GN=AAMDC PE=1 SV=1;>tr|E9PNP3|E9PNP3_HUMAN Mth938 domain-containing protein OS=Homo sapiens GN=AAMDC PE=1 SV=1;>tr|E9PR47|E9PR47_HUMAN Mth938 domain-containing protein OS=Homo sapiens	sp|Q9H7C9|AAMDC_HUMAN;tr|E9PNP3|E9PNP3_HUMAN;tr|E9PR47|E9PR47_HUMAN;sp|Q9H7C9-3|AAMDC_HUMAN;tr|E9PIQ4|E9PIQ4_HUMAN;tr|E9PJP1|E9PJP1_HUMAN;sp|Q9H7C9-2|AAMDC_HUMAN;tr|E9PLK9|E9PLK9_HUMAN;tr|K4DI89|K4DI89_HUMAN	2	13.332	0	0	0	6959100	10474000	0
C9JG97	C9JG97_HUMAN	AAMP	>tr|C9JG97|C9JG97_HUMAN Angio-associated migratory cell protein OS=Homo sapiens GN=AAMP PE=1 SV=1;>sp|Q13685|AAMP_HUMAN Angio-associated migratory cell protein OS=Homo sapiens GN=AAMP PE=1 SV=2;>tr|C9JEH3|C9JEH3_HUMAN Angio-associated migratory cell protei	tr|C9JG97|C9JG97_HUMAN;sp|Q13685|AAMP_HUMAN;tr|C9JEH3|C9JEH3_HUMAN;tr|H7C0R2|H7C0R2_HUMAN	8	44.693	0	0	0	35737000	45856000	19884000
O75027	ABCB7_HUMAN	ABCB7	>sp|O75027|ABCB7_HUMAN ATP-binding cassette sub-family B member 7, mitochondrial OS=Homo sapiens GN=ABCB7 PE=1 SV=2;>sp|O75027-2|ABCB7_HUMAN Isoform 2 of ATP-binding cassette sub-family B member 7, mitochondrial OS=Homo sapiens GN=ABCB7;>tr|B4DGL8|B4DGL8_H	sp|O75027|ABCB7_HUMAN;sp|O75027-2|ABCB7_HUMAN;tr|B4DGL8|B4DGL8_HUMAN;sp|O75027-3|ABCB7_HUMAN;tr|A0A087WW65|A0A087WW65_HUMAN	9	82.64	0	0	0	26927000	11681000	0
Q96IU4	ABHEB_HUMAN	ABHD14B	>sp|Q96IU4|ABHEB_HUMAN Alpha/beta hydrolase domain-containing protein 14B OS=Homo sapiens GN=ABHD14B PE=1 SV=1;>tr|F8W9U3|F8W9U3_HUMAN Alpha/beta hydrolase domain-containing protein 14B OS=Homo sapiens GN=ABHD14B PE=1 SV=1;>tr|B4DQI4|B4DQI4_HUMAN Alpha/bet	sp|Q96IU4|ABHEB_HUMAN;tr|F8W9U3|F8W9U3_HUMAN;tr|B4DQI4|B4DQI4_HUMAN	8	22.345	0	0	0	81567000	82708000	32872000
P00519	ABL1_HUMAN	ABL1	>sp|P00519|ABL1_HUMAN Tyrosine-protein kinase ABL1 OS=Homo sapiens GN=ABL1 PE=1 SV=4;>sp|P00519-2|ABL1_HUMAN Isoform IB of Tyrosine-protein kinase ABL1 OS=Homo sapiens GN=ABL1	sp|P00519|ABL1_HUMAN;sp|P00519-2|ABL1_HUMAN	3	122.87	0	0	0	3627500	7999500	0
A0A087X1H5	A0A087X1H5_HUMAN	ACAP2	>tr|A0A087X1H5|A0A087X1H5_HUMAN Arf-GAP with coiled-coil, ANK repeat and PH domain-containing protein 2 OS=Homo sapiens GN=ACAP2 PE=1 SV=1;>sp|Q15057|ACAP2_HUMAN Arf-GAP with coiled-coil, ANK repeat and PH domain-containing protein 2 OS=Homo sapiens GN=ACA	tr|A0A087X1H5|A0A087X1H5_HUMAN;sp|Q15057|ACAP2_HUMAN;tr|H7C3K3|H7C3K3_HUMAN	5	88.02	0	0	0	6054600	4628000	0
Q9BR61	ACBD6_HUMAN	ACBD6	>sp|Q9BR61|ACBD6_HUMAN Acyl-CoA-binding domain-containing protein 6 OS=Homo sapiens GN=ACBD6 PE=1 SV=1	sp|Q9BR61|ACBD6_HUMAN	3	31.15	0	0	0	7113800	6831600	0
Q9NR19	ACSA_HUMAN	ACSS2	>sp|Q9NR19|ACSA_HUMAN Acetyl-coenzyme A synthetase, cytoplasmic OS=Homo sapiens GN=ACSS2 PE=1 SV=1;>sp|Q9NR19-2|ACSA_HUMAN Isoform 2 of Acetyl-coenzyme A synthetase, cytoplasmic OS=Homo sapiens GN=ACSS2	sp|Q9NR19|ACSA_HUMAN;sp|Q9NR19-2|ACSA_HUMAN	4	78.579	0	0	0	8113800	9177600	0
P63261	ACTG_HUMAN	ACTG1	>sp|P63261|ACTG_HUMAN Actin, cytoplasmic 2 OS=Homo sapiens GN=ACTG1 PE=1 SV=1;>tr|I3L3I0|I3L3I0_HUMAN Actin, cytoplasmic 2, N-terminally processed (Fragment) OS=Homo sapiens GN=ACTG1 PE=1 SV=1;>tr|I3L1U9|I3L1U9_HUMAN Actin, cytoplasmic 2, N-terminally proc	sp|P63261|ACTG_HUMAN;tr|I3L3I0|I3L3I0_HUMAN;tr|I3L1U9|I3L1U9_HUMAN;tr|I3L4N8|I3L4N8_HUMAN	36	41.792	0	0	0	381430000	541110000	331680000
O96019	ACL6A_HUMAN	ACTL6A	>sp|O96019|ACL6A_HUMAN Actin-like protein 6A OS=Homo sapiens GN=ACTL6A PE=1 SV=1;>sp|O96019-2|ACL6A_HUMAN Isoform 2 of Actin-like protein 6A OS=Homo sapiens GN=ACTL6A	sp|O96019|ACL6A_HUMAN;sp|O96019-2|ACL6A_HUMAN	9	47.46	0	0	0	45888000	34245000	27984000
V9GYX7	V9GYX7_HUMAN	ACTR10	>tr|V9GYX7|V9GYX7_HUMAN Actin-related protein 10 (Fragment) OS=Homo sapiens GN=ACTR10 PE=1 SV=1;>sp|Q9NZ32|ARP10_HUMAN Actin-related protein 10 OS=Homo sapiens GN=ACTR10 PE=1 SV=1;>tr|G3V2Q5|G3V2Q5_HUMAN Actin-related protein 10 OS=Homo sapiens GN=ACTR10 P	tr|V9GYX7|V9GYX7_HUMAN;sp|Q9NZ32|ARP10_HUMAN;tr|G3V2Q5|G3V2Q5_HUMAN;tr|G3V5Y4|G3V5Y4_HUMAN;tr|F6S9Y6|F6S9Y6_HUMAN	4	33.201	0	0	0	4674900	6827600	0
Q03154	ACY1_HUMAN	ACY1	>sp|Q03154|ACY1_HUMAN Aminoacylase-1 OS=Homo sapiens GN=ACY1 PE=1 SV=1;>sp|Q03154-2|ACY1_HUMAN Isoform 2 of Aminoacylase-1 OS=Homo sapiens GN=ACY1;>sp|Q03154-4|ACY1_HUMAN Isoform 4 of Aminoacylase-1 OS=Homo sapiens GN=ACY1;>tr|C9JMV9|C9JMV9_HUMAN Protein A	sp|Q03154|ACY1_HUMAN;sp|Q03154-2|ACY1_HUMAN;sp|Q03154-4|ACY1_HUMAN;tr|C9JMV9|C9JMV9_HUMAN;sp|Q03154-3|ACY1_HUMAN	9	45.884	0	0	0	48475000	56888000	59138000
O14672-2	ADA10_HUMAN	ADAM10	>sp|O14672-2|ADA10_HUMAN Isoform 2 of Disintegrin and metalloproteinase domain-containing protein 10 OS=Homo sapiens GN=ADAM10;>sp|O14672|ADA10_HUMAN Disintegrin and metalloproteinase domain-containing protein 10 OS=Homo sapiens GN=ADAM10 PE=1 SV=1	sp|O14672-2|ADA10_HUMAN;sp|O14672|ADA10_HUMAN	7	49.047	0	0	0	22052000	17482000	0
Q9NX46	ARHL2_HUMAN	ADPRHL2	>sp|Q9NX46|ARHL2_HUMAN Poly(ADP-ribose) glycohydrolase ARH3 OS=Homo sapiens GN=ADPRHL2 PE=1 SV=1	sp|Q9NX46|ARHL2_HUMAN	5	38.946	0	0	0	21168000	36317000	0
Q8N556	AFAP1_HUMAN	AFAP1	>sp|Q8N556|AFAP1_HUMAN Actin filament-associated protein 1 OS=Homo sapiens GN=AFAP1 PE=1 SV=2;>sp|Q8N556-2|AFAP1_HUMAN Isoform 2 of Actin filament-associated protein 1 OS=Homo sapiens GN=AFAP1	sp|Q8N556|AFAP1_HUMAN;sp|Q8N556-2|AFAP1_HUMAN	7	80.724	0	0	0	8396400	5394300	0
Q53H12	AGK_HUMAN	AGK	>sp|Q53H12|AGK_HUMAN Acylglycerol kinase, mitochondrial OS=Homo sapiens GN=AGK PE=1 SV=2;>tr|E9PG39|E9PG39_HUMAN Acylglycerol kinase, mitochondrial OS=Homo sapiens GN=AGK PE=1 SV=1;>tr|E9PC15|E9PC15_HUMAN Acylglycerol kinase, mitochondrial OS=Homo sapiens	sp|Q53H12|AGK_HUMAN;tr|E9PG39|E9PG39_HUMAN;tr|E9PC15|E9PC15_HUMAN	7	47.137	0	0	0	38223000	10789000	0
Q96BJ3	AIDA_HUMAN	AIDA	>sp|Q96BJ3|AIDA_HUMAN Axin interactor, dorsalization-associated protein OS=Homo sapiens GN=AIDA PE=1 SV=1;>sp|Q96BJ3-3|AIDA_HUMAN Isoform 3 of Axin interactor, dorsalization-associated protein OS=Homo sapiens GN=AIDA	sp|Q96BJ3|AIDA_HUMAN;sp|Q96BJ3-3|AIDA_HUMAN	6	35.023	0	0	0	19143000	18928000	21995000
Q9Y3D8	KAD6_HUMAN	AK6	>sp|Q9Y3D8|KAD6_HUMAN Adenylate kinase isoenzyme 6 OS=Homo sapiens GN=AK6 PE=1 SV=1;>tr|A0A087WVD7|A0A087WVD7_HUMAN Transcription initiation factor TFIID subunit 9 OS=Homo sapiens GN=TAF9 PE=4 SV=1;>tr|D6RDH4|D6RDH4_HUMAN Transcription initiation factor TF	sp|Q9Y3D8|KAD6_HUMAN;tr|A0A087WVD7|A0A087WVD7_HUMAN;tr|D6RDH4|D6RDH4_HUMAN;sp|Q9Y3D8-2|KAD6_HUMAN	5	20.061	0	0	0	21397000	16144000	0
Q12802-4	AKP13_HUMAN	AKAP13	>sp|Q12802-4|AKP13_HUMAN Isoform 3 of A-kinase anchor protein 13 OS=Homo sapiens GN=AKAP13;>sp|Q12802|AKP13_HUMAN A-kinase anchor protein 13 OS=Homo sapiens GN=AKAP13 PE=1 SV=2;>sp|Q12802-2|AKP13_HUMAN Isoform 2 of A-kinase anchor protein 13 OS=Homo sapien	sp|Q12802-4|AKP13_HUMAN;sp|Q12802|AKP13_HUMAN;sp|Q12802-2|AKP13_HUMAN;tr|H0YMW2|H0YMW2_HUMAN	34	305.28	0	0	0	39775000	92197000	14273000
Q99996-3	AKAP9_HUMAN	AKAP9	>sp|Q99996-3|AKAP9_HUMAN Isoform 3 of A-kinase anchor protein 9 OS=Homo sapiens GN=AKAP9;>sp|Q99996-2|AKAP9_HUMAN Isoform 2 of A-kinase anchor protein 9 OS=Homo sapiens GN=AKAP9;>tr|A0A0A0MRF6|A0A0A0MRF6_HUMAN A-kinase anchor protein 9 OS=Homo sapiens GN=A	sp|Q99996-3|AKAP9_HUMAN;sp|Q99996-2|AKAP9_HUMAN;tr|A0A0A0MRF6|A0A0A0MRF6_HUMAN;sp|Q99996|AKAP9_HUMAN;sp|Q99996-6|AKAP9_HUMAN;sp|Q99996-5|AKAP9_HUMAN;tr|A0A0A0MRE9|A0A0A0MRE9_HUMAN;tr|H7BYL6|H7BYL6_HUMAN	27	452.11	0	0	0	18668000	27608000	0
Q04828	AK1C1_HUMAN	AKR1C1	>sp|Q04828|AK1C1_HUMAN Aldo-keto reductase family 1 member C1 OS=Homo sapiens GN=AKR1C1 PE=1 SV=1;>tr|A0A0A0MT30|A0A0A0MT30_HUMAN Aldo-keto reductase family 1 member C1 OS=Homo sapiens GN=AKR1C1 PE=4 SV=1;>tr|H0Y804|H0Y804_HUMAN Aldo-keto reductase family	sp|Q04828|AK1C1_HUMAN;tr|A0A0A0MT30|A0A0A0MT30_HUMAN;tr|H0Y804|H0Y804_HUMAN	24	36.788	0	0	0	35820000	37531000	28294000
P51857-2	AK1D1_HUMAN	AKR1D1	>sp|P51857-2|AK1D1_HUMAN Isoform 2 of 3-oxo-5-beta-steroid 4-dehydrogenase OS=Homo sapiens GN=AKR1D1;>sp|P51857|AK1D1_HUMAN 3-oxo-5-beta-steroid 4-dehydrogenase OS=Homo sapiens GN=AKR1D1 PE=1 SV=1	sp|P51857-2|AK1D1_HUMAN;sp|P51857|AK1D1_HUMAN	2	32.747	0	0	0	387020000	282700000	532440000
Q96B36	AKTS1_HUMAN	AKT1S1	>sp|Q96B36|AKTS1_HUMAN Proline-rich AKT1 substrate 1 OS=Homo sapiens GN=AKT1S1 PE=1 SV=1;>sp|Q96B36-3|AKTS1_HUMAN Isoform 3 of Proline-rich AKT1 substrate 1 OS=Homo sapiens GN=AKT1S1;>sp|Q96B36-2|AKTS1_HUMAN Isoform 2 of Proline-rich AKT1 substrate 1 OS=Ho	sp|Q96B36|AKTS1_HUMAN;sp|Q96B36-3|AKTS1_HUMAN;sp|Q96B36-2|AKTS1_HUMAN	6	27.383	0	0	0	30464000	42877000	37481000
P13716	HEM2_HUMAN	ALAD	>sp|P13716|HEM2_HUMAN Delta-aminolevulinic acid dehydratase OS=Homo sapiens GN=ALAD PE=1 SV=1;>sp|P13716-2|HEM2_HUMAN Isoform 2 of Delta-aminolevulinic acid dehydratase OS=Homo sapiens GN=ALAD	sp|P13716|HEM2_HUMAN;sp|P13716-2|HEM2_HUMAN	3	36.294	0	0	0	12076000	10877000	0
Q8IZ83	A16A1_HUMAN	ALDH16A1	>sp|Q8IZ83|A16A1_HUMAN Aldehyde dehydrogenase family 16 member A1 OS=Homo sapiens GN=ALDH16A1 PE=1 SV=2;>sp|Q8IZ83-3|A16A1_HUMAN Isoform 3 of Aldehyde dehydrogenase family 16 member A1 OS=Homo sapiens GN=ALDH16A1;>tr|F5H4B6|F5H4B6_HUMAN Aldehyde dehydrogen	sp|Q8IZ83|A16A1_HUMAN;sp|Q8IZ83-3|A16A1_HUMAN;tr|F5H4B6|F5H4B6_HUMAN	14	85.126	0	0	0	42083000	32679000	32850000
Q01433-2	AMPD2_HUMAN	AMPD2	>sp|Q01433-2|AMPD2_HUMAN Isoform Ex1A-2-3 of AMP deaminase 2 OS=Homo sapiens GN=AMPD2;>tr|H0Y360|H0Y360_HUMAN AMP deaminase 2 (Fragment) OS=Homo sapiens GN=AMPD2 PE=1 SV=1;>sp|Q01433|AMPD2_HUMAN AMP deaminase 2 OS=Homo sapiens GN=AMPD2 PE=1 SV=2;>sp|Q01433	sp|Q01433-2|AMPD2_HUMAN;tr|H0Y360|H0Y360_HUMAN;sp|Q01433|AMPD2_HUMAN;sp|Q01433-5|AMPD2_HUMAN;sp|Q01433-3|AMPD2_HUMAN;sp|Q01433-4|AMPD2_HUMAN	16	92.07	0	0	0	51214000	58050000	74381000
Q8IWZ3	ANKH1_HUMAN	ANKHD1	>sp|Q8IWZ3|ANKH1_HUMAN Ankyrin repeat and KH domain-containing protein 1 OS=Homo sapiens GN=ANKHD1 PE=1 SV=1;>sp|Q8IWZ3-4|ANKH1_HUMAN Isoform 4 of Ankyrin repeat and KH domain-containing protein 1 OS=Homo sapiens GN=ANKHD1;>sp|Q8IWZ3-6|ANKH1_HUMAN Isoform	sp|Q8IWZ3|ANKH1_HUMAN;sp|Q8IWZ3-4|ANKH1_HUMAN;sp|Q8IWZ3-6|ANKH1_HUMAN;tr|E9PDP5|E9PDP5_HUMAN	25	269.45	0	0	0	19724000	17767000	0
Q8IV38	ANKY2_HUMAN	ANKMY2	>sp|Q8IV38|ANKY2_HUMAN Ankyrin repeat and MYND domain-containing protein 2 OS=Homo sapiens GN=ANKMY2 PE=1 SV=1;>tr|G3V0G5|G3V0G5_HUMAN Ankyrin repeat and MYND domain containing 2, isoform CRA_c OS=Homo sapiens GN=ANKMY2 PE=1 SV=1	sp|Q8IV38|ANKY2_HUMAN;tr|G3V0G5|G3V0G5_HUMAN	5	49.298	0	0	0	14943000	17203000	0
Q5VT79	AXA82_HUMAN	ANXA8L2	>sp|Q5VT79|AXA82_HUMAN Annexin A8-like protein 2 OS=Homo sapiens GN=ANXA8L2 PE=2 SV=1;>sp|P13928|ANXA8_HUMAN Annexin A8 OS=Homo sapiens GN=ANXA8 PE=1 SV=3;>tr|A0A075B752|A0A075B752_HUMAN Annexin OS=Homo sapiens GN=ANXA8L1 PE=3 SV=1;>tr|B4DTF2|B4DTF2_HUMAN	sp|Q5VT79|AXA82_HUMAN;sp|P13928|ANXA8_HUMAN;tr|A0A075B752|A0A075B752_HUMAN;tr|B4DTF2|B4DTF2_HUMAN;sp|Q5T2P8|AXA81_HUMAN;tr|A0A087WTN9|A0A087WTN9_HUMAN;tr|A0A087WUP0|A0A087WUP0_HUMAN;sp|Q5T2P8-2|AXA81_HUMAN;sp|P13928-2|ANXA8_HUMAN;sp|Q5VT79-2|AXA82_HUMAN	8	36.865	0	0	0	35485000	56570000	36742000
Q92572	AP3S1_HUMAN	AP3S1	>sp|Q92572|AP3S1_HUMAN AP-3 complex subunit sigma-1 OS=Homo sapiens GN=AP3S1 PE=1 SV=1	sp|Q92572|AP3S1_HUMAN	7	21.732	0	0	0	18693000	19127000	0
Q96GX9	MTNB_HUMAN	APIP	>sp|Q96GX9|MTNB_HUMAN Methylthioribulose-1-phosphate dehydratase OS=Homo sapiens GN=APIP PE=1 SV=1;>tr|S4R3D6|S4R3D6_HUMAN Methylthioribulose-1-phosphate dehydratase OS=Homo sapiens GN=APIP PE=1 SV=1;>sp|Q96GX9-3|MTNB_HUMAN Isoform 2 of Methylthioribulose-	sp|Q96GX9|MTNB_HUMAN;tr|S4R3D6|S4R3D6_HUMAN;sp|Q96GX9-3|MTNB_HUMAN	7	27.125	0	0	0	44368000	29837000	30861000
H7C0V9	H7C0V9_HUMAN	APP	>tr|H7C0V9|H7C0V9_HUMAN Amyloid beta A4 protein (Fragment) OS=Homo sapiens GN=APP PE=1 SV=1;>tr|E9PG40|E9PG40_HUMAN Amyloid beta A4 protein OS=Homo sapiens GN=APP PE=1 SV=1;>sp|P05067-7|A4_HUMAN Isoform L-APP733 of Amyloid beta A4 protein OS=Homo sapiens G	tr|H7C0V9|H7C0V9_HUMAN;tr|E9PG40|E9PG40_HUMAN;sp|P05067-7|A4_HUMAN;sp|P05067-11|A4_HUMAN;sp|P05067-8|A4_HUMAN;sp|P05067-9|A4_HUMAN;sp|P05067|A4_HUMAN;sp|P05067-10|A4_HUMAN;tr|A0A0A0MRG2|A0A0A0MRG2_HUMAN;sp|P05067-3|A4_HUMAN;sp|P05067-4|A4_HUMAN;sp|P05067-5|A4_HUMAN;sp|P05067-6|A4_HUMAN	5	54.981	0	0	0	14500000	18185000	0
Q5T5U3	RHG21_HUMAN	ARHGAP21	>sp|Q5T5U3|RHG21_HUMAN Rho GTPase-activating protein 21 OS=Homo sapiens GN=ARHGAP21 PE=1 SV=1;>tr|A0A087WW76|A0A087WW76_HUMAN Rho GTPase-activating protein 21 OS=Homo sapiens GN=ARHGAP21 PE=1 SV=1	sp|Q5T5U3|RHG21_HUMAN;tr|A0A087WW76|A0A087WW76_HUMAN	9	217.33	0	0	0	5995000	11754000	0
Q9Y4X5	ARI1_HUMAN	ARIH1	>sp|Q9Y4X5|ARI1_HUMAN E3 ubiquitin-protein ligase ARIH1 OS=Homo sapiens GN=ARIH1 PE=1 SV=2;>tr|H3BNB9|H3BNB9_HUMAN E3 ubiquitin-protein ligase ARIH1 (Fragment) OS=Homo sapiens GN=ARIH1 PE=1 SV=1	sp|Q9Y4X5|ARI1_HUMAN;tr|H3BNB9|H3BNB9_HUMAN	10	64.117	0	0	0	64189000	80771000	41340000
Q9BPX5	ARP5L_HUMAN	ARPC5L	>sp|Q9BPX5|ARP5L_HUMAN Actin-related protein 2/3 complex subunit 5-like protein OS=Homo sapiens GN=ARPC5L PE=1 SV=1	sp|Q9BPX5|ARP5L_HUMAN	3	16.941	0	0	0	22698000	29913000	23269000
P56211	ARP19_HUMAN	ARPP19	>sp|P56211|ARP19_HUMAN cAMP-regulated phosphoprotein 19 OS=Homo sapiens GN=ARPP19 PE=1 SV=2;>tr|H3BMD8|H3BMD8_HUMAN cAMP-regulated phosphoprotein 19 OS=Homo sapiens GN=ARPP19 PE=1 SV=1;>tr|H3BQ52|H3BQ52_HUMAN cAMP-regulated phosphoprotein 19 OS=Homo sapien	sp|P56211|ARP19_HUMAN;tr|H3BMD8|H3BMD8_HUMAN;tr|H3BQ52|H3BQ52_HUMAN;sp|P56211-2|ARP19_HUMAN	7	12.323	0	0	0	77164000	99407000	128200000
E7EMM4	E7EMM4_HUMAN	ASAH1	>tr|E7EMM4|E7EMM4_HUMAN Acid ceramidase OS=Homo sapiens GN=ASAH1 PE=1 SV=1;>sp|Q13510-3|ASAH1_HUMAN Isoform 3 of Acid ceramidase OS=Homo sapiens GN=ASAH1;>sp|Q13510|ASAH1_HUMAN Acid ceramidase OS=Homo sapiens GN=ASAH1 PE=1 SV=5;>sp|Q13510-2|ASAH1_HUMAN Iso	tr|E7EMM4|E7EMM4_HUMAN;sp|Q13510-3|ASAH1_HUMAN;sp|Q13510|ASAH1_HUMAN;sp|Q13510-2|ASAH1_HUMAN	4	41.796	0	0	0	28683000	17855000	15276000
Q9Y294	ASF1A_HUMAN	ASF1A	>sp|Q9Y294|ASF1A_HUMAN Histone chaperone ASF1A OS=Homo sapiens GN=ASF1A PE=1 SV=1	sp|Q9Y294|ASF1A_HUMAN	5	22.968	0	0	0	55923000	57682000	62657000
B4E107	B4E107_HUMAN	ATE1	>tr|B4E107|B4E107_HUMAN Arginyl-tRNA--protein transferase 1 OS=Homo sapiens GN=ATE1 PE=1 SV=1;>tr|F5GXE4|F5GXE4_HUMAN Arginyl-tRNA--protein transferase 1 OS=Homo sapiens GN=ATE1 PE=1 SV=1;>sp|O95260-2|ATE1_HUMAN Isoform ATE1-2 of Arginyl-tRNA--protein tran	tr|B4E107|B4E107_HUMAN;tr|F5GXE4|F5GXE4_HUMAN;sp|O95260-2|ATE1_HUMAN;tr|B4DK25|B4DK25_HUMAN;tr|H0Y5C2|H0Y5C2_HUMAN;sp|O95260|ATE1_HUMAN	3	47.834	0	0	0	14159000	10042000	0
O00244	ATOX1_HUMAN	ATOX1	>sp|O00244|ATOX1_HUMAN Copper transport protein ATOX1 OS=Homo sapiens GN=ATOX1 PE=1 SV=1;>tr|E5RIM7|E5RIM7_HUMAN Copper transport protein ATOX1 OS=Homo sapiens GN=ATOX1 PE=1 SV=1;>tr|E5RGN3|E5RGN3_HUMAN Copper transport protein ATOX1 OS=Homo sapiens GN=ATO	sp|O00244|ATOX1_HUMAN;tr|E5RIM7|E5RIM7_HUMAN;tr|E5RGN3|E5RGN3_HUMAN	5	7.4016	0	0	0	25106000	30882000	0
Q9Y487	VPP2_HUMAN	ATP6V0A2	>sp|Q9Y487|VPP2_HUMAN V-type proton ATPase 116 kDa subunit a isoform 2 OS=Homo sapiens GN=ATP6V0A2 PE=1 SV=2;>tr|Q8TBM3|Q8TBM3_HUMAN V-type proton ATPase subunit a OS=Homo sapiens GN=ATP6V0A2 PE=1 SV=1	sp|Q9Y487|VPP2_HUMAN;tr|Q8TBM3|Q8TBM3_HUMAN	9	98.081	0	0	0	11285000	17897000	0
Q9Y5K8	VATD_HUMAN	ATP6V1D	>sp|Q9Y5K8|VATD_HUMAN V-type proton ATPase subunit D OS=Homo sapiens GN=ATP6V1D PE=1 SV=1;>tr|G3V2V6|G3V2V6_HUMAN V-type proton ATPase subunit D OS=Homo sapiens GN=ATP6V1D PE=1 SV=1;>tr|G3V2S6|G3V2S6_HUMAN V-type proton ATPase subunit D OS=Homo sapiens GN=	sp|Q9Y5K8|VATD_HUMAN;tr|G3V2V6|G3V2V6_HUMAN;tr|G3V2S6|G3V2S6_HUMAN;tr|H0YJH8|H0YJH8_HUMAN;tr|G3V559|G3V559_HUMAN	6	28.262	0	0	0	11665000	13367000	21486000
P36543	VATE1_HUMAN	ATP6V1E1	>sp|P36543|VATE1_HUMAN V-type proton ATPase subunit E 1 OS=Homo sapiens GN=ATP6V1E1 PE=1 SV=1;>sp|P36543-3|VATE1_HUMAN Isoform 3 of V-type proton ATPase subunit E 1 OS=Homo sapiens GN=ATP6V1E1;>sp|P36543-2|VATE1_HUMAN Isoform 2 of V-type proton ATPase subu	sp|P36543|VATE1_HUMAN;sp|P36543-3|VATE1_HUMAN;sp|P36543-2|VATE1_HUMAN;tr|C9J8H1|C9J8H1_HUMAN	8	26.145	0	0	0	37041000	43388000	0
Q04656-5	ATP7A_HUMAN	ATP7A	>sp|Q04656-5|ATP7A_HUMAN Isoform 5 of Copper-transporting ATPase 1 OS=Homo sapiens GN=ATP7A;>sp|Q04656|ATP7A_HUMAN Copper-transporting ATPase 1 OS=Homo sapiens GN=ATP7A PE=1 SV=3;>sp|Q04656-2|ATP7A_HUMAN Isoform 1 of Copper-transporting ATPase 1 OS=Homo sa	sp|Q04656-5|ATP7A_HUMAN;sp|Q04656|ATP7A_HUMAN;sp|Q04656-2|ATP7A_HUMAN;sp|Q04656-3|ATP7A_HUMAN	5	154.36	0	0	0	4434300	2769500	0
Q9UII2	ATIF1_HUMAN	ATPIF1	>sp|Q9UII2|ATIF1_HUMAN ATPase inhibitor, mitochondrial OS=Homo sapiens GN=ATPIF1 PE=1 SV=1	sp|Q9UII2|ATIF1_HUMAN	4	12.249	0	0	0	56015000	123130000	0
Q9NQS1	AVEN_HUMAN	AVEN	>sp|Q9NQS1|AVEN_HUMAN Cell death regulator Aven OS=Homo sapiens GN=AVEN PE=1 SV=1	sp|Q9NQS1|AVEN_HUMAN	6	38.506	0	0	0	9942300	10900000	0
Q99933-4	BAG1_HUMAN	BAG1	>sp|Q99933-4|BAG1_HUMAN Isoform 4 of BAG family molecular chaperone regulator 1 OS=Homo sapiens GN=BAG1;>sp|Q99933-3|BAG1_HUMAN Isoform 3 of BAG family molecular chaperone regulator 1 OS=Homo sapiens GN=BAG1;>tr|J3QTA2|J3QTA2_HUMAN BAG family molecular cha	sp|Q99933-4|BAG1_HUMAN;sp|Q99933-3|BAG1_HUMAN;tr|J3QTA2|J3QTA2_HUMAN;sp|Q99933|BAG1_HUMAN;sp|Q99933-2|BAG1_HUMAN	9	25.988	0	0	0	57083000	40708000	0
Q9UL15	BAG5_HUMAN	BAG5	>sp|Q9UL15|BAG5_HUMAN BAG family molecular chaperone regulator 5 OS=Homo sapiens GN=BAG5 PE=1 SV=1;>sp|Q9UL15-2|BAG5_HUMAN Isoform 2 of BAG family molecular chaperone regulator 5 OS=Homo sapiens GN=BAG5	sp|Q9UL15|BAG5_HUMAN;sp|Q9UL15-2|BAG5_HUMAN	3	51.199	0	0	0	11991000	0	11409000
P51572	BAP31_HUMAN	BCAP31	>sp|P51572|BAP31_HUMAN B-cell receptor-associated protein 31 OS=Homo sapiens GN=BCAP31 PE=1 SV=3;>sp|P51572-2|BAP31_HUMAN Isoform 2 of B-cell receptor-associated protein 31 OS=Homo sapiens GN=BCAP31;>tr|C9JMD7|C9JMD7_HUMAN B-cell receptor-associated protei	sp|P51572|BAP31_HUMAN;sp|P51572-2|BAP31_HUMAN;tr|C9JMD7|C9JMD7_HUMAN;tr|C9JSP1|C9JSP1_HUMAN;tr|C9JQ75|C9JQ75_HUMAN;tr|C9J0M4|C9J0M4_HUMAN	8	27.991	0	0	0	77979000	66539000	76228000
B3KSI3	B3KSI3_HUMAN	BCAT2	>tr|B3KSI3|B3KSI3_HUMAN Branched-chain-amino-acid aminotransferase OS=Homo sapiens GN=BCAT2 PE=1 SV=1;>sp|O15382|BCAT2_HUMAN Branched-chain-amino-acid aminotransferase, mitochondrial OS=Homo sapiens GN=BCAT2 PE=1 SV=2;>sp|O15382-2|BCAT2_HUMAN Isoform B of	tr|B3KSI3|B3KSI3_HUMAN;sp|O15382|BCAT2_HUMAN;sp|O15382-2|BCAT2_HUMAN;tr|M0QZ10|M0QZ10_HUMAN;tr|M0QXF9|M0QXF9_HUMAN;tr|M0QZP4|M0QZP4_HUMAN	5	39.915	0	0	0	33031000	11804000	0
Q9BXK5	B2L13_HUMAN	BCL2L13	>sp|Q9BXK5|B2L13_HUMAN Bcl-2-like protein 13 OS=Homo sapiens GN=BCL2L13 PE=1 SV=1;>tr|A0A087WX97|A0A087WX97_HUMAN Bcl-2-like protein 13 OS=Homo sapiens GN=BCL2L13 PE=1 SV=1;>tr|A0A087WTL4|A0A087WTL4_HUMAN Bcl-2-like protein 13 OS=Homo sapiens GN=BCL2L13 PE	sp|Q9BXK5|B2L13_HUMAN;tr|A0A087WX97|A0A087WX97_HUMAN;tr|A0A087WTL4|A0A087WTL4_HUMAN;sp|Q9BXK5-4|B2L13_HUMAN	6	52.723	0	0	0	17227000	14615000	0
P11274-2	BCR_HUMAN	BCR	>sp|P11274-2|BCR_HUMAN Isoform 2 of Breakpoint cluster region protein OS=Homo sapiens GN=BCR;>sp|P11274|BCR_HUMAN Breakpoint cluster region protein OS=Homo sapiens GN=BCR PE=1 SV=2;>tr|H0Y554|H0Y554_HUMAN Breakpoint cluster region protein (Fragment) OS=Hom	sp|P11274-2|BCR_HUMAN;sp|P11274|BCR_HUMAN;tr|H0Y554|H0Y554_HUMAN	5	137.73	0	0	0	10329000	12232000	0
Q9BUT1	BDH2_HUMAN	BDH2	>sp|Q9BUT1|BDH2_HUMAN 3-hydroxybutyrate dehydrogenase type 2 OS=Homo sapiens GN=BDH2 PE=1 SV=2;>sp|Q9BUT1-3|BDH2_HUMAN Isoform 3 of 3-hydroxybutyrate dehydrogenase type 2 OS=Homo sapiens GN=BDH2;>sp|Q9BUT1-2|BDH2_HUMAN Isoform 2 of 3-hydroxybutyrate dehydr	sp|Q9BUT1|BDH2_HUMAN;sp|Q9BUT1-3|BDH2_HUMAN;sp|Q9BUT1-2|BDH2_HUMAN	5	26.724	0	0	0	16570000	16482000	0
Q8TD16	BICD2_HUMAN	BICD2	>sp|Q8TD16|BICD2_HUMAN Protein bicaudal D homolog 2 OS=Homo sapiens GN=BICD2 PE=1 SV=1;>sp|Q8TD16-2|BICD2_HUMAN Isoform 2 of Protein bicaudal D homolog 2 OS=Homo sapiens GN=BICD2	sp|Q8TD16|BICD2_HUMAN;sp|Q8TD16-2|BICD2_HUMAN	9	93.532	0	0	0	11199000	17902000	0
P55957	BID_HUMAN	BID	>sp|P55957|BID_HUMAN BH3-interacting domain death agonist OS=Homo sapiens GN=BID PE=1 SV=1;>sp|P55957-2|BID_HUMAN Isoform 2 of BH3-interacting domain death agonist OS=Homo sapiens GN=BID;>sp|P55957-4|BID_HUMAN Isoform 4 of BH3-interacting domain death agon	sp|P55957|BID_HUMAN;sp|P55957-2|BID_HUMAN;sp|P55957-4|BID_HUMAN	6	21.994	0	0	0	18784000	22986000	16743000
Q13867	BLMH_HUMAN	BLMH	>sp|Q13867|BLMH_HUMAN Bleomycin hydrolase OS=Homo sapiens GN=BLMH PE=1 SV=1;>tr|K7ESE8|K7ESE8_HUMAN Bleomycin hydrolase (Fragment) OS=Homo sapiens GN=BLMH PE=1 SV=1;>tr|K7ES02|K7ES02_HUMAN Bleomycin hydrolase (Fragment) OS=Homo sapiens GN=BLMH PE=1 SV=1;>t	sp|Q13867|BLMH_HUMAN;tr|K7ESE8|K7ESE8_HUMAN;tr|K7ES02|K7ES02_HUMAN;tr|J3KSD8|J3KSD8_HUMAN	13	52.562	0	0	0	154710000	114510000	158750000
F5H8I3	F5H8I3_HUMAN	BPIFB6	>tr|F5H8I3|F5H8I3_HUMAN BPI fold-containing family B member 6 OS=Homo sapiens GN=BPIFB6 PE=4 SV=1	tr|F5H8I3|F5H8I3_HUMAN	1	9.7073	0	0	0	33365000	105960000	0
P46736-2	BRCC3_HUMAN	BRCC3	>sp|P46736-2|BRCC3_HUMAN Isoform 1 of Lys-63-specific deubiquitinase BRCC36 OS=Homo sapiens GN=BRCC3;>sp|P46736-3|BRCC3_HUMAN Isoform 3 of Lys-63-specific deubiquitinase BRCC36 OS=Homo sapiens GN=BRCC3;>sp|P46736|BRCC3_HUMAN Lys-63-specific deubiquitinase	sp|P46736-2|BRCC3_HUMAN;sp|P46736-3|BRCC3_HUMAN;sp|P46736|BRCC3_HUMAN;sp|P46736-4|BRCC3_HUMAN;tr|X6RJS7|X6RJS7_HUMAN;tr|A0A087WZR3|A0A087WZR3_HUMAN;tr|H9KVA9|H9KVA9_HUMAN;sp|P46736-5|BRCC3_HUMAN	6	33.149	0	0	0	20653000	32296000	0
Q96K17	BT3L4_HUMAN	BTF3L4	>sp|Q96K17|BT3L4_HUMAN Transcription factor BTF3 homolog 4 OS=Homo sapiens GN=BTF3L4 PE=1 SV=1;>tr|E9PL10|E9PL10_HUMAN Transcription factor BTF3 homolog 4 OS=Homo sapiens GN=BTF3L4 PE=1 SV=1;>sp|Q96K17-2|BT3L4_HUMAN Isoform 2 of Transcription factor BTF3 h	sp|Q96K17|BT3L4_HUMAN;tr|E9PL10|E9PL10_HUMAN;sp|Q96K17-2|BT3L4_HUMAN	6	17.27	0	0	0	62329000	76464000	0
C9JNV2	C9JNV2_HUMAN	BUD31	>tr|C9JNV2|C9JNV2_HUMAN Protein BUD31 homolog OS=Homo sapiens GN=BUD31 PE=1 SV=1;>sp|P41223|BUD31_HUMAN Protein BUD31 homolog OS=Homo sapiens GN=BUD31 PE=1 SV=2;>sp|P41223-2|BUD31_HUMAN Isoform 2 of Protein BUD31 homolog OS=Homo sapiens GN=BUD31;>tr|C9JCD9	tr|C9JNV2|C9JNV2_HUMAN;sp|P41223|BUD31_HUMAN;sp|P41223-2|BUD31_HUMAN;tr|C9JCD9|C9JCD9_HUMAN	4	13.568	0	0	0	14989000	15314000	0
E9PM92	E9PM92_HUMAN	C11orf58	>tr|E9PM92|E9PM92_HUMAN Small acidic protein (Fragment) OS=Homo sapiens GN=C11orf58 PE=1 SV=1;>sp|O00193|SMAP_HUMAN Small acidic protein OS=Homo sapiens GN=SMAP PE=1 SV=1;>tr|E9PRZ9|E9PRZ9_HUMAN Small acidic protein (Fragment) OS=Homo sapiens GN=C11orf58 P	tr|E9PM92|E9PM92_HUMAN;sp|O00193|SMAP_HUMAN;tr|E9PRZ9|E9PRZ9_HUMAN	5	17.506	0	0	0	68225000	93458000	0
Q9HB07	MYG1_HUMAN	C12orf10	>sp|Q9HB07|MYG1_HUMAN UPF0160 protein MYG1, mitochondrial OS=Homo sapiens GN=C12orf10 PE=1 SV=2;>tr|F8VQQ3|F8VQQ3_HUMAN UPF0160 protein MYG1, mitochondrial OS=Homo sapiens GN=C12orf10 PE=1 SV=1;>tr|F8VR84|F8VR84_HUMAN UPF0160 protein MYG1, mitochondrial OS	sp|Q9HB07|MYG1_HUMAN;tr|F8VQQ3|F8VQQ3_HUMAN;tr|F8VR84|F8VR84_HUMAN	12	42.449	0	0	0	141770000	130960000	162770000
Q7Z3J2	CP062_HUMAN	C16orf62	>sp|Q7Z3J2|CP062_HUMAN UPF0505 protein C16orf62 OS=Homo sapiens GN=C16orf62 PE=1 SV=2;>tr|E7EWW0|E7EWW0_HUMAN UPF0505 protein C16orf62 OS=Homo sapiens GN=C16orf62 PE=1 SV=2;>tr|F5H7K1|F5H7K1_HUMAN UPF0505 protein C16orf62 OS=Homo sapiens GN=C16orf62 PE=1 S	sp|Q7Z3J2|CP062_HUMAN;tr|E7EWW0|E7EWW0_HUMAN;tr|F5H7K1|F5H7K1_HUMAN;tr|C9J7I2|C9J7I2_HUMAN;sp|Q7Z3J2-2|CP062_HUMAN;tr|H3BVG8|H3BVG8_HUMAN;tr|H3BV68|H3BV68_HUMAN	11	109.56	0	0	0	19906000	15775000	0
Q96B23-2	CR025_HUMAN	C18orf25	>sp|Q96B23-2|CR025_HUMAN Isoform 2 of Uncharacterized protein C18orf25 OS=Homo sapiens GN=C18orf25;>sp|Q96B23|CR025_HUMAN Uncharacterized protein C18orf25 OS=Homo sapiens GN=C18orf25 PE=1 SV=2;>tr|Q5BIX2|Q5BIX2_HUMAN Chromosome 18 open reading frame 25, is	sp|Q96B23-2|CR025_HUMAN;sp|Q96B23|CR025_HUMAN;tr|Q5BIX2|Q5BIX2_HUMAN;tr|K7EQH1|K7EQH1_HUMAN;tr|A0A087WVF1|A0A087WVF1_HUMAN	6	36.977	0	0	0	5255900	9587000	0
Q9NWV4	CA123_HUMAN	C1orf123	>sp|Q9NWV4|CA123_HUMAN UPF0587 protein C1orf123 OS=Homo sapiens GN=C1orf123 PE=1 SV=1;>tr|B1ARP7|B1ARP7_HUMAN UPF0587 protein C1orf123 OS=Homo sapiens GN=C1orf123 PE=1 SV=1	sp|Q9NWV4|CA123_HUMAN;tr|B1ARP7|B1ARP7_HUMAN	5	18.048	0	0	0	44565000	35023000	38158000
P30042-2	ES1_HUMAN	C21orf33	>sp|P30042-2|ES1_HUMAN Isoform Short of ES1 protein homolog, mitochondrial OS=Homo sapiens GN=C21orf33;>tr|H7C1F6|H7C1F6_HUMAN ES1 protein homolog, mitochondrial (Fragment) OS=Homo sapiens GN=C21orf33 PE=4 SV=1;>sp|P30042|ES1_HUMAN ES1 protein homolog, mit	sp|P30042-2|ES1_HUMAN;tr|H7C1F6|H7C1F6_HUMAN;sp|P30042|ES1_HUMAN;tr|A0A096LNH5|A0A096LNH5_HUMAN;tr|H7C2G3|H7C2G3_HUMAN;tr|F2Z2Q0|F2Z2Q0_HUMAN;tr|H7BYH1|H7BYH1_HUMAN	5	24.757	0	0	0	52234000	32894000	0
Q9BUH6	CI142_HUMAN	C9orf142	>sp|Q9BUH6|CI142_HUMAN Uncharacterized protein C9orf142 OS=Homo sapiens GN=C9orf142 PE=1 SV=2	sp|Q9BUH6|CI142_HUMAN	7	21.639	0	0	0	14265000	32504000	18069000
Q5T6V5	CI064_HUMAN	C9orf64	>sp|Q5T6V5|CI064_HUMAN UPF0553 protein C9orf64 OS=Homo sapiens GN=C9orf64 PE=1 SV=1	sp|Q5T6V5|CI064_HUMAN	15	39.028	0	0	0	83389000	59440000	84285000
P00918	CAH2_HUMAN	CA2	>sp|P00918|CAH2_HUMAN Carbonic anhydrase 2 OS=Homo sapiens GN=CA2 PE=1 SV=2	sp|P00918|CAH2_HUMAN	9	29.246	0	0	0	49634000	125920000	61783000
A0A087X0K1	A0A087X0K1_HUMAN	CAB39	>tr|A0A087X0K1|A0A087X0K1_HUMAN Calcium-binding protein 39 OS=Homo sapiens GN=CAB39 PE=1 SV=1;>sp|Q9Y376|CAB39_HUMAN Calcium-binding protein 39 OS=Homo sapiens GN=CAB39 PE=1 SV=1	tr|A0A087X0K1|A0A087X0K1_HUMAN;sp|Q9Y376|CAB39_HUMAN	9	39.452	0	0	0	48123000	27263000	42997000
O43852-2	CALU_HUMAN	CALU	>sp|O43852-2|CALU_HUMAN Isoform 2 of Calumenin OS=Homo sapiens GN=CALU;>sp|O43852-4|CALU_HUMAN Isoform 4 of Calumenin OS=Homo sapiens GN=CALU;>sp|O43852-8|CALU_HUMAN Isoform 8 of Calumenin OS=Homo sapiens GN=CALU	sp|O43852-2|CALU_HUMAN;sp|O43852-4|CALU_HUMAN;sp|O43852-8|CALU_HUMAN	19	37.134	0	0	0	38884000	0	43584000
Q13555-10	KCC2G_HUMAN	CAMK2G	>sp|Q13555-10|KCC2G_HUMAN Isoform 10 of Calcium/calmodulin-dependent protein kinase type II subunit gamma OS=Homo sapiens GN=CAMK2G;>tr|Q5SWX3|Q5SWX3_HUMAN Calcium/calmodulin-dependent protein kinase (CaM kinase) II gamma, isoform CRA_n OS=Homo sapiens GN=	sp|Q13555-10|KCC2G_HUMAN;tr|Q5SWX3|Q5SWX3_HUMAN;sp|Q13555-3|KCC2G_HUMAN;sp|Q13555-5|KCC2G_HUMAN;sp|Q13555-4|KCC2G_HUMAN;sp|Q13555-7|KCC2G_HUMAN;tr|A0A0A0MS52|A0A0A0MS52_HUMAN;sp|Q13555-9|KCC2G_HUMAN;sp|Q13555-2|KCC2G_HUMAN;sp|Q13555-8|KCC2G_HUMAN;tr|A0A0A0MT11|A0A0A0MT11_HUMAN;sp|Q13555|KCC2G_HUMAN;sp|Q13555-6|KCC2G_HUMAN;tr|Q8WU40|Q8WU40_HUMAN;tr|H0Y6G2|H0Y6G2_HUMAN	8	55.96	0	0	0	6184100	7868600	0
Q08AD1-2	CAMP2_HUMAN	CAMSAP2	>sp|Q08AD1-2|CAMP2_HUMAN Isoform 2 of Calmodulin-regulated spectrin-associated protein 2 OS=Homo sapiens GN=CAMSAP2;>sp|Q08AD1-3|CAMP2_HUMAN Isoform 3 of Calmodulin-regulated spectrin-associated protein 2 OS=Homo sapiens GN=CAMSAP2;>sp|Q08AD1|CAMP2_HUMAN C	sp|Q08AD1-2|CAMP2_HUMAN;sp|Q08AD1-3|CAMP2_HUMAN;sp|Q08AD1|CAMP2_HUMAN	13	165.06	0	0	0	18508000	23650000	0
A0A087X0J3	A0A087X0J3_HUMAN	CAP2	>tr|A0A087X0J3|A0A087X0J3_HUMAN Adenylyl cyclase-associated protein OS=Homo sapiens GN=CAP2 PE=1 SV=1;>tr|A0A087WZ15|A0A087WZ15_HUMAN Adenylyl cyclase-associated protein OS=Homo sapiens GN=CAP2 PE=1 SV=1;>sp|P40123-2|CAP2_HUMAN Isoform 2 of Adenylyl cyclas	tr|A0A087X0J3|A0A087X0J3_HUMAN;tr|A0A087WZ15|A0A087WZ15_HUMAN;sp|P40123-2|CAP2_HUMAN;sp|P40123|CAP2_HUMAN;tr|B7Z385|B7Z385_HUMAN;tr|E9PDI2|E9PDI2_HUMAN	8	43.53	0	0	0	22364000	12725000	23965000
O15234	CASC3_HUMAN	CASC3	>sp|O15234|CASC3_HUMAN Protein CASC3 OS=Homo sapiens GN=CASC3 PE=1 SV=2;>tr|J3KSY7|J3KSY7_HUMAN Protein CASC3 (Fragment) OS=Homo sapiens GN=CASC3 PE=1 SV=1	sp|O15234|CASC3_HUMAN;tr|J3KSY7|J3KSY7_HUMAN	5	76.277	0	0	0	17567000	22430000	0
P55210	CASP7_HUMAN	CASP7	>sp|P55210|CASP7_HUMAN Caspase-7 OS=Homo sapiens GN=CASP7 PE=1 SV=1;>sp|P55210-4|CASP7_HUMAN Isoform 4 of Caspase-7 OS=Homo sapiens GN=CASP7;>sp|P55210-3|CASP7_HUMAN Isoform Alpha of Caspase-7 OS=Homo sapiens GN=CASP7;>tr|A0A0A0MRL7|A0A0A0MRL7_HUMAN Caspa	sp|P55210|CASP7_HUMAN;sp|P55210-4|CASP7_HUMAN;sp|P55210-3|CASP7_HUMAN;tr|A0A0A0MRL7|A0A0A0MRL7_HUMAN;tr|Q5SVL2|Q5SVL2_HUMAN	6	34.276	0	0	0	17038000	35582000	0
O75828	CBR3_HUMAN	CBR3	>sp|O75828|CBR3_HUMAN Carbonyl reductase [NADPH] 3 OS=Homo sapiens GN=CBR3 PE=1 SV=3	sp|O75828|CBR3_HUMAN	9	30.85	0	0	0	117100000	167010000	145690000
P83916	CBX1_HUMAN	CBX1	>sp|P83916|CBX1_HUMAN Chromobox protein homolog 1 OS=Homo sapiens GN=CBX1 PE=1 SV=1;>tr|J3KS05|J3KS05_HUMAN Chromobox protein homolog 1 (Fragment) OS=Homo sapiens GN=CBX1 PE=1 SV=3;>tr|B5MD17|B5MD17_HUMAN Chromobox protein homolog 1 (Fragment) OS=Homo sapi	sp|P83916|CBX1_HUMAN;tr|J3KS05|J3KS05_HUMAN;tr|B5MD17|B5MD17_HUMAN;tr|K7ELA4|K7ELA4_HUMAN	6	21.418	0	0	0	37815000	41146000	39735000
Q16773-2	KAT1_HUMAN	CCBL1	>sp|Q16773-2|KAT1_HUMAN Isoform 2 of Kynurenine--oxoglutarate transaminase 1 OS=Homo sapiens GN=CCBL1;>sp|Q16773|KAT1_HUMAN Kynurenine--oxoglutarate transaminase 1 OS=Homo sapiens GN=CCBL1 PE=1 SV=1;>tr|B7Z4W5|B7Z4W5_HUMAN Cysteine conjugate-beta lyase cyt	sp|Q16773-2|KAT1_HUMAN;sp|Q16773|KAT1_HUMAN;tr|B7Z4W5|B7Z4W5_HUMAN	6	42.55	0	0	0	24289000	20603000	0
Q6YP21-3	KAT3_HUMAN	CCBL2	>sp|Q6YP21-3|KAT3_HUMAN Isoform 3 of Kynurenine--oxoglutarate transaminase 3 OS=Homo sapiens GN=CCBL2;>sp|Q6YP21|KAT3_HUMAN Kynurenine--oxoglutarate transaminase 3 OS=Homo sapiens GN=CCBL2 PE=1 SV=1;>tr|A0A0A0MRN7|A0A0A0MRN7_HUMAN Kynurenine--oxoglutarate	sp|Q6YP21-3|KAT3_HUMAN;sp|Q6YP21|KAT3_HUMAN;tr|A0A0A0MRN7|A0A0A0MRN7_HUMAN	6	47.752	0	0	0	18126000	20722000	28638000
O60826	CCD22_HUMAN	CCDC22	>sp|O60826|CCD22_HUMAN Coiled-coil domain-containing protein 22 OS=Homo sapiens GN=CCDC22 PE=1 SV=1	sp|O60826|CCD22_HUMAN	12	70.755	0	0	0	18152000	20565000	33713000
Q86WR0	CCD25_HUMAN	CCDC25	>sp|Q86WR0|CCD25_HUMAN Coiled-coil domain-containing protein 25 OS=Homo sapiens GN=CCDC25 PE=1 SV=2;>tr|G3V121|G3V121_HUMAN Coiled-coil domain containing 25, isoform CRA_b OS=Homo sapiens GN=CCDC25 PE=1 SV=1;>tr|B7Z2L8|B7Z2L8_HUMAN Coiled-coil domain-conta	sp|Q86WR0|CCD25_HUMAN;tr|G3V121|G3V121_HUMAN;tr|B7Z2L8|B7Z2L8_HUMAN	3	24.479	0	0	0	12365000	16966000	0
A0A024QZ33	A0A024QZ33_HUMAN	CCDC55	>tr|A0A024QZ33|A0A024QZ33_HUMAN Coiled-coil domain containing 55, isoform CRA_a OS=Homo sapiens GN=CCDC55 PE=1 SV=1;>sp|Q9H0G5|NSRP1_HUMAN Nuclear speckle splicing regulatory protein 1 OS=Homo sapiens GN=NSRP1 PE=1 SV=1	tr|A0A024QZ33|A0A024QZ33_HUMAN;sp|Q9H0G5|NSRP1_HUMAN	6	60.441	0	0	0	19854000	18689000	0
C9JQ41	C9JQ41_HUMAN	CCDC58	>tr|C9JQ41|C9JQ41_HUMAN Coiled-coil domain-containing protein 58 OS=Homo sapiens GN=CCDC58 PE=1 SV=1;>tr|H7C525|H7C525_HUMAN Coiled-coil domain-containing protein 58 (Fragment) OS=Homo sapiens GN=CCDC58 PE=1 SV=1;>sp|Q4VC31|CCD58_HUMAN Coiled-coil domain-c	tr|C9JQ41|C9JQ41_HUMAN;tr|H7C525|H7C525_HUMAN;sp|Q4VC31|CCD58_HUMAN	2	15.296	0	0	0	40661000	34337000	0
Q9Y3X0	CCDC9_HUMAN	CCDC9	>sp|Q9Y3X0|CCDC9_HUMAN Coiled-coil domain-containing protein 9 OS=Homo sapiens GN=CCDC9 PE=1 SV=1	sp|Q9Y3X0|CCDC9_HUMAN	6	59.702	0	0	0	17280000	29076000	23921000
P14635-2	CCNB1_HUMAN	CCNB1	>sp|P14635-2|CCNB1_HUMAN Isoform 2 of G2/mitotic-specific cyclin-B1 OS=Homo sapiens GN=CCNB1;>sp|P14635|CCNB1_HUMAN G2/mitotic-specific cyclin-B1 OS=Homo sapiens GN=CCNB1 PE=1 SV=1;>tr|E9PC90|E9PC90_HUMAN G2/mitotic-specific cyclin-B1 (Fragment) OS=Homo sa	sp|P14635-2|CCNB1_HUMAN;sp|P14635|CCNB1_HUMAN;tr|E9PC90|E9PC90_HUMAN;tr|D6RHI0|D6RHI0_HUMAN	6	44.102	0	0	0	21669000	35623000	0
Q9UK58-4	CCNL1_HUMAN	CCNL1	>sp|Q9UK58-4|CCNL1_HUMAN Isoform 2 of Cyclin-L1 OS=Homo sapiens GN=CCNL1;>tr|C9JPL0|C9JPL0_HUMAN Cyclin-L1 OS=Homo sapiens GN=CCNL1 PE=1 SV=1;>sp|Q9UK58|CCNL1_HUMAN Cyclin-L1 OS=Homo sapiens GN=CCNL1 PE=1 SV=1;>sp|Q9UK58-5|CCNL1_HUMAN Isoform 3 of Cyclin-L	sp|Q9UK58-4|CCNL1_HUMAN;tr|C9JPL0|C9JPL0_HUMAN;sp|Q9UK58|CCNL1_HUMAN;sp|Q9UK58-5|CCNL1_HUMAN;sp|Q96S94-2|CCNL2_HUMAN;tr|F2Z3J5|F2Z3J5_HUMAN;sp|Q96S94|CCNL2_HUMAN	2	25.408	0	0	0	4340000	5499700	0
J3KNF4	J3KNF4_HUMAN	CCS	>tr|J3KNF4|J3KNF4_HUMAN Copper chaperone for superoxide dismutase OS=Homo sapiens GN=CCS PE=1 SV=1;>sp|O14618|CCS_HUMAN Copper chaperone for superoxide dismutase OS=Homo sapiens GN=CCS PE=1 SV=1;>tr|E9PP76|E9PP76_HUMAN Superoxide dismutase [Cu-Zn] (Fragmen	tr|J3KNF4|J3KNF4_HUMAN;sp|O14618|CCS_HUMAN;tr|E9PP76|E9PP76_HUMAN	4	27.086	0	0	0	10543000	13317000	11040000
Q08722-2	CD47_HUMAN	CD47	>sp|Q08722-2|CD47_HUMAN Isoform OA3-293 of Leukocyte surface antigen CD47 OS=Homo sapiens GN=CD47;>sp|Q08722-3|CD47_HUMAN Isoform OA3-305 of Leukocyte surface antigen CD47 OS=Homo sapiens GN=CD47;>sp|Q08722-4|CD47_HUMAN Isoform OA3-312 of Leukocyte surface	sp|Q08722-2|CD47_HUMAN;sp|Q08722-3|CD47_HUMAN;sp|Q08722-4|CD47_HUMAN;sp|Q08722|CD47_HUMAN	3	31.742	0	0	0	38736000	63865000	70585000
P14209-3	CD99_HUMAN	CD99	>sp|P14209-3|CD99_HUMAN Isoform 3 of CD99 antigen OS=Homo sapiens GN=CD99;>sp|P14209|CD99_HUMAN CD99 antigen OS=Homo sapiens GN=CD99 PE=1 SV=1;>tr|A0A096LP69|A0A096LP69_HUMAN CD99 antigen OS=Homo sapiens GN=CD99 PE=1 SV=1	sp|P14209-3|CD99_HUMAN;sp|P14209|CD99_HUMAN;tr|A0A096LP69|A0A096LP69_HUMAN	2	17.128	0	0	0	59665000	72191000	0
P32320	CDD_HUMAN	CDA	>sp|P32320|CDD_HUMAN Cytidine deaminase OS=Homo sapiens GN=CDA PE=1 SV=2	sp|P32320|CDD_HUMAN	5	16.185	0	0	0	55281000	45923000	0
Q9H3Q1	BORG4_HUMAN	CDC42EP4	>sp|Q9H3Q1|BORG4_HUMAN Cdc42 effector protein 4 OS=Homo sapiens GN=CDC42EP4 PE=1 SV=1;>sp|Q9H3Q1-2|BORG4_HUMAN Isoform 2 of Cdc42 effector protein 4 OS=Homo sapiens GN=CDC42EP4;>tr|J3KRZ9|J3KRZ9_HUMAN Cdc42 effector protein 4 (Fragment) OS=Homo sapiens GN=	sp|Q9H3Q1|BORG4_HUMAN;sp|Q9H3Q1-2|BORG4_HUMAN;tr|J3KRZ9|J3KRZ9_HUMAN	4	37.979	0	0	0	6324900	9912400	0
Q96SN8-3	CK5P2_HUMAN	CDK5RAP2	>sp|Q96SN8-3|CK5P2_HUMAN Isoform 3 of CDK5 regulatory subunit-associated protein 2 OS=Homo sapiens GN=CDK5RAP2;>sp|Q96SN8|CK5P2_HUMAN CDK5 regulatory subunit-associated protein 2 OS=Homo sapiens GN=CDK5RAP2 PE=1 SV=5;>sp|Q96SN8-4|CK5P2_HUMAN Isoform 4 of C	sp|Q96SN8-3|CK5P2_HUMAN;sp|Q96SN8|CK5P2_HUMAN;sp|Q96SN8-4|CK5P2_HUMAN;sp|Q96SN8-2|CK5P2_HUMAN;tr|B1AMJ5|B1AMJ5_HUMAN;tr|A0A0A0MRG9|A0A0A0MRG9_HUMAN;tr|Q5JTU8|Q5JTU8_HUMAN	6	210.47	0	0	0	8458900	7793400	0
P42773	CDN2C_HUMAN	CDKN2C	>sp|P42773|CDN2C_HUMAN Cyclin-dependent kinase 4 inhibitor C OS=Homo sapiens GN=CDKN2C PE=1 SV=1	sp|P42773|CDN2C_HUMAN	6	18.127	0	0	0	39315000	31308000	61393000
Q92879-5	CELF1_HUMAN	CELF1	>sp|Q92879-5|CELF1_HUMAN Isoform 5 of CUGBP Elav-like family member 1 OS=Homo sapiens GN=CELF1;>sp|Q92879-2|CELF1_HUMAN Isoform 2 of CUGBP Elav-like family member 1 OS=Homo sapiens GN=CELF1;>sp|Q92879-3|CELF1_HUMAN Isoform 3 of CUGBP Elav-like family membe	sp|Q92879-5|CELF1_HUMAN;sp|Q92879-2|CELF1_HUMAN;sp|Q92879-3|CELF1_HUMAN;sp|Q92879-6|CELF1_HUMAN;sp|Q92879|CELF1_HUMAN;sp|Q92879-4|CELF1_HUMAN;tr|G5EA30|G5EA30_HUMAN;tr|E9PQK4|E9PQK4_HUMAN;tr|E9PSH0|E9PSH0_HUMAN;tr|E9PKU1|E9PKU1_HUMAN	4	50.13	0	0	0	15126000	20311000	0
Q9UEE9	CFDP1_HUMAN	CFDP1	>sp|Q9UEE9|CFDP1_HUMAN Craniofacial development protein 1 OS=Homo sapiens GN=CFDP1 PE=1 SV=1;>sp|Q9UEE9-2|CFDP1_HUMAN Isoform 2 of Craniofacial development protein 1 OS=Homo sapiens GN=CFDP1	sp|Q9UEE9|CFDP1_HUMAN;sp|Q9UEE9-2|CFDP1_HUMAN	5	33.592	0	0	0	19272000	14678000	25924000
Q9Y281	COF2_HUMAN	CFL2	>sp|Q9Y281|COF2_HUMAN Cofilin-2 OS=Homo sapiens GN=CFL2 PE=1 SV=1;>sp|Q9Y281-3|COF2_HUMAN Isoform 3 of Cofilin-2 OS=Homo sapiens GN=CFL2	sp|Q9Y281|COF2_HUMAN;sp|Q9Y281-3|COF2_HUMAN	18	18.736	0	0	0	285010000	276670000	226940000
O14646-2	CHD1_HUMAN	CHD1	>sp|O14646-2|CHD1_HUMAN Isoform 2 of Chromodomain-helicase-DNA-binding protein 1 OS=Homo sapiens GN=CHD1;>sp|O14646|CHD1_HUMAN Chromodomain-helicase-DNA-binding protein 1 OS=Homo sapiens GN=CHD1 PE=1 SV=2	sp|O14646-2|CHD1_HUMAN;sp|O14646|CHD1_HUMAN	13	196.59	0	0	0	28459000	26616000	33722000
O43633	CHM2A_HUMAN	CHMP2A	>sp|O43633|CHM2A_HUMAN Charged multivesicular body protein 2a OS=Homo sapiens GN=CHMP2A PE=1 SV=1;>tr|M0R1L7|M0R1L7_HUMAN Charged multivesicular body protein 2a (Fragment) OS=Homo sapiens GN=CHMP2A PE=1 SV=1;>tr|M0R1T5|M0R1T5_HUMAN Charged multivesicular b	sp|O43633|CHM2A_HUMAN;tr|M0R1L7|M0R1L7_HUMAN;tr|M0R1T5|M0R1T5_HUMAN	4	25.104	0	0	0	5882600	8131900	0
Q9BY43	CHM4A_HUMAN	CHMP4A	>sp|Q9BY43|CHM4A_HUMAN Charged multivesicular body protein 4a OS=Homo sapiens GN=CHMP4A PE=1 SV=3;>sp|Q9BY43-2|CHM4A_HUMAN Isoform 2 of Charged multivesicular body protein 4a OS=Homo sapiens GN=CHMP4A	sp|Q9BY43|CHM4A_HUMAN;sp|Q9BY43-2|CHM4A_HUMAN	8	25.098	0	0	0	26028000	31566000	0
Q9H444	CHM4B_HUMAN	CHMP4B	>sp|Q9H444|CHM4B_HUMAN Charged multivesicular body protein 4b OS=Homo sapiens GN=CHMP4B PE=1 SV=1	sp|Q9H444|CHM4B_HUMAN	8	24.95	0	0	0	54858000	90594000	62610000
Q9NZZ3	CHMP5_HUMAN	CHMP5	>sp|Q9NZZ3|CHMP5_HUMAN Charged multivesicular body protein 5 OS=Homo sapiens GN=CHMP5 PE=1 SV=1;>sp|Q9NZZ3-2|CHMP5_HUMAN Isoform 2 of Charged multivesicular body protein 5 OS=Homo sapiens GN=CHMP5	sp|Q9NZZ3|CHMP5_HUMAN;sp|Q9NZZ3-2|CHMP5_HUMAN	8	24.57	0	0	0	46951000	148690000	40949000
Q96S66	CLCC1_HUMAN	CLCC1	>sp|Q96S66|CLCC1_HUMAN Chloride channel CLIC-like protein 1 OS=Homo sapiens GN=CLCC1 PE=1 SV=1;>sp|Q96S66-4|CLCC1_HUMAN Isoform 4 of Chloride channel CLIC-like protein 1 OS=Homo sapiens GN=CLCC1;>sp|Q96S66-3|CLCC1_HUMAN Isoform 3 of Chloride channel CLIC-l	sp|Q96S66|CLCC1_HUMAN;sp|Q96S66-4|CLCC1_HUMAN;sp|Q96S66-3|CLCC1_HUMAN;sp|Q96S66-2|CLCC1_HUMAN	8	62.022	0	0	0	14776000	9226700	15782000
M0R208	M0R208_HUMAN	CLPP	>tr|M0R208|M0R208_HUMAN ATP-dependent Clp protease proteolytic subunit OS=Homo sapiens GN=CLPP PE=1 SV=1;>sp|Q16740|CLPP_HUMAN ATP-dependent Clp protease proteolytic subunit, mitochondrial OS=Homo sapiens GN=CLPP PE=1 SV=1;>tr|M0QYV5|M0QYV5_HUMAN ATP-depen	tr|M0R208|M0R208_HUMAN;sp|Q16740|CLPP_HUMAN;tr|M0QYV5|M0QYV5_HUMAN	8	20.568	0	0	0	48619000	22096000	0
Q5JTJ3-3	COA6_HUMAN	COA6	>sp|Q5JTJ3-3|COA6_HUMAN Isoform 3 of Cytochrome c oxidase assembly factor 6 homolog OS=Homo sapiens GN=COA6;>sp|Q5JTJ3|COA6_HUMAN Cytochrome c oxidase assembly factor 6 homolog OS=Homo sapiens GN=COA6 PE=1 SV=1;>tr|X6R5Z6|X6R5Z6_HUMAN Cytochrome c oxidase	sp|Q5JTJ3-3|COA6_HUMAN;sp|Q5JTJ3|COA6_HUMAN;tr|X6R5Z6|X6R5Z6_HUMAN;sp|Q5JTJ3-2|COA6_HUMAN	2	9.4275	0	0	0	5560800	31793000	0
A0A087WVI0	A0A087WVI0_HUMAN	COG1	>tr|A0A087WVI0|A0A087WVI0_HUMAN Conserved oligomeric Golgi complex subunit 1 OS=Homo sapiens GN=COG1 PE=1 SV=1;>tr|E9PBL8|E9PBL8_HUMAN Conserved oligomeric Golgi complex subunit 1 (Fragment) OS=Homo sapiens GN=COG1 PE=1 SV=2;>sp|Q8WTW3|COG1_HUMAN Conserved	tr|A0A087WVI0|A0A087WVI0_HUMAN;tr|E9PBL8|E9PBL8_HUMAN;sp|Q8WTW3|COG1_HUMAN;tr|J3QKY9|J3QKY9_HUMAN;tr|J3QLT5|J3QLT5_HUMAN	4	104.79	0	0	0	6003800	9257800	0
Q96JB2	COG3_HUMAN	COG3	>sp|Q96JB2|COG3_HUMAN Conserved oligomeric Golgi complex subunit 3 OS=Homo sapiens GN=COG3 PE=1 SV=3;>sp|Q96JB2-2|COG3_HUMAN Isoform 2 of Conserved oligomeric Golgi complex subunit 3 OS=Homo sapiens GN=COG3	sp|Q96JB2|COG3_HUMAN;sp|Q96JB2-2|COG3_HUMAN	2	94.095	0	0	0	5147700	5124000	0
Q9UBI1	COMD3_HUMAN	COMMD3	>sp|Q9UBI1|COMD3_HUMAN COMM domain-containing protein 3 OS=Homo sapiens GN=COMMD3 PE=1 SV=1;>tr|R4GMW6|R4GMW6_HUMAN Protein COMMD3-BMI1 (Fragment) OS=Homo sapiens GN=COMMD3-BMI1 PE=4 SV=1;>tr|H0Y6Z9|H0Y6Z9_HUMAN COMM domain-containing protein 3 (Fragment)	sp|Q9UBI1|COMD3_HUMAN;tr|R4GMW6|R4GMW6_HUMAN;tr|H0Y6Z9|H0Y6Z9_HUMAN;tr|R4GMX3|R4GMX3_HUMAN;tr|R4GN54|R4GN54_HUMAN;tr|H0Y4W0|H0Y4W0_HUMAN	4	22.151	0	0	0	14552000	16906000	0
Q9H0A8	COMD4_HUMAN	COMMD4	>sp|Q9H0A8|COMD4_HUMAN COMM domain-containing protein 4 OS=Homo sapiens GN=COMMD4 PE=1 SV=1;>tr|H3BPG2|H3BPG2_HUMAN COMM domain-containing protein 4 (Fragment) OS=Homo sapiens GN=COMMD4 PE=1 SV=3;>sp|Q9H0A8-2|COMD4_HUMAN Isoform 2 of COMM domain-containing	sp|Q9H0A8|COMD4_HUMAN;tr|H3BPG2|H3BPG2_HUMAN;sp|Q9H0A8-2|COMD4_HUMAN;tr|H3BQF2|H3BQF2_HUMAN;tr|H3BM91|H3BM91_HUMAN;sp|Q9H0A8-3|COMD4_HUMAN	4	21.764	0	0	0	9290100	5865100	0
Q9P000-2	COMD9_HUMAN	COMMD9	>sp|Q9P000-2|COMD9_HUMAN Isoform 2 of COMM domain-containing protein 9 OS=Homo sapiens GN=COMMD9;>sp|Q9P000|COMD9_HUMAN COMM domain-containing protein 9 OS=Homo sapiens GN=COMMD9 PE=1 SV=2	sp|Q9P000-2|COMD9_HUMAN;sp|Q9P000|COMD9_HUMAN	6	17.333	0	0	0	11619000	12133000	15008000
Q9H9Q2	CSN7B_HUMAN	COPS7B	>sp|Q9H9Q2|CSN7B_HUMAN COP9 signalosome complex subunit 7b OS=Homo sapiens GN=COPS7B PE=1 SV=1;>tr|A0A087X1P5|A0A087X1P5_HUMAN COP9 signalosome complex subunit 7b OS=Homo sapiens GN=COPS7B PE=1 SV=1;>tr|J3KQ34|J3KQ34_HUMAN COP9 signalosome complex subunit	sp|Q9H9Q2|CSN7B_HUMAN;tr|A0A087X1P5|A0A087X1P5_HUMAN;tr|J3KQ34|J3KQ34_HUMAN;sp|Q9H9Q2-2|CSN7B_HUMAN;tr|J3QT73|J3QT73_HUMAN;sp|Q9H9Q2-3|CSN7B_HUMAN;tr|J3KQ41|J3KQ41_HUMAN	4	29.622	0	0	0	15467000	11958000	0
E9PGT6	E9PGT6_HUMAN	COPS8	>tr|E9PGT6|E9PGT6_HUMAN COP9 signalosome complex subunit 8 OS=Homo sapiens GN=COPS8 PE=1 SV=1;>sp|Q99627|CSN8_HUMAN COP9 signalosome complex subunit 8 OS=Homo sapiens GN=COPS8 PE=1 SV=1;>sp|Q99627-2|CSN8_HUMAN Isoform 2 of COP9 signalosome complex subunit	tr|E9PGT6|E9PGT6_HUMAN;sp|Q99627|CSN8_HUMAN;sp|Q99627-2|CSN8_HUMAN	8	19.344	0	0	0	73724000	94190000	55706000
Q92828	COR2A_HUMAN	CORO2A	>sp|Q92828|COR2A_HUMAN Coronin-2A OS=Homo sapiens GN=CORO2A PE=2 SV=2	sp|Q92828|COR2A_HUMAN	4	59.763	0	0	0	5272300	6777900	0
P57737-3	CORO7_HUMAN	CORO7	>sp|P57737-3|CORO7_HUMAN Isoform 3 of Coronin-7 OS=Homo sapiens GN=CORO7;>sp|P57737-2|CORO7_HUMAN Isoform 2 of Coronin-7 OS=Homo sapiens GN=CORO7;>sp|P57737-4|CORO7_HUMAN Isoform 4 of Coronin-7 OS=Homo sapiens GN=CORO7;>sp|P57737|CORO7_HUMAN Coronin-7 OS=H	sp|P57737-3|CORO7_HUMAN;sp|P57737-2|CORO7_HUMAN;sp|P57737-4|CORO7_HUMAN;sp|P57737|CORO7_HUMAN	7	114.16	0	0	0	9701500	11256000	0
Q14019	COTL1_HUMAN	COTL1	>sp|Q14019|COTL1_HUMAN Coactosin-like protein OS=Homo sapiens GN=COTL1 PE=1 SV=3;>tr|H3BT58|H3BT58_HUMAN Coactosin-like protein OS=Homo sapiens GN=COTL1 PE=1 SV=1	sp|Q14019|COTL1_HUMAN;tr|H3BT58|H3BT58_HUMAN	10	15.945	0	0	0	425690000	154580000	171720000
Q14061	COX17_HUMAN	COX17	>sp|Q14061|COX17_HUMAN Cytochrome c oxidase copper chaperone OS=Homo sapiens GN=COX17 PE=1 SV=2;>tr|H7C4E5|H7C4E5_HUMAN Cytochrome c oxidase copper chaperone (Fragment) OS=Homo sapiens GN=COX17 PE=1 SV=1;>tr|C9J8T6|C9J8T6_HUMAN Cytochrome c oxidase copper	sp|Q14061|COX17_HUMAN;tr|H7C4E5|H7C4E5_HUMAN;tr|C9J8T6|C9J8T6_HUMAN	4	6.9151	0	0	0	49828000	79685000	35743000
O75976	CBPD_HUMAN	CPD	>sp|O75976|CBPD_HUMAN Carboxypeptidase D OS=Homo sapiens GN=CPD PE=1 SV=2;>sp|O75976-2|CBPD_HUMAN Isoform 2 of Carboxypeptidase D OS=Homo sapiens GN=CPD	sp|O75976|CBPD_HUMAN;sp|O75976-2|CBPD_HUMAN	6	152.93	0	0	0	10064000	8288300	0
Q9BRF8	CPPED_HUMAN	CPPED1	>sp|Q9BRF8|CPPED_HUMAN Serine/threonine-protein phosphatase CPPED1 OS=Homo sapiens GN=CPPED1 PE=1 SV=3;>sp|Q9BRF8-2|CPPED_HUMAN Isoform 2 of Serine/threonine-protein phosphatase CPPED1 OS=Homo sapiens GN=CPPED1	sp|Q9BRF8|CPPED_HUMAN;sp|Q9BRF8-2|CPPED_HUMAN	7	35.548	0	0	0	32803000	43110000	65695000
P29373	RABP2_HUMAN	CRABP2	>sp|P29373|RABP2_HUMAN Cellular retinoic acid-binding protein 2 OS=Homo sapiens GN=CRABP2 PE=1 SV=2;>tr|Q5SYZ4|Q5SYZ4_HUMAN Cellular retinoic acid-binding protein 2 (Fragment) OS=Homo sapiens GN=CRABP2 PE=1 SV=1	sp|P29373|RABP2_HUMAN;tr|Q5SYZ4|Q5SYZ4_HUMAN	4	15.693	0	0	0	21776000	26820000	0
P46108	CRK_HUMAN	CRK	>sp|P46108|CRK_HUMAN Adapter molecule crk OS=Homo sapiens GN=CRK PE=1 SV=2	sp|P46108|CRK_HUMAN	17	33.83	0	0	0	90990000	124350000	127610000
P46109	CRKL_HUMAN	CRKL	>sp|P46109|CRKL_HUMAN Crk-like protein OS=Homo sapiens GN=CRKL PE=1 SV=1	sp|P46109|CRKL_HUMAN	12	33.777	0	0	0	55010000	94232000	72292000
Q6UUV7-3	CRTC3_HUMAN	CRTC3	>sp|Q6UUV7-3|CRTC3_HUMAN Isoform 3 of CREB-regulated transcription coactivator 3 OS=Homo sapiens GN=CRTC3;>sp|Q6UUV7|CRTC3_HUMAN CREB-regulated transcription coactivator 3 OS=Homo sapiens GN=CRTC3 PE=1 SV=2	sp|Q6UUV7-3|CRTC3_HUMAN;sp|Q6UUV7|CRTC3_HUMAN	3	66.829	0	0	0	12822000	17835000	0
E9PR44	E9PR44_HUMAN	CRYAB	>tr|E9PR44|E9PR44_HUMAN Alpha-crystallin B chain (Fragment) OS=Homo sapiens GN=CRYAB PE=3 SV=1;>sp|P02511|CRYAB_HUMAN Alpha-crystallin B chain OS=Homo sapiens GN=CRYAB PE=1 SV=2;>tr|E9PJL7|E9PJL7_HUMAN Alpha-crystallin B chain (Fragment) OS=Homo sapiens GN	tr|E9PR44|E9PR44_HUMAN;sp|P02511|CRYAB_HUMAN;tr|E9PJL7|E9PJL7_HUMAN;tr|A0A024R3B9|A0A024R3B9_HUMAN;tr|E9PNH7|E9PNH7_HUMAN;tr|E9PRA8|E9PRA8_HUMAN	8	20.03	0	0	0	146980000	126920000	132940000
P19784	CSK22_HUMAN	CSNK2A2	>sp|P19784|CSK22_HUMAN Casein kinase II subunit alpha OS=Homo sapiens GN=CSNK2A2 PE=1 SV=1;>tr|H3BSA1|H3BSA1_HUMAN Casein kinase II subunit alpha (Fragment) OS=Homo sapiens GN=CSNK2A2 PE=1 SV=2	sp|P19784|CSK22_HUMAN;tr|H3BSA1|H3BSA1_HUMAN	12	41.213	0	0	0	32941000	26761000	22897000
E9PID8	E9PID8_HUMAN	CSTF2	>tr|E9PID8|E9PID8_HUMAN Cleavage stimulation factor subunit 2 OS=Homo sapiens GN=CSTF2 PE=1 SV=1;>sp|P33240-2|CSTF2_HUMAN Isoform 2 of Cleavage stimulation factor subunit 2 OS=Homo sapiens GN=CSTF2;>sp|P33240|CSTF2_HUMAN Cleavage stimulation factor subunit	tr|E9PID8|E9PID8_HUMAN;sp|P33240-2|CSTF2_HUMAN;sp|P33240|CSTF2_HUMAN;tr|E7EWR4|E7EWR4_HUMAN	3	46.665	0	0	0	8056000	0	20584000
Q9Y5B0-4	CTDP1_HUMAN	CTDP1	>sp|Q9Y5B0-4|CTDP1_HUMAN Isoform 4 of RNA polymerase II subunit A C-terminal domain phosphatase OS=Homo sapiens GN=CTDP1;>sp|Q9Y5B0|CTDP1_HUMAN RNA polymerase II subunit A C-terminal domain phosphatase OS=Homo sapiens GN=CTDP1 PE=1 SV=3;>tr|K7EJD2|K7EJD2_H	sp|Q9Y5B0-4|CTDP1_HUMAN;sp|Q9Y5B0|CTDP1_HUMAN;tr|K7EJD2|K7EJD2_HUMAN;tr|A0A0A0MR03|A0A0A0MR03_HUMAN	8	93.484	0	0	0	13928000	19228000	0
Q8WYA6-4	CTBL1_HUMAN	CTNNBL1	>sp|Q8WYA6-4|CTBL1_HUMAN Isoform 4 of Beta-catenin-like protein 1 OS=Homo sapiens GN=CTNNBL1;>sp|Q8WYA6|CTBL1_HUMAN Beta-catenin-like protein 1 OS=Homo sapiens GN=CTNNBL1 PE=1 SV=1;>tr|A0A087WUB9|A0A087WUB9_HUMAN Beta-catenin-like protein 1 OS=Homo sapiens	sp|Q8WYA6-4|CTBL1_HUMAN;sp|Q8WYA6|CTBL1_HUMAN;tr|A0A087WUB9|A0A087WUB9_HUMAN;sp|Q8WYA6-3|CTBL1_HUMAN;sp|Q8WYA6-2|CTBL1_HUMAN	12	61.97	0	0	0	33392000	26348000	30202000
Q9NRF8	PYRG2_HUMAN	CTPS2	>sp|Q9NRF8|PYRG2_HUMAN CTP synthase 2 OS=Homo sapiens GN=CTPS2 PE=1 SV=1	sp|Q9NRF8|PYRG2_HUMAN	9	65.677	0	0	0	11886000	15373000	0
Q6PD62	CTR9_HUMAN	CTR9	>sp|Q6PD62|CTR9_HUMAN RNA polymerase-associated protein CTR9 homolog OS=Homo sapiens GN=CTR9 PE=1 SV=1	sp|Q6PD62|CTR9_HUMAN	16	133.5	0	0	0	43234000	31896000	0
P10619-2	PPGB_HUMAN	CTSA	>sp|P10619-2|PPGB_HUMAN Isoform 2 of Lysosomal protective protein OS=Homo sapiens GN=CTSA;>sp|P10619|PPGB_HUMAN Lysosomal protective protein OS=Homo sapiens GN=CTSA PE=1 SV=2;>tr|X6R5C5|X6R5C5_HUMAN Carboxypeptidase OS=Homo sapiens GN=CTSA PE=1 SV=1;>tr|X6	sp|P10619-2|PPGB_HUMAN;sp|P10619|PPGB_HUMAN;tr|X6R5C5|X6R5C5_HUMAN;tr|X6R8A1|X6R8A1_HUMAN	5	52.488	0	0	0	63911000	52380000	0
P07858	CATB_HUMAN	CTSB	>sp|P07858|CATB_HUMAN Cathepsin B OS=Homo sapiens GN=CTSB PE=1 SV=3;>tr|R4GMQ5|R4GMQ5_HUMAN Cathepsin B (Fragment) OS=Homo sapiens GN=CTSB PE=1 SV=1	sp|P07858|CATB_HUMAN;tr|R4GMQ5|R4GMQ5_HUMAN	4	37.821	0	0	0	35579000	49753000	0
P53634	CATC_HUMAN	CTSC	>sp|P53634|CATC_HUMAN Dipeptidyl peptidase 1 OS=Homo sapiens GN=CTSC PE=1 SV=2	sp|P53634|CATC_HUMAN	9	51.853	0	0	0	47973000	86338000	47060000
P07339	CATD_HUMAN	CTSD	>sp|P07339|CATD_HUMAN Cathepsin D OS=Homo sapiens GN=CTSD PE=1 SV=1;>tr|H7C469|H7C469_HUMAN Uncharacterized protein (Fragment) OS=Homo sapiens PE=3 SV=2;>tr|C9JH19|C9JH19_HUMAN Cathepsin D light chain (Fragment) OS=Homo sapiens GN=CTSD PE=1 SV=1	sp|P07339|CATD_HUMAN;tr|H7C469|H7C469_HUMAN;tr|C9JH19|C9JH19_HUMAN	13	44.552	0	0	0	190080000	75606000	45149000
Q9P2B4	CT2NL_HUMAN	CTTNBP2NL	>sp|Q9P2B4|CT2NL_HUMAN CTTNBP2 N-terminal-like protein OS=Homo sapiens GN=CTTNBP2NL PE=1 SV=2	sp|Q9P2B4|CT2NL_HUMAN	6	70.157	0	0	0	6082700	7888100	0
Q13617	CUL2_HUMAN	CUL2	>sp|Q13617|CUL2_HUMAN Cullin-2 OS=Homo sapiens GN=CUL2 PE=1 SV=2;>tr|A0A0A0MTN0|A0A0A0MTN0_HUMAN Cullin-2 OS=Homo sapiens GN=CUL2 PE=4 SV=1;>sp|Q13617-2|CUL2_HUMAN Isoform 2 of Cullin-2 OS=Homo sapiens GN=CUL2;>tr|Q5T2B5|Q5T2B5_HUMAN Cullin-2 OS=Homo sapie	sp|Q13617|CUL2_HUMAN;tr|A0A0A0MTN0|A0A0A0MTN0_HUMAN;sp|Q13617-2|CUL2_HUMAN;tr|Q5T2B5|Q5T2B5_HUMAN	12	86.982	0	0	0	32940000	23021000	52530000
O60888-3	CUTA_HUMAN	CUTA	>sp|O60888-3|CUTA_HUMAN Isoform C of Protein CutA OS=Homo sapiens GN=CUTA;>sp|O60888|CUTA_HUMAN Protein CutA OS=Homo sapiens GN=CUTA PE=1 SV=2;>sp|O60888-2|CUTA_HUMAN Isoform A of Protein CutA OS=Homo sapiens GN=CUTA;>tr|C9IZG4|C9IZG4_HUMAN Protein CutA OS	sp|O60888-3|CUTA_HUMAN;sp|O60888|CUTA_HUMAN;sp|O60888-2|CUTA_HUMAN;tr|C9IZG4|C9IZG4_HUMAN	6	16.832	0	0	0	212430000	136580000	0
Q9P013	CWC15_HUMAN	CWC15	>sp|Q9P013|CWC15_HUMAN Spliceosome-associated protein CWC15 homolog OS=Homo sapiens GN=CWC15 PE=1 SV=2	sp|Q9P013|CWC15_HUMAN	3	26.624	0	0	0	11875000	11159000	14726000
B7WP74	B7WP74_HUMAN	CWC22	>tr|B7WP74|B7WP74_HUMAN Pre-mRNA-splicing factor CWC22 homolog (Fragment) OS=Homo sapiens GN=CWC22 PE=1 SV=1;>sp|Q9HCG8|CWC22_HUMAN Pre-mRNA-splicing factor CWC22 homolog OS=Homo sapiens GN=CWC22 PE=1 SV=3	tr|B7WP74|B7WP74_HUMAN;sp|Q9HCG8|CWC22_HUMAN	6	85.576	0	0	0	23058000	27666000	189180000
Q6UX04-2	CWC27_HUMAN	CWC27	>sp|Q6UX04-2|CWC27_HUMAN Isoform 2 of Peptidyl-prolyl cis-trans isomerase CWC27 homolog OS=Homo sapiens GN=CWC27;>sp|Q6UX04|CWC27_HUMAN Peptidyl-prolyl cis-trans isomerase CWC27 homolog OS=Homo sapiens GN=CWC27 PE=1 SV=1;>tr|D6REK3|D6REK3_HUMAN Peptidyl-pr	sp|Q6UX04-2|CWC27_HUMAN;sp|Q6UX04|CWC27_HUMAN;tr|D6REK3|D6REK3_HUMAN	5	43.989	0	0	0	24611000	12670000	13818000
P07108	ACBP_HUMAN	DBI	>sp|P07108|ACBP_HUMAN Acyl-CoA-binding protein OS=Homo sapiens GN=DBI PE=1 SV=2;>sp|P07108-3|ACBP_HUMAN Isoform 3 of Acyl-CoA-binding protein OS=Homo sapiens GN=DBI;>tr|B8ZWD1|B8ZWD1_HUMAN Acyl-CoA-binding protein OS=Homo sapiens GN=DBI PE=2 SV=1;>sp|P0710	sp|P07108|ACBP_HUMAN;sp|P07108-3|ACBP_HUMAN;tr|B8ZWD1|B8ZWD1_HUMAN;sp|P07108-2|ACBP_HUMAN;sp|P07108-4|ACBP_HUMAN;tr|A0A0A0MTI5|A0A0A0MTI5_HUMAN;sp|P07108-5|ACBP_HUMAN;sp|P07108-6|ACBP_HUMAN	4	10.044	0	0	0	145280000	207130000	79295000
Q5VVL7	Q5VVL7_HUMAN	DBT	>tr|Q5VVL7|Q5VVL7_HUMAN Lipoamide acyltransferase component of branched-chain alpha-keto acid dehydrogenase complex, mitochondrial OS=Homo sapiens GN=DBT PE=1 SV=1;>sp|P11182|ODB2_HUMAN Lipoamide acyltransferase component of branched-chain alpha-keto acid	tr|Q5VVL7|Q5VVL7_HUMAN;sp|P11182|ODB2_HUMAN	3	36.238	0	0	0	15140000	8120800	0
P61962	DCAF7_HUMAN	DCAF7	>sp|P61962|DCAF7_HUMAN DDB1- and CUL4-associated factor 7 OS=Homo sapiens GN=DCAF7 PE=1 SV=1	sp|P61962|DCAF7_HUMAN	5	38.926	0	0	0	16247000	24477000	0
G3V3G9	G3V3G9_HUMAN	DCAF8	>tr|G3V3G9|G3V3G9_HUMAN DDB1- and CUL4-associated factor 8 OS=Homo sapiens GN=DCAF8 PE=1 SV=1;>sp|Q5TAQ9|DCAF8_HUMAN DDB1- and CUL4-associated factor 8 OS=Homo sapiens GN=DCAF8 PE=1 SV=1;>tr|V9GY54|V9GY54_HUMAN DDB1- and CUL4-associated factor 8 OS=Homo sa	tr|G3V3G9|G3V3G9_HUMAN;sp|Q5TAQ9|DCAF8_HUMAN;tr|V9GY54|V9GY54_HUMAN	10	84.752	0	0	0	33223000	37408000	15132000
Q9NPI6-2	DCP1A_HUMAN	DCP1A	>sp|Q9NPI6-2|DCP1A_HUMAN Isoform 2 of mRNA-decapping enzyme 1A OS=Homo sapiens GN=DCP1A;>sp|Q9NPI6|DCP1A_HUMAN mRNA-decapping enzyme 1A OS=Homo sapiens GN=DCP1A PE=1 SV=2	sp|Q9NPI6-2|DCP1A_HUMAN;sp|Q9NPI6|DCP1A_HUMAN	7	59.361	0	0	0	11355000	18219000	0
O75935	DCTN3_HUMAN	DCTN3	>sp|O75935|DCTN3_HUMAN Dynactin subunit 3 OS=Homo sapiens GN=DCTN3 PE=1 SV=1;>sp|O75935-3|DCTN3_HUMAN Isoform 3 of Dynactin subunit 3 OS=Homo sapiens GN=DCTN3;>tr|X6RA56|X6RA56_HUMAN Dynactin subunit 3 OS=Homo sapiens GN=DCTN3 PE=1 SV=1;>tr|X6RCK5|X6RCK5_H	sp|O75935|DCTN3_HUMAN;sp|O75935-3|DCTN3_HUMAN;tr|X6RA56|X6RA56_HUMAN;tr|X6RCK5|X6RCK5_HUMAN;tr|X6RLR1|X6RLR1_HUMAN;sp|O75935-2|DCTN3_HUMAN;tr|A0A0A0MRV8|A0A0A0MRV8_HUMAN	8	21.119	0	0	0	43408000	40238000	27196000
O94760	DDAH1_HUMAN	DDAH1	>sp|O94760|DDAH1_HUMAN N(G),N(G)-dimethylarginine dimethylaminohydrolase 1 OS=Homo sapiens GN=DDAH1 PE=1 SV=3;>sp|O94760-2|DDAH1_HUMAN Isoform 2 of N(G),N(G)-dimethylarginine dimethylaminohydrolase 1 OS=Homo sapiens GN=DDAH1	sp|O94760|DDAH1_HUMAN;sp|O94760-2|DDAH1_HUMAN	11	31.121	0	0	0	67279000	36064000	77871000
O95865	DDAH2_HUMAN	DDAH2	>sp|O95865|DDAH2_HUMAN N(G),N(G)-dimethylarginine dimethylaminohydrolase 2 OS=Homo sapiens GN=DDAH2 PE=1 SV=1;>tr|Q5SSV3|Q5SSV3_HUMAN N(G),N(G)-dimethylarginine dimethylaminohydrolase 2 (Fragment) OS=Homo sapiens GN=DDAH2 PE=1 SV=1;>tr|Q5SRR8|Q5SRR8_HUMAN	sp|O95865|DDAH2_HUMAN;tr|Q5SSV3|Q5SSV3_HUMAN;tr|Q5SRR8|Q5SRR8_HUMAN;tr|H0Y7N1|H0Y7N1_HUMAN	8	29.644	0	0	0	31057000	34009000	0
Q5TDH0	DDI2_HUMAN	DDI2	>sp|Q5TDH0|DDI2_HUMAN Protein DDI1 homolog 2 OS=Homo sapiens GN=DDI2 PE=1 SV=1;>sp|Q5TDH0-3|DDI2_HUMAN Isoform 3 of Protein DDI1 homolog 2 OS=Homo sapiens GN=DDI2;>sp|Q5TDH0-2|DDI2_HUMAN Isoform 2 of Protein DDI1 homolog 2 OS=Homo sapiens GN=DDI2	sp|Q5TDH0|DDI2_HUMAN;sp|Q5TDH0-3|DDI2_HUMAN;sp|Q5TDH0-2|DDI2_HUMAN	7	44.522	0	0	0	26193000	21482000	24711000
Q96HY6	DDRGK_HUMAN	DDRGK1	>sp|Q96HY6|DDRGK_HUMAN DDRGK domain-containing protein 1 OS=Homo sapiens GN=DDRGK1 PE=1 SV=2;>tr|A0A0A0MRX2|A0A0A0MRX2_HUMAN DDRGK domain-containing protein 1 OS=Homo sapiens GN=DDRGK1 PE=4 SV=1;>sp|Q96HY6-2|DDRGK_HUMAN Isoform 2 of DDRGK domain-containing	sp|Q96HY6|DDRGK_HUMAN;tr|A0A0A0MRX2|A0A0A0MRX2_HUMAN;sp|Q96HY6-2|DDRGK_HUMAN	5	35.61	0	0	0	20249000	15483000	0
Q9Y315	DEOC_HUMAN	DERA	>sp|Q9Y315|DEOC_HUMAN Deoxyribose-phosphate aldolase OS=Homo sapiens GN=DERA PE=1 SV=2;>tr|E9PPM8|E9PPM8_HUMAN Deoxyribose-phosphate aldolase OS=Homo sapiens GN=DERA PE=1 SV=1;>tr|G3V158|G3V158_HUMAN 2-deoxyribose-5-phosphate aldolase homolog (C. elegans),	sp|Q9Y315|DEOC_HUMAN;tr|E9PPM8|E9PPM8_HUMAN;tr|G3V158|G3V158_HUMAN	7	35.23	0	0	0	16974000	9569100	12981000
O00273	DFFA_HUMAN	DFFA	>sp|O00273|DFFA_HUMAN DNA fragmentation factor subunit alpha OS=Homo sapiens GN=DFFA PE=1 SV=1;>sp|O00273-2|DFFA_HUMAN Isoform DFF35 of DNA fragmentation factor subunit alpha OS=Homo sapiens GN=DFFA	sp|O00273|DFFA_HUMAN;sp|O00273-2|DFFA_HUMAN	10	36.521	0	0	0	70636000	94162000	97384000
P49366	DHYS_HUMAN	DHPS	>sp|P49366|DHYS_HUMAN Deoxyhypusine synthase OS=Homo sapiens GN=DHPS PE=1 SV=1;>sp|P49366-2|DHYS_HUMAN Isoform Short of Deoxyhypusine synthase OS=Homo sapiens GN=DHPS;>tr|A0A087WZK0|A0A087WZK0_HUMAN Deoxyhypusine synthase OS=Homo sapiens GN=DHPS PE=1 SV=1;	sp|P49366|DHYS_HUMAN;sp|P49366-2|DHYS_HUMAN;tr|A0A087WZK0|A0A087WZK0_HUMAN;tr|Q5J8M5|Q5J8M5_HUMAN;tr|M0R253|M0R253_HUMAN;tr|M0QX43|M0QX43_HUMAN;tr|B4E3M2|B4E3M2_HUMAN;sp|P49366-3|DHYS_HUMAN	8	40.97	0	0	0	22812000	35834000	32579000
Q9BTZ2-8	DHRS4_HUMAN	DHRS4	>sp|Q9BTZ2-8|DHRS4_HUMAN Isoform 8 of Dehydrogenase/reductase SDR family member 4 OS=Homo sapiens GN=DHRS4;>sp|Q9BTZ2-4|DHRS4_HUMAN Isoform 4 of Dehydrogenase/reductase SDR family member 4 OS=Homo sapiens GN=DHRS4;>sp|Q9BTZ2|DHRS4_HUMAN Dehydrogenase/reduc	sp|Q9BTZ2-8|DHRS4_HUMAN;sp|Q9BTZ2-4|DHRS4_HUMAN;sp|Q9BTZ2|DHRS4_HUMAN;tr|F5GWZ1|F5GWZ1_HUMAN;sp|Q9BTZ2-3|DHRS4_HUMAN;sp|Q9BTZ2-7|DHRS4_HUMAN;sp|Q9BTZ2-2|DHRS4_HUMAN;sp|Q9BTZ2-5|DHRS4_HUMAN;sp|Q6PKH6|DR4L2_HUMAN;sp|Q6PKH6-2|DR4L2_HUMAN;tr|H0YN69|H0YN69_HUMAN;tr|D3YTE6|D3YTE6_HUMAN	3	23.916	0	0	0	9341500	5037200	0
O60231	DHX16_HUMAN	DHX16	>sp|O60231|DHX16_HUMAN Putative pre-mRNA-splicing factor ATP-dependent RNA helicase DHX16 OS=Homo sapiens GN=DHX16 PE=1 SV=2	sp|O60231|DHX16_HUMAN	15	119.26	0	0	0	16196000	16105000	0
Q92620	PRP16_HUMAN	DHX38	>sp|Q92620|PRP16_HUMAN Pre-mRNA-splicing factor ATP-dependent RNA helicase PRP16 OS=Homo sapiens GN=DHX38 PE=1 SV=2	sp|Q92620|PRP16_HUMAN	13	140.5	0	0	0	33104000	17064000	15456000
Q6P158	DHX57_HUMAN	DHX57	>sp|Q6P158|DHX57_HUMAN Putative ATP-dependent RNA helicase DHX57 OS=Homo sapiens GN=DHX57 PE=1 SV=2;>tr|H7C109|H7C109_HUMAN Putative ATP-dependent RNA helicase DHX57 (Fragment) OS=Homo sapiens GN=DHX57 PE=1 SV=1	sp|Q6P158|DHX57_HUMAN;tr|H7C109|H7C109_HUMAN	4	155.6	0	0	0	6961700	6111800	0
Q68CQ4	DIEXF_HUMAN	DIEXF	>sp|Q68CQ4|DIEXF_HUMAN Digestive organ expansion factor homolog OS=Homo sapiens GN=DIEXF PE=1 SV=2	sp|Q68CQ4|DIEXF_HUMAN	8	87.054	0	0	0	21439000	16511000	12001000
C4P0D6	C4P0D6_HUMAN	DISC1	>tr|C4P0D6|C4P0D6_HUMAN Disrupted in schizophrenia 1 isoform 49 OS=Homo sapiens GN=DISC1 PE=2 SV=1;>tr|C4P0D8|C4P0D8_HUMAN Disrupted in schizophrenia 1 isoform 51 OS=Homo sapiens GN=DISC1 PE=2 SV=1;>sp|Q99598|TSNAX_HUMAN Translin-associated protein X OS=Ho	tr|C4P0D6|C4P0D6_HUMAN;tr|C4P0D8|C4P0D8_HUMAN;sp|Q99598|TSNAX_HUMAN;tr|Q5VVQ1|Q5VVQ1_HUMAN;tr|C4P0D4|C4P0D4_HUMAN	9	21.427	0	0	0	92361000	123200000	81966000
Q15398-1	DLGP5_HUMAN	DLGAP5	>sp|Q15398-1|DLGP5_HUMAN Isoform 2 of Disks large-associated protein 5 OS=Homo sapiens GN=DLGAP5;>sp|Q15398-3|DLGP5_HUMAN Isoform 3 of Disks large-associated protein 5 OS=Homo sapiens GN=DLGAP5;>sp|Q15398|DLGP5_HUMAN Disks large-associated protein 5 OS=Hom	sp|Q15398-1|DLGP5_HUMAN;sp|Q15398-3|DLGP5_HUMAN;sp|Q15398|DLGP5_HUMAN	5	85.667	0	0	0	5550300	14325000	0
Q96EY1	DNJA3_HUMAN	DNAJA3	>sp|Q96EY1|DNJA3_HUMAN DnaJ homolog subfamily A member 3, mitochondrial OS=Homo sapiens GN=DNAJA3 PE=1 SV=2;>sp|Q96EY1-2|DNJA3_HUMAN Isoform 2 of DnaJ homolog subfamily A member 3, mitochondrial OS=Homo sapiens GN=DNAJA3;>sp|Q96EY1-3|DNJA3_HUMAN Isoform 3	sp|Q96EY1|DNJA3_HUMAN;sp|Q96EY1-2|DNJA3_HUMAN;sp|Q96EY1-3|DNJA3_HUMAN	12	52.488	0	0	0	34005000	21993000	0
Q9NVM6	DJC17_HUMAN	DNAJC17	>sp|Q9NVM6|DJC17_HUMAN DnaJ homolog subfamily C member 17 OS=Homo sapiens GN=DNAJC17 PE=1 SV=1;>tr|H0YLQ7|H0YLQ7_HUMAN DnaJ homolog subfamily C member 17 OS=Homo sapiens GN=DNAJC17 PE=1 SV=1	sp|Q9NVM6|DJC17_HUMAN;tr|H0YLQ7|H0YLQ7_HUMAN	6	34.687	0	0	0	11070000	4859800	0
Q05193-5	DYN1_HUMAN	DNM1	>sp|Q05193-5|DYN1_HUMAN Isoform 5 of Dynamin-1 OS=Homo sapiens GN=DNM1;>sp|Q05193-3|DYN1_HUMAN Isoform 3 of Dynamin-1 OS=Homo sapiens GN=DNM1;>sp|Q05193-4|DYN1_HUMAN Isoform 4 of Dynamin-1 OS=Homo sapiens GN=DNM1;>sp|Q05193-2|DYN1_HUMAN Isoform 2 of Dynami	sp|Q05193-5|DYN1_HUMAN;sp|Q05193-3|DYN1_HUMAN;sp|Q05193-4|DYN1_HUMAN;sp|Q05193-2|DYN1_HUMAN;sp|Q05193|DYN1_HUMAN	14	95.894	0	0	0	10746000	7849500	10099000
Q9ULA0	DNPEP_HUMAN	DNPEP	>sp|Q9ULA0|DNPEP_HUMAN Aspartyl aminopeptidase OS=Homo sapiens GN=DNPEP PE=1 SV=1;>tr|E7ETB3|E7ETB3_HUMAN Aspartyl aminopeptidase OS=Homo sapiens GN=DNPEP PE=1 SV=2;>tr|E7EMB6|E7EMB6_HUMAN Aspartyl aminopeptidase OS=Homo sapiens GN=DNPEP PE=1 SV=2;>tr|C9JB	sp|Q9ULA0|DNPEP_HUMAN;tr|E7ETB3|E7ETB3_HUMAN;tr|E7EMB6|E7EMB6_HUMAN;tr|C9JBE1|C9JBE1_HUMAN;tr|F8WAN0|F8WAN0_HUMAN	11	52.428	0	0	0	27956000	34434000	31611000
Q9H7D0	DOCK5_HUMAN	DOCK5	>sp|Q9H7D0|DOCK5_HUMAN Dedicator of cytokinesis protein 5 OS=Homo sapiens GN=DOCK5 PE=1 SV=3;>tr|H0Y7N4|H0Y7N4_HUMAN Dedicator of cytokinesis protein 5 (Fragment) OS=Homo sapiens GN=DOCK5 PE=1 SV=1	sp|Q9H7D0|DOCK5_HUMAN;tr|H0Y7N4|H0Y7N4_HUMAN	8	215.31	0	0	0	6026200	9489200	0
Q96N67-4	DOCK7_HUMAN	DOCK7	>sp|Q96N67-4|DOCK7_HUMAN Isoform 4 of Dedicator of cytokinesis protein 7 OS=Homo sapiens GN=DOCK7;>sp|Q96N67-3|DOCK7_HUMAN Isoform 3 of Dedicator of cytokinesis protein 7 OS=Homo sapiens GN=DOCK7;>sp|Q96N67-5|DOCK7_HUMAN Isoform 5 of Dedicator of cytokines	sp|Q96N67-4|DOCK7_HUMAN;sp|Q96N67-3|DOCK7_HUMAN;sp|Q96N67-5|DOCK7_HUMAN;sp|Q96N67-2|DOCK7_HUMAN;sp|Q96N67-6|DOCK7_HUMAN;sp|Q96N67|DOCK7_HUMAN;sp|Q96N67-7|DOCK7_HUMAN	11	238.27	0	0	0	17237000	10641000	0
Q9H2P9-3	DPH5_HUMAN	DPH5	>sp|Q9H2P9-3|DPH5_HUMAN Isoform 3 of Diphthine synthase OS=Homo sapiens GN=DPH5;>sp|Q9H2P9-2|DPH5_HUMAN Isoform 2 of Diphthine synthase OS=Homo sapiens GN=DPH5;>tr|A0A087WXP7|A0A087WXP7_HUMAN Diphthine synthase OS=Homo sapiens GN=DPH5 PE=1 SV=1;>sp|Q9H2P9-	sp|Q9H2P9-3|DPH5_HUMAN;sp|Q9H2P9-2|DPH5_HUMAN;tr|A0A087WXP7|A0A087WXP7_HUMAN;sp|Q9H2P9-4|DPH5_HUMAN;sp|Q9H2P9|DPH5_HUMAN;sp|Q9H2P9-5|DPH5_HUMAN;sp|Q9H2P9-6|DPH5_HUMAN	4	26.025	0	0	0	16951000	13773000	0
Q9NY33	DPP3_HUMAN	DPP3	>sp|Q9NY33|DPP3_HUMAN Dipeptidyl peptidase 3 OS=Homo sapiens GN=DPP3 PE=1 SV=2;>sp|Q9NY33-4|DPP3_HUMAN Isoform 4 of Dipeptidyl peptidase 3 OS=Homo sapiens GN=DPP3;>tr|G3V1D3|G3V1D3_HUMAN Dipeptidyl peptidase 3 OS=Homo sapiens GN=DPP3 PE=1 SV=1;>tr|G3V180|G	sp|Q9NY33|DPP3_HUMAN;sp|Q9NY33-4|DPP3_HUMAN;tr|G3V1D3|G3V1D3_HUMAN;tr|G3V180|G3V180_HUMAN	21	82.588	0	0	0	193670000	121440000	188590000
Q9C005	DPY30_HUMAN	DPY30	>sp|Q9C005|DPY30_HUMAN Protein dpy-30 homolog OS=Homo sapiens GN=DPY30 PE=1 SV=1	sp|Q9C005|DPY30_HUMAN	3	11.25	0	0	0	24429000	41958000	0
Q01658	NC2B_HUMAN	DR1	>sp|Q01658|NC2B_HUMAN Protein Dr1 OS=Homo sapiens GN=DR1 PE=1 SV=1	sp|Q01658|NC2B_HUMAN	5	19.443	0	0	0	25607000	28740000	0
E9PNC7	E9PNC7_HUMAN	DRAP1	>tr|E9PNC7|E9PNC7_HUMAN Dr1-associated corepressor (Fragment) OS=Homo sapiens GN=DRAP1 PE=1 SV=3;>sp|Q14919|NC2A_HUMAN Dr1-associated corepressor OS=Homo sapiens GN=DRAP1 PE=1 SV=3;>sp|Q14919-2|NC2A_HUMAN Isoform 2 of Dr1-associated corepressor OS=Homo sap	tr|E9PNC7|E9PNC7_HUMAN;sp|Q14919|NC2A_HUMAN;sp|Q14919-2|NC2A_HUMAN;tr|C9JCC6|C9JCC6_HUMAN;tr|E9PQX9|E9PQX9_HUMAN	4	16.658	0	0	0	25082000	22129000	0
Q9UNI6	DUS12_HUMAN	DUSP12	>sp|Q9UNI6|DUS12_HUMAN Dual specificity protein phosphatase 12 OS=Homo sapiens GN=DUSP12 PE=1 SV=1	sp|Q9UNI6|DUS12_HUMAN	3	37.687	0	0	0	11762000	12210000	0
Q9NP97	DLRB1_HUMAN	DYNLRB1	>sp|Q9NP97|DLRB1_HUMAN Dynein light chain roadblock-type 1 OS=Homo sapiens GN=DYNLRB1 PE=1 SV=3;>sp|Q8TF09|DLRB2_HUMAN Dynein light chain roadblock-type 2 OS=Homo sapiens GN=DYNLRB2 PE=1 SV=1;>tr|B1AKR6|B1AKR6_HUMAN Dynein light chain roadblock-type 1 OS=H	sp|Q9NP97|DLRB1_HUMAN;sp|Q8TF09|DLRB2_HUMAN;tr|B1AKR6|B1AKR6_HUMAN	5	10.921	0	0	0	18862000	21754000	30350000
P51808	DYLT3_HUMAN	DYNLT3	>sp|P51808|DYLT3_HUMAN Dynein light chain Tctex-type 3 OS=Homo sapiens GN=DYNLT3 PE=1 SV=1;>tr|A6NGJ0|A6NGJ0_HUMAN Dynein light chain Tctex-type 3 OS=Homo sapiens GN=DYNLT3 PE=4 SV=1;>tr|F2Z328|F2Z328_HUMAN Dynein light chain Tctex-type 3 OS=Homo sapiens G	sp|P51808|DYLT3_HUMAN;tr|A6NGJ0|A6NGJ0_HUMAN;tr|F2Z328|F2Z328_HUMAN	4	13.062	0	0	0	17718000	29612000	0
Q13627-3	DYR1A_HUMAN	DYRK1A	>sp|Q13627-3|DYR1A_HUMAN Isoform 2 of Dual specificity tyrosine-phosphorylation-regulated kinase 1A OS=Homo sapiens GN=DYRK1A;>sp|Q13627-4|DYR1A_HUMAN Isoform 3 of Dual specificity tyrosine-phosphorylation-regulated kinase 1A OS=Homo sapiens GN=DYRK1A;>sp|	sp|Q13627-3|DYR1A_HUMAN;sp|Q13627-4|DYR1A_HUMAN;sp|Q13627-5|DYR1A_HUMAN;sp|Q13627-2|DYR1A_HUMAN;sp|Q13627|DYR1A_HUMAN	5	60.329	0	0	0	16549000	18120000	0
E9PLD3	E9PLD3_HUMAN	E9PLD3	>tr|E9PLD3|E9PLD3_HUMAN Uncharacterized protein OS=Homo sapiens PE=4 SV=1;>tr|E9PRG8|E9PRG8_HUMAN Protein LOC102288414 OS=Homo sapiens GN=LOC102288414 PE=4 SV=1	tr|E9PLD3|E9PLD3_HUMAN;tr|E9PRG8|E9PRG8_HUMAN	2	11.6	0	0	0	0	34524000	30602000
G3V2W9	G3V2W9_HUMAN	EAPP	>tr|G3V2W9|G3V2W9_HUMAN E2F-associated phosphoprotein (Fragment) OS=Homo sapiens GN=EAPP PE=1 SV=1;>tr|A0A087X060|A0A087X060_HUMAN E2F-associated phosphoprotein OS=Homo sapiens GN=EAPP PE=1 SV=1;>sp|Q56P03|EAPP_HUMAN E2F-associated phosphoprotein OS=Homo s	tr|G3V2W9|G3V2W9_HUMAN;tr|A0A087X060|A0A087X060_HUMAN;sp|Q56P03|EAPP_HUMAN	2	23.468	0	0	0	7736800	5180100	10654000
Q99848	EBP2_HUMAN	EBNA1BP2	>sp|Q99848|EBP2_HUMAN Probable rRNA-processing protein EBP2 OS=Homo sapiens GN=EBNA1BP2 PE=1 SV=2;>tr|H7C2Q8|H7C2Q8_HUMAN EBNA1 binding protein 2, isoform CRA_d OS=Homo sapiens GN=EBNA1BP2 PE=1 SV=1	sp|Q99848|EBP2_HUMAN;tr|H7C2Q8|H7C2Q8_HUMAN	11	34.852	0	0	0	29042000	16760000	20295000
O75521-2	ECI2_HUMAN	ECI2	>sp|O75521-2|ECI2_HUMAN Isoform 2 of Enoyl-CoA delta isomerase 2, mitochondrial OS=Homo sapiens GN=ECI2;>sp|O75521|ECI2_HUMAN Enoyl-CoA delta isomerase 2, mitochondrial OS=Homo sapiens GN=ECI2 PE=1 SV=4;>tr|F8WAW4|F8WAW4_HUMAN Enoyl-CoA delta isomerase 2,	sp|O75521-2|ECI2_HUMAN;sp|O75521|ECI2_HUMAN;tr|F8WAW4|F8WAW4_HUMAN;tr|F1LLU7|F1LLU7_HUMAN;tr|C9JB63|C9JB63_HUMAN	10	39.609	0	0	0	35368000	15102000	0
P57772-2	SELB_HUMAN	EEFSEC	>sp|P57772-2|SELB_HUMAN Isoform 2 of Selenocysteine-specific elongation factor OS=Homo sapiens GN=EEFSEC;>sp|P57772|SELB_HUMAN Selenocysteine-specific elongation factor OS=Homo sapiens GN=EEFSEC PE=1 SV=4;>tr|C9J8T0|C9J8T0_HUMAN Selenocysteine-specific elo	sp|P57772-2|SELB_HUMAN;sp|P57772|SELB_HUMAN;tr|C9J8T0|C9J8T0_HUMAN	6	62.578	0	0	0	7331100	8805300	0
P41567	EIF1_HUMAN	EIF1	>sp|P41567|EIF1_HUMAN Eukaryotic translation initiation factor 1 OS=Homo sapiens GN=EIF1 PE=1 SV=1;>tr|K7EM18|K7EM18_HUMAN Eukaryotic translation initiation factor 1 OS=Homo sapiens GN=EIF1 PE=1 SV=1;>sp|O60739|EIF1B_HUMAN Eukaryotic translation initiation	sp|P41567|EIF1_HUMAN;tr|K7EM18|K7EM18_HUMAN;sp|O60739|EIF1B_HUMAN	8	12.732	0	0	0	58598000	49560000	82232000
E9PLI6	E9PLI6_HUMAN	EIF1AD	>tr|E9PLI6|E9PLI6_HUMAN Probable RNA-binding protein EIF1AD (Fragment) OS=Homo sapiens GN=EIF1AD PE=1 SV=1;>tr|E9PS76|E9PS76_HUMAN Probable RNA-binding protein EIF1AD (Fragment) OS=Homo sapiens GN=EIF1AD PE=1 SV=1;>sp|Q8N9N8|EIF1A_HUMAN Probable RNA-bindin	tr|E9PLI6|E9PLI6_HUMAN;tr|E9PS76|E9PS76_HUMAN;sp|Q8N9N8|EIF1A_HUMAN;tr|E9PQD0|E9PQD0_HUMAN;tr|E9PS30|E9PS30_HUMAN;tr|E9PNH5|E9PNH5_HUMAN	4	13.062	0	0	0	24450000	18685000	29310000
P47813	IF1AX_HUMAN	EIF1AX	>sp|P47813|IF1AX_HUMAN Eukaryotic translation initiation factor 1A, X-chromosomal OS=Homo sapiens GN=EIF1AX PE=1 SV=2;>sp|O14602|IF1AY_HUMAN Eukaryotic translation initiation factor 1A, Y-chromosomal OS=Homo sapiens GN=EIF1AY PE=1 SV=4;>tr|A6NJH9|A6NJH9_HU	sp|P47813|IF1AX_HUMAN;sp|O14602|IF1AY_HUMAN;tr|A6NJH9|A6NJH9_HUMAN;tr|X6RAC9|X6RAC9_HUMAN	7	16.46	0	0	0	220560000	305690000	116560000
P41214	EIF2D_HUMAN	EIF2D	>sp|P41214|EIF2D_HUMAN Eukaryotic translation initiation factor 2D OS=Homo sapiens GN=EIF2D PE=1 SV=3;>tr|Q5SY38|Q5SY38_HUMAN Eukaryotic translation initiation factor 2D (Fragment) OS=Homo sapiens GN=EIF2D PE=1 SV=3;>sp|P41214-2|EIF2D_HUMAN Isoform 2 of Eu	sp|P41214|EIF2D_HUMAN;tr|Q5SY38|Q5SY38_HUMAN;sp|P41214-2|EIF2D_HUMAN	10	64.706	0	0	0	17023000	12783000	0
Q9UBQ5	EIF3K_HUMAN	EIF3K	>sp|Q9UBQ5|EIF3K_HUMAN Eukaryotic translation initiation factor 3 subunit K OS=Homo sapiens GN=EIF3K PE=1 SV=1;>tr|K7ERF1|K7ERF1_HUMAN Eukaryotic translation initiation factor 3 subunit K OS=Homo sapiens GN=EIF3K PE=1 SV=1;>sp|Q9UBQ5-2|EIF3K_HUMAN Isoform	sp|Q9UBQ5|EIF3K_HUMAN;tr|K7ERF1|K7ERF1_HUMAN;sp|Q9UBQ5-2|EIF3K_HUMAN;tr|K7ES31|K7ES31_HUMAN;tr|K7EMQ9|K7EMQ9_HUMAN;tr|A0A087WVB9|A0A087WVB9_HUMAN	7	25.059	0	0	0	134850000	70742000	0
Q14240	IF4A2_HUMAN	EIF4A2	>sp|Q14240|IF4A2_HUMAN Eukaryotic initiation factor 4A-II OS=Homo sapiens GN=EIF4A2 PE=1 SV=2;>sp|Q14240-2|IF4A2_HUMAN Isoform 2 of Eukaryotic initiation factor 4A-II OS=Homo sapiens GN=EIF4A2;>tr|E7EQG2|E7EQG2_HUMAN Eukaryotic initiation factor 4A-II OS=H	sp|Q14240|IF4A2_HUMAN;sp|Q14240-2|IF4A2_HUMAN;tr|E7EQG2|E7EQG2_HUMAN	22	46.402	0	0	0	0	36754000	38537000
O60573	IF4E2_HUMAN	EIF4E2	>sp|O60573|IF4E2_HUMAN Eukaryotic translation initiation factor 4E type 2 OS=Homo sapiens GN=EIF4E2 PE=1 SV=1;>tr|B9A044|B9A044_HUMAN Eukaryotic translation initiation factor 4E type 2 OS=Homo sapiens GN=EIF4E2 PE=1 SV=1;>sp|O60573-2|IF4E2_HUMAN Isoform 2	sp|O60573|IF4E2_HUMAN;tr|B9A044|B9A044_HUMAN;sp|O60573-2|IF4E2_HUMAN;tr|B8ZZ50|B8ZZ50_HUMAN;tr|C9JEL3|C9JEL3_HUMAN;tr|B8ZZL3|B8ZZL3_HUMAN	6	28.362	0	0	0	17528000	19288000	0
Q13541	4EBP1_HUMAN	EIF4EBP1	>sp|Q13541|4EBP1_HUMAN Eukaryotic translation initiation factor 4E-binding protein 1 OS=Homo sapiens GN=EIF4EBP1 PE=1 SV=3	sp|Q13541|4EBP1_HUMAN	5	12.58	0	0	0	45135000	34905000	77956000
Q13542	4EBP2_HUMAN	EIF4EBP2	>sp|Q13542|4EBP2_HUMAN Eukaryotic translation initiation factor 4E-binding protein 2 OS=Homo sapiens GN=EIF4EBP2 PE=1 SV=1	sp|Q13542|4EBP2_HUMAN	2	12.939	0	0	0	17228000	12094000	0
Q5JVZ5	Q5JVZ5_HUMAN	ELMO2	>tr|Q5JVZ5|Q5JVZ5_HUMAN Engulfment and cell motility protein 2 OS=Homo sapiens GN=ELMO2 PE=1 SV=1;>sp|Q96JJ3|ELMO2_HUMAN Engulfment and cell motility protein 2 OS=Homo sapiens GN=ELMO2 PE=1 SV=2;>tr|Q5JW01|Q5JW01_HUMAN Engulfment and cell motility protein	tr|Q5JVZ5|Q5JVZ5_HUMAN;sp|Q96JJ3|ELMO2_HUMAN;tr|Q5JW01|Q5JW01_HUMAN;sp|Q96JJ3-3|ELMO2_HUMAN	5	82.364	0	0	0	9640500	6640100	0
Q6ICJ4	Q6ICJ4_HUMAN	Em:AP000351.3	>tr|Q6ICJ4|Q6ICJ4_HUMAN Em:AP000351.3 protein OS=Homo sapiens GN=Em:AP000351.3 PE=2 SV=1;>tr|A0A087WY67|A0A087WY67_HUMAN Glutathione S-transferase theta-2 OS=Homo sapiens GN=GSTT2 PE=3 SV=1;>sp|P0CG30|GSTT2_HUMAN Glutathione S-transferase theta-2B OS=Homo	tr|Q6ICJ4|Q6ICJ4_HUMAN;tr|A0A087WY67|A0A087WY67_HUMAN;sp|P0CG30|GSTT2_HUMAN;sp|P0CG29|GST2_HUMAN	6	25.948	0	0	0	16443000	10630000	0
O95834	EMAL2_HUMAN	EML2	>sp|O95834|EMAL2_HUMAN Echinoderm microtubule-associated protein-like 2 OS=Homo sapiens GN=EML2 PE=1 SV=1;>tr|K7EIK7|K7EIK7_HUMAN Echinoderm microtubule-associated protein-like 2 OS=Homo sapiens GN=EML2 PE=4 SV=1;>sp|O95834-2|EMAL2_HUMAN Isoform 2 of Echin	sp|O95834|EMAL2_HUMAN;tr|K7EIK7|K7EIK7_HUMAN;sp|O95834-2|EMAL2_HUMAN;sp|O95834-3|EMAL2_HUMAN;tr|C9JRL6|C9JRL6_HUMAN	9	70.678	0	0	0	22531000	49813000	26683000
Q9UHY7	ENOPH_HUMAN	ENOPH1	>sp|Q9UHY7|ENOPH_HUMAN Enolase-phosphatase E1 OS=Homo sapiens GN=ENOPH1 PE=1 SV=1;>tr|D6RA00|D6RA00_HUMAN Enolase-phosphatase E1 OS=Homo sapiens GN=ENOPH1 PE=1 SV=1;>tr|A0A087WTH0|A0A087WTH0_HUMAN Enolase-phosphatase E1 OS=Homo sapiens GN=ENOPH1 PE=1 SV=1;	sp|Q9UHY7|ENOPH_HUMAN;tr|D6RA00|D6RA00_HUMAN;tr|A0A087WTH0|A0A087WTH0_HUMAN;sp|Q9UHY7-2|ENOPH_HUMAN	6	28.932	0	0	0	55575000	43537000	33251000
P42566	EPS15_HUMAN	EPS15	>sp|P42566|EPS15_HUMAN Epidermal growth factor receptor substrate 15 OS=Homo sapiens GN=EPS15 PE=1 SV=2;>tr|B1AUU8|B1AUU8_HUMAN Epidermal growth factor receptor substrate 15 OS=Homo sapiens GN=EPS15 PE=1 SV=1	sp|P42566|EPS15_HUMAN;tr|B1AUU8|B1AUU8_HUMAN	7	98.655	0	0	0	11220000	16617000	0
Q9NZ08	ERAP1_HUMAN	ERAP1	>sp|Q9NZ08|ERAP1_HUMAN Endoplasmic reticulum aminopeptidase 1 OS=Homo sapiens GN=ERAP1 PE=1 SV=3;>sp|Q9NZ08-2|ERAP1_HUMAN Isoform 2 of Endoplasmic reticulum aminopeptidase 1 OS=Homo sapiens GN=ERAP1	sp|Q9NZ08|ERAP1_HUMAN;sp|Q9NZ08-2|ERAP1_HUMAN	9	107.23	0	0	0	23255000	40247000	0
G8JLD3	G8JLD3_HUMAN	ERC1	>tr|G8JLD3|G8JLD3_HUMAN ELKS/Rab6-interacting/CAST family member 1 OS=Homo sapiens GN=ERC1 PE=1 SV=1;>sp|Q8IUD2|RB6I2_HUMAN ELKS/Rab6-interacting/CAST family member 1 OS=Homo sapiens GN=ERC1 PE=1 SV=1;>tr|X6RLX0|X6RLX0_HUMAN ELKS/Rab6-interacting/CAST fami	tr|G8JLD3|G8JLD3_HUMAN;sp|Q8IUD2|RB6I2_HUMAN;tr|X6RLX0|X6RLX0_HUMAN;sp|Q8IUD2-3|RB6I2_HUMAN;sp|Q8IUD2-2|RB6I2_HUMAN;sp|Q8IUD2-5|RB6I2_HUMAN	17	124.82	0	0	0	30603000	36350000	0
P50548-2	ERF_HUMAN	ERF	>sp|P50548-2|ERF_HUMAN Isoform 2 of ETS domain-containing transcription factor ERF OS=Homo sapiens GN=ERF;>sp|P50548|ERF_HUMAN ETS domain-containing transcription factor ERF OS=Homo sapiens GN=ERF PE=1 SV=2	sp|P50548-2|ERF_HUMAN;sp|P50548|ERF_HUMAN	4	49.964	0	0	0	10392000	10720000	0
H0Y621	H0Y621_HUMAN	ERGIC3	>tr|H0Y621|H0Y621_HUMAN Endoplasmic reticulum-Golgi intermediate compartment protein 3 (Fragment) OS=Homo sapiens GN=ERGIC3 PE=1 SV=1;>sp|Q9Y282|ERGI3_HUMAN Endoplasmic reticulum-Golgi intermediate compartment protein 3 OS=Homo sapiens GN=ERGIC3 PE=1 SV=1;	tr|H0Y621|H0Y621_HUMAN;sp|Q9Y282|ERGI3_HUMAN;sp|Q9Y282-3|ERGI3_HUMAN;tr|H0Y5K5|H0Y5K5_HUMAN;sp|Q9Y282-2|ERGI3_HUMAN	4	36.851	0	0	0	36172000	44809000	0
B1AMU7	B1AMU7_HUMAN	EXOSC1	>tr|B1AMU7|B1AMU7_HUMAN Exosome complex component CSL4 (Fragment) OS=Homo sapiens GN=EXOSC1 PE=1 SV=2;>sp|Q9Y3B2|EXOS1_HUMAN Exosome complex component CSL4 OS=Homo sapiens GN=EXOSC1 PE=1 SV=1;>tr|R4GNH9|R4GNH9_HUMAN Exosome complex component CSL4 OS=Homo s	tr|B1AMU7|B1AMU7_HUMAN;sp|Q9Y3B2|EXOS1_HUMAN;tr|R4GNH9|R4GNH9_HUMAN;tr|R4GMQ7|R4GMQ7_HUMAN;tr|B1AMU4|B1AMU4_HUMAN;tr|B1AMU3|B1AMU3_HUMAN	4	17.789	0	0	0	6853800	5919100	0
Q9NPD3	EXOS4_HUMAN	EXOSC4	>sp|Q9NPD3|EXOS4_HUMAN Exosome complex component RRP41 OS=Homo sapiens GN=EXOSC4 PE=1 SV=3;>tr|E9PPI9|E9PPI9_HUMAN Exosome complex component RRP41 OS=Homo sapiens GN=EXOSC4 PE=1 SV=1;>tr|E9PI41|E9PI41_HUMAN Exosome complex component RRP41 (Fragment) OS=Hom	sp|Q9NPD3|EXOS4_HUMAN;tr|E9PPI9|E9PPI9_HUMAN;tr|E9PI41|E9PI41_HUMAN	4	26.383	0	0	0	22445000	22655000	30989000
Q9NQT4	EXOS5_HUMAN	EXOSC5	>sp|Q9NQT4|EXOS5_HUMAN Exosome complex component RRP46 OS=Homo sapiens GN=EXOSC5 PE=1 SV=1;>tr|M0R050|M0R050_HUMAN Exosome complex component RRP46 OS=Homo sapiens GN=EXOSC5 PE=1 SV=1	sp|Q9NQT4|EXOS5_HUMAN;tr|M0R050|M0R050_HUMAN	2	25.249	0	0	0	14014000	14368000	17979000
Q06265	EXOS9_HUMAN	EXOSC9	>sp|Q06265|EXOS9_HUMAN Exosome complex component RRP45 OS=Homo sapiens GN=EXOSC9 PE=1 SV=3;>sp|Q06265-2|EXOS9_HUMAN Isoform 2 of Exosome complex component RRP45 OS=Homo sapiens GN=EXOSC9;>tr|D6RIY6|D6RIY6_HUMAN Exosome complex component RRP45 OS=Homo sapie	sp|Q06265|EXOS9_HUMAN;sp|Q06265-2|EXOS9_HUMAN;tr|D6RIY6|D6RIY6_HUMAN;tr|D6R905|D6R905_HUMAN;sp|Q06265-3|EXOS9_HUMAN;sp|Q06265-4|EXOS9_HUMAN;tr|D6RA17|D6RA17_HUMAN	6	48.948	0	0	0	33608000	29885000	42739000
O95864	FADS2_HUMAN	FADS2	>sp|O95864|FADS2_HUMAN Fatty acid desaturase 2 OS=Homo sapiens GN=FADS2 PE=1 SV=1;>sp|O95864-3|FADS2_HUMAN Isoform 3 of Fatty acid desaturase 2 OS=Homo sapiens GN=FADS2;>sp|O95864-4|FADS2_HUMAN Isoform 4 of Fatty acid desaturase 2 OS=Homo sapiens GN=FADS2;	sp|O95864|FADS2_HUMAN;sp|O95864-3|FADS2_HUMAN;sp|O95864-4|FADS2_HUMAN;sp|O95864-2|FADS2_HUMAN	6	52.259	0	0	0	24301000	11000000	18200000
P16930	FAAA_HUMAN	FAH	>sp|P16930|FAAA_HUMAN Fumarylacetoacetase OS=Homo sapiens GN=FAH PE=1 SV=2;>sp|P16930-2|FAAA_HUMAN Isoform 2 of Fumarylacetoacetase OS=Homo sapiens GN=FAH	sp|P16930|FAAA_HUMAN;sp|P16930-2|FAAA_HUMAN	9	46.374	0	0	0	23878000	31227000	23654000
Q96GK7	FAH2A_HUMAN	FAHD2A	>sp|Q96GK7|FAH2A_HUMAN Fumarylacetoacetate hydrolase domain-containing protein 2A OS=Homo sapiens GN=FAHD2A PE=1 SV=1;>tr|C9JGM0|C9JGM0_HUMAN Fumarylacetoacetate hydrolase domain-containing protein 2A (Fragment) OS=Homo sapiens GN=FAHD2A PE=1 SV=1;>sp|Q6P2	sp|Q96GK7|FAH2A_HUMAN;tr|C9JGM0|C9JGM0_HUMAN;sp|Q6P2I3|FAH2B_HUMAN	6	34.596	0	0	0	14864000	17599000	15314000
Q9H098	F107B_HUMAN	FAM107B	>sp|Q9H098|F107B_HUMAN Protein FAM107B OS=Homo sapiens GN=FAM107B PE=1 SV=1;>tr|C9J6N5|C9J6N5_HUMAN Protein FAM107B (Fragment) OS=Homo sapiens GN=FAM107B PE=1 SV=3;>tr|C9JQ40|C9JQ40_HUMAN Protein FAM107B (Fragment) OS=Homo sapiens GN=FAM107B PE=1 SV=1;>tr|	sp|Q9H098|F107B_HUMAN;tr|C9J6N5|C9J6N5_HUMAN;tr|C9JQ40|C9JQ40_HUMAN;tr|C9JW51|C9JW51_HUMAN;sp|Q9H098-2|F107B_HUMAN;tr|C9J3Q3|C9J3Q3_HUMAN;tr|C9JYP1|C9JYP1_HUMAN;tr|C9J6Y8|C9J6Y8_HUMAN;tr|X6RET8|X6RET8_HUMAN;tr|C9JP05|C9JP05_HUMAN	6	15.558	0	0	0	45205000	45010000	0
Q9NRY5	F1142_HUMAN	FAM114A2	>sp|Q9NRY5|F1142_HUMAN Protein FAM114A2 OS=Homo sapiens GN=FAM114A2 PE=1 SV=4;>tr|E7ESJ7|E7ESJ7_HUMAN Protein FAM114A2 OS=Homo sapiens GN=FAM114A2 PE=1 SV=1	sp|Q9NRY5|F1142_HUMAN;tr|E7ESJ7|E7ESJ7_HUMAN	7	55.468	0	0	0	19862000	21150000	0
Q9Y4C2-2	F115A_HUMAN	FAM115A	>sp|Q9Y4C2-2|F115A_HUMAN Isoform 2 of Protein FAM115A OS=Homo sapiens GN=FAM115A;>sp|Q9Y4C2|F115A_HUMAN Protein FAM115A OS=Homo sapiens GN=FAM115A PE=1 SV=3	sp|Q9Y4C2-2|F115A_HUMAN;sp|Q9Y4C2|F115A_HUMAN	8	101.89	0	0	0	12840000	14266000	0
Q9GZU8	F192A_HUMAN	FAM192A	>sp|Q9GZU8|F192A_HUMAN Protein FAM192A OS=Homo sapiens GN=FAM192A PE=1 SV=1;>tr|H3BU93|H3BU93_HUMAN Protein FAM192A OS=Homo sapiens GN=FAM192A PE=1 SV=1;>tr|H3BNK9|H3BNK9_HUMAN Protein FAM192A (Fragment) OS=Homo sapiens GN=FAM192A PE=1 SV=1;>tr|H3BUL4|H3BU	sp|Q9GZU8|F192A_HUMAN;tr|H3BU93|H3BU93_HUMAN;tr|H3BNK9|H3BNK9_HUMAN;tr|H3BUL4|H3BUL4_HUMAN;tr|H3BMX9|H3BMX9_HUMAN;tr|H3BP64|H3BP64_HUMAN	7	28.912	0	0	0	31477000	34688000	40097000
Q9BXW9	FACD2_HUMAN	FANCD2	>sp|Q9BXW9|FACD2_HUMAN Fanconi anemia group D2 protein OS=Homo sapiens GN=FANCD2 PE=1 SV=2;>sp|Q9BXW9-1|FACD2_HUMAN Isoform 1 of Fanconi anemia group D2 protein OS=Homo sapiens GN=FANCD2;>sp|Q9BXW9-3|FACD2_HUMAN Isoform 3 of Fanconi anemia group D2 protein	sp|Q9BXW9|FACD2_HUMAN;sp|Q9BXW9-1|FACD2_HUMAN;sp|Q9BXW9-3|FACD2_HUMAN;tr|H7BZJ7|H7BZJ7_HUMAN	13	164.13	0	0	0	18602000	13347000	0
Q8NEZ5	FBX22_HUMAN	FBXO22	>sp|Q8NEZ5|FBX22_HUMAN F-box only protein 22 OS=Homo sapiens GN=FBXO22 PE=1 SV=1;>tr|H3BTH6|H3BTH6_HUMAN F-box only protein 22 (Fragment) OS=Homo sapiens GN=FBXO22 PE=1 SV=1;>sp|Q8NEZ5-3|FBX22_HUMAN Isoform 3 of F-box only protein 22 OS=Homo sapiens GN=FBX	sp|Q8NEZ5|FBX22_HUMAN;tr|H3BTH6|H3BTH6_HUMAN;sp|Q8NEZ5-3|FBX22_HUMAN	7	44.508	0	0	0	16120000	18297000	0
F8WBZ0	F8WBZ0_HUMAN	FKBP14	>tr|F8WBZ0|F8WBZ0_HUMAN Peptidyl-prolyl cis-trans isomerase FKBP14 OS=Homo sapiens GN=FKBP14 PE=4 SV=1;>sp|Q9NWM8|FKB14_HUMAN Peptidyl-prolyl cis-trans isomerase FKBP14 OS=Homo sapiens GN=FKBP14 PE=1 SV=1	tr|F8WBZ0|F8WBZ0_HUMAN;sp|Q9NWM8|FKB14_HUMAN	1	7.5449	0	0	0	7632100	10140000	0
P62942	FKB1A_HUMAN	FKBP1A	>sp|P62942|FKB1A_HUMAN Peptidyl-prolyl cis-trans isomerase FKBP1A OS=Homo sapiens GN=FKBP1A PE=1 SV=2;>tr|Q5W0X3|Q5W0X3_HUMAN Peptidyl-prolyl cis-trans isomerase OS=Homo sapiens GN=FKBP1A PE=1 SV=1;>tr|A0A087WZM5|A0A087WZM5_HUMAN Peptidyl-prolyl cis-trans	sp|P62942|FKB1A_HUMAN;tr|Q5W0X3|Q5W0X3_HUMAN;tr|A0A087WZM5|A0A087WZM5_HUMAN	7	11.951	0	0	0	224370000	318140000	143010000
P26885	FKBP2_HUMAN	FKBP2	>sp|P26885|FKBP2_HUMAN Peptidyl-prolyl cis-trans isomerase FKBP2 OS=Homo sapiens GN=FKBP2 PE=1 SV=2;>tr|F5H0N4|F5H0N4_HUMAN Peptidyl-prolyl cis-trans isomerase (Fragment) OS=Homo sapiens GN=FKBP2 PE=1 SV=1	sp|P26885|FKBP2_HUMAN;tr|F5H0N4|F5H0N4_HUMAN	7	15.649	0	0	0	122770000	113850000	105890000
Q9H479	FN3K_HUMAN	FN3K	>sp|Q9H479|FN3K_HUMAN Fructosamine-3-kinase OS=Homo sapiens GN=FN3K PE=1 SV=1	sp|Q9H479|FN3K_HUMAN	3	35.171	0	0	0	7022100	8607600	0
Q9HA64	KT3K_HUMAN	FN3KRP	>sp|Q9HA64|KT3K_HUMAN Ketosamine-3-kinase OS=Homo sapiens GN=FN3KRP PE=1 SV=2;>tr|I3L139|I3L139_HUMAN Ketosamine-3-kinase OS=Homo sapiens GN=FN3KRP PE=1 SV=1;>tr|I3L2G3|I3L2G3_HUMAN Ketosamine-3-kinase (Fragment) OS=Homo sapiens GN=FN3KRP PE=1 SV=1	sp|Q9HA64|KT3K_HUMAN;tr|I3L139|I3L139_HUMAN;tr|I3L2G3|I3L2G3_HUMAN	7	34.412	0	0	0	44256000	63390000	156150000
P49354	FNTA_HUMAN	FNTA	>sp|P49354|FNTA_HUMAN Protein farnesyltransferase/geranylgeranyltransferase type-1 subunit alpha OS=Homo sapiens GN=FNTA PE=1 SV=1;>sp|P49354-2|FNTA_HUMAN Isoform 2 of Protein farnesyltransferase/geranylgeranyltransferase type-1 subunit alpha OS=Homo sapie	sp|P49354|FNTA_HUMAN;sp|P49354-2|FNTA_HUMAN;tr|B3KVN2|B3KVN2_HUMAN;tr|E9PQP6|E9PQP6_HUMAN	7	44.408	0	0	0	14488000	22470000	0
P85037	FOXK1_HUMAN	FOXK1	>sp|P85037|FOXK1_HUMAN Forkhead box protein K1 OS=Homo sapiens GN=FOXK1 PE=1 SV=1;>sp|P85037-2|FOXK1_HUMAN Isoform 2 of Forkhead box protein K1 OS=Homo sapiens GN=FOXK1	sp|P85037|FOXK1_HUMAN;sp|P85037-2|FOXK1_HUMAN	12	75.456	0	0	0	14323000	21749000	34807000
Q9C0B1	FTO_HUMAN	FTO	>sp|Q9C0B1|FTO_HUMAN Alpha-ketoglutarate-dependent dioxygenase FTO OS=Homo sapiens GN=FTO PE=1 SV=3	sp|Q9C0B1|FTO_HUMAN	11	58.281	0	0	0	360420000	201860000	288030000
Q9UET6-2	TRM7_HUMAN	FTSJ1	>sp|Q9UET6-2|TRM7_HUMAN Isoform 2 of Putative tRNA (cytidine(32)/guanosine(34)-2-O)-methyltransferase OS=Homo sapiens GN=FTSJ1;>sp|Q9UET6|TRM7_HUMAN Putative tRNA (cytidine(32)/guanosine(34)-2-O)-methyltransferase OS=Homo sapiens GN=FTSJ1 PE=1 SV=2;>tr|B	sp|Q9UET6-2|TRM7_HUMAN;sp|Q9UET6|TRM7_HUMAN;tr|B7Z4K4|B7Z4K4_HUMAN	3	35.867	0	0	0	4857300	9183800	0
P10253	LYAG_HUMAN	GAA	>sp|P10253|LYAG_HUMAN Lysosomal alpha-glucosidase OS=Homo sapiens GN=GAA PE=1 SV=4	sp|P10253|LYAG_HUMAN	4	105.32	0	0	0	14177000	13237000	0
Q14376	GALE_HUMAN	GALE	>sp|Q14376|GALE_HUMAN UDP-glucose 4-epimerase OS=Homo sapiens GN=GALE PE=1 SV=2;>tr|Q5QPP3|Q5QPP3_HUMAN UDP-glucose 4-epimerase (Fragment) OS=Homo sapiens GN=GALE PE=1 SV=1;>sp|Q14376-2|GALE_HUMAN Isoform 2 of UDP-glucose 4-epimerase OS=Homo sapiens GN=GAL	sp|Q14376|GALE_HUMAN;tr|Q5QPP3|Q5QPP3_HUMAN;sp|Q14376-2|GALE_HUMAN;tr|Q5QPP4|Q5QPP4_HUMAN;tr|Q5QPP1|Q5QPP1_HUMAN;tr|A0A088AWP6|A0A088AWP6_HUMAN	12	38.281	0	0	0	28818000	35057000	0
P07902	GALT_HUMAN	GALT	>sp|P07902|GALT_HUMAN Galactose-1-phosphate uridylyltransferase OS=Homo sapiens GN=GALT PE=1 SV=3;>tr|G3V3U5|G3V3U5_HUMAN Galactose-1-phosphate uridylyltransferase OS=Homo sapiens GN=GALT PE=4 SV=1;>tr|G3V223|G3V223_HUMAN Galactose-1-phosphate uridylyltran	sp|P07902|GALT_HUMAN;tr|G3V3U5|G3V3U5_HUMAN;tr|G3V223|G3V223_HUMAN;tr|F2Z2X9|F2Z2X9_HUMAN;tr|G3V4G9|G3V4G9_HUMAN	6	43.363	0	0	0	14494000	32546000	0
Q14353	GAMT_HUMAN	GAMT	>sp|Q14353|GAMT_HUMAN Guanidinoacetate N-methyltransferase OS=Homo sapiens GN=GAMT PE=1 SV=1;>sp|Q14353-2|GAMT_HUMAN Isoform 2 of Guanidinoacetate N-methyltransferase OS=Homo sapiens GN=GAMT	sp|Q14353|GAMT_HUMAN;sp|Q14353-2|GAMT_HUMAN	3	26.318	0	0	0	10293000	9441100	0
Q9NY12-2	GAR1_HUMAN	GAR1	>sp|Q9NY12-2|GAR1_HUMAN Isoform 2 of H/ACA ribonucleoprotein complex subunit 1 OS=Homo sapiens GN=GAR1;>sp|Q9NY12|GAR1_HUMAN H/ACA ribonucleoprotein complex subunit 1 OS=Homo sapiens GN=GAR1 PE=1 SV=1	sp|Q9NY12-2|GAR1_HUMAN;sp|Q9NY12|GAR1_HUMAN	4	20.834	0	0	0	29266000	17641000	0
P04062-4	GLCM_HUMAN	GBA	>sp|P04062-4|GLCM_HUMAN Isoform 4 of Glucosylceramidase OS=Homo sapiens GN=GBA;>sp|P04062-2|GLCM_HUMAN Isoform Short of Glucosylceramidase OS=Homo sapiens GN=GBA;>sp|P04062|GLCM_HUMAN Glucosylceramidase OS=Homo sapiens GN=GBA PE=1 SV=3;>sp|P04062-5|GLCM_HU	sp|P04062-4|GLCM_HUMAN;sp|P04062-2|GLCM_HUMAN;sp|P04062|GLCM_HUMAN;sp|P04062-5|GLCM_HUMAN	9	50.316	0	0	0	37391000	39059000	20891000
Q8IWJ2	GCC2_HUMAN	GCC2	>sp|Q8IWJ2|GCC2_HUMAN GRIP and coiled-coil domain-containing protein 2 OS=Homo sapiens GN=GCC2 PE=1 SV=4;>tr|B8ZZW2|B8ZZW2_HUMAN GRIP and coiled-coil domain-containing protein 2 (Fragment) OS=Homo sapiens GN=GCC2 PE=1 SV=1	sp|Q8IWJ2|GCC2_HUMAN;tr|B8ZZW2|B8ZZW2_HUMAN	9	195.91	0	0	0	123690000	174840000	0
P48506	GSH1_HUMAN	GCLC	>sp|P48506|GSH1_HUMAN Glutamate--cysteine ligase catalytic subunit OS=Homo sapiens GN=GCLC PE=1 SV=2;>tr|E1CEI4|E1CEI4_HUMAN Glutamate--cysteine ligase catalytic subunit OS=Homo sapiens GN=GCLC PE=1 SV=1	sp|P48506|GSH1_HUMAN;tr|E1CEI4|E1CEI4_HUMAN	14	72.765	0	0	0	46146000	32604000	53800000
Q7L5D6	GET4_HUMAN	GET4	>sp|Q7L5D6|GET4_HUMAN Golgi to ER traffic protein 4 homolog OS=Homo sapiens GN=GET4 PE=1 SV=1;>sp|Q7L5D6-2|GET4_HUMAN Isoform 2 of Golgi to ER traffic protein 4 homolog OS=Homo sapiens GN=GET4;>tr|C9JPA8|C9JPA8_HUMAN Golgi to ER traffic protein 4 homolog (	sp|Q7L5D6|GET4_HUMAN;sp|Q7L5D6-2|GET4_HUMAN;tr|C9JPA8|C9JPA8_HUMAN;tr|C9JHN8|C9JHN8_HUMAN	4	36.504	0	0	0	13781000	12080000	0
Q9NWU2	GID8_HUMAN	GID8	>sp|Q9NWU2|GID8_HUMAN Glucose-induced degradation protein 8 homolog OS=Homo sapiens GN=GID8 PE=1 SV=1	sp|Q9NWU2|GID8_HUMAN	3	26.748	0	0	0	8578700	5147900	0
Q9BRX5	PSF3_HUMAN	GINS3	>sp|Q9BRX5|PSF3_HUMAN DNA replication complex GINS protein PSF3 OS=Homo sapiens GN=GINS3 PE=1 SV=1;>sp|Q9BRX5-3|PSF3_HUMAN Isoform 3 of DNA replication complex GINS protein PSF3 OS=Homo sapiens GN=GINS3	sp|Q9BRX5|PSF3_HUMAN;sp|Q9BRX5-3|PSF3_HUMAN	5	24.534	0	0	0	13665000	18338000	14028000
Q9BRT9	SLD5_HUMAN	GINS4	>sp|Q9BRT9|SLD5_HUMAN DNA replication complex GINS protein SLD5 OS=Homo sapiens GN=GINS4 PE=1 SV=1;>tr|E5RFF9|E5RFF9_HUMAN DNA replication complex GINS protein SLD5 OS=Homo sapiens GN=GINS4 PE=1 SV=1	sp|Q9BRT9|SLD5_HUMAN;tr|E5RFF9|E5RFF9_HUMAN	6	26.047	0	0	0	18689000	18993000	28590000
Q9Y2X7	GIT1_HUMAN	GIT1	>sp|Q9Y2X7|GIT1_HUMAN ARF GTPase-activating protein GIT1 OS=Homo sapiens GN=GIT1 PE=1 SV=2;>sp|Q9Y2X7-3|GIT1_HUMAN Isoform 3 of ARF GTPase-activating protein GIT1 OS=Homo sapiens GN=GIT1;>tr|J3QRU8|J3QRU8_HUMAN ARF GTPase-activating protein GIT1 OS=Homo sa	sp|Q9Y2X7|GIT1_HUMAN;sp|Q9Y2X7-3|GIT1_HUMAN;tr|J3QRU8|J3QRU8_HUMAN	10	84.34	0	0	0	29876000	40646000	0
P06280	AGAL_HUMAN	GLA	>sp|P06280|AGAL_HUMAN Alpha-galactosidase A OS=Homo sapiens GN=GLA PE=1 SV=1;>tr|V9GYN5|V9GYN5_HUMAN Alpha-galactosidase A OS=Homo sapiens GN=GLA PE=1 SV=1	sp|P06280|AGAL_HUMAN;tr|V9GYN5|V9GYN5_HUMAN	10	48.766	0	0	0	22761000	22539000	24056000
P16278-3	BGAL_HUMAN	GLB1	>sp|P16278-3|BGAL_HUMAN Isoform 3 of Beta-galactosidase OS=Homo sapiens GN=GLB1;>sp|P16278|BGAL_HUMAN Beta-galactosidase OS=Homo sapiens GN=GLB1 PE=1 SV=2;>tr|E7EQ29|E7EQ29_HUMAN Beta-galactosidase OS=Homo sapiens GN=GLB1 PE=1 SV=1;>sp|P16278-2|BGAL_HUMAN	sp|P16278-3|BGAL_HUMAN;sp|P16278|BGAL_HUMAN;tr|E7EQ29|E7EQ29_HUMAN;sp|P16278-2|BGAL_HUMAN	11	72.75	0	0	0	73658000	57724000	22290000
Q92990	GLMN_HUMAN	GLMN	>sp|Q92990|GLMN_HUMAN Glomulin OS=Homo sapiens GN=GLMN PE=1 SV=2;>sp|Q92990-2|GLMN_HUMAN Isoform 2 of Glomulin OS=Homo sapiens GN=GLMN	sp|Q92990|GLMN_HUMAN;sp|Q92990-2|GLMN_HUMAN	6	68.207	0	0	0	11060000	11568000	0
P35754	GLRX1_HUMAN	GLRX	>sp|P35754|GLRX1_HUMAN Glutaredoxin-1 OS=Homo sapiens GN=GLRX PE=1 SV=2	sp|P35754|GLRX1_HUMAN	5	11.776	0	0	0	26534000	68765000	0
P15104	GLNA_HUMAN	GLUL	>sp|P15104|GLNA_HUMAN Glutamine synthetase OS=Homo sapiens GN=GLUL PE=1 SV=4	sp|P15104|GLNA_HUMAN	15	42.064	0	0	0	175220000	116650000	114030000
O60547	GMDS_HUMAN	GMDS	>sp|O60547|GMDS_HUMAN GDP-mannose 4,6 dehydratase OS=Homo sapiens GN=GMDS PE=1 SV=1;>sp|O60547-2|GMDS_HUMAN Isoform 2 of GDP-mannose 4,6 dehydratase OS=Homo sapiens GN=GMDS	sp|O60547|GMDS_HUMAN;sp|O60547-2|GMDS_HUMAN	13	41.949	0	0	0	55978000	67640000	39919000
Q9Y5P6	GMPPB_HUMAN	GMPPB	>sp|Q9Y5P6|GMPPB_HUMAN Mannose-1-phosphate guanyltransferase beta OS=Homo sapiens GN=GMPPB PE=1 SV=2;>sp|Q9Y5P6-2|GMPPB_HUMAN Isoform 2 of Mannose-1-phosphate guanyltransferase beta OS=Homo sapiens GN=GMPPB	sp|Q9Y5P6|GMPPB_HUMAN;sp|Q9Y5P6-2|GMPPB_HUMAN	11	39.834	0	0	0	39973000	64333000	93740000
P29992	GNA11_HUMAN	GNA11	>sp|P29992|GNA11_HUMAN Guanine nucleotide-binding protein subunit alpha-11 OS=Homo sapiens GN=GNA11 PE=1 SV=2;>tr|K7EL62|K7EL62_HUMAN Guanine nucleotide-binding protein subunit alpha-11 (Fragment) OS=Homo sapiens GN=GNA11 PE=1 SV=1	sp|P29992|GNA11_HUMAN;tr|K7EL62|K7EL62_HUMAN	7	42.123	0	0	0	17740000	12858000	26597000
Q9HAV0	GBB4_HUMAN	GNB4	>sp|Q9HAV0|GBB4_HUMAN Guanine nucleotide-binding protein subunit beta-4 OS=Homo sapiens GN=GNB4 PE=1 SV=3;>tr|C9JD14|C9JD14_HUMAN Guanine nucleotide-binding protein subunit beta-4 (Fragment) OS=Homo sapiens GN=GNB4 PE=4 SV=1	sp|Q9HAV0|GBB4_HUMAN;tr|C9JD14|C9JD14_HUMAN	13	37.567	0	0	0	50108000	30554000	0
P46926	GNPI1_HUMAN	GNPDA1	>sp|P46926|GNPI1_HUMAN Glucosamine-6-phosphate isomerase 1 OS=Homo sapiens GN=GNPDA1 PE=1 SV=1;>tr|D6RFF8|D6RFF8_HUMAN Glucosamine-6-phosphate isomerase (Fragment) OS=Homo sapiens GN=GNPDA1 PE=1 SV=1;>tr|D6RAY7|D6RAY7_HUMAN Glucosamine-6-phosphate isomeras	sp|P46926|GNPI1_HUMAN;tr|D6RFF8|D6RFF8_HUMAN;tr|D6RAY7|D6RAY7_HUMAN;tr|D6R9P4|D6R9P4_HUMAN;sp|P46926-2|GNPI1_HUMAN	12	32.668	0	0	0	85042000	67387000	72429000
H7C3P4	H7C3P4_HUMAN	GNS	>tr|H7C3P4|H7C3P4_HUMAN Glucosamine (N-acetyl)-6-sulfatase (Sanfilippo disease IIID), isoform CRA_b OS=Homo sapiens GN=GNS PE=1 SV=1;>sp|P15586-2|GNS_HUMAN Isoform 2 of N-acetylglucosamine-6-sulfatase OS=Homo sapiens GN=GNS;>sp|P15586|GNS_HUMAN N-acetylglu	tr|H7C3P4|H7C3P4_HUMAN;sp|P15586-2|GNS_HUMAN;sp|P15586|GNS_HUMAN;tr|F6S8M0|F6S8M0_HUMAN;tr|H0YFA9|H0YFA9_HUMAN;tr|F5H4C6|F5H4C6_HUMAN	10	56.374	0	0	0	52341000	60267000	30786000
H0Y6I0	H0Y6I0_HUMAN	GOLGA4	>tr|H0Y6I0|H0Y6I0_HUMAN Golgin subfamily A member 4 (Fragment) OS=Homo sapiens GN=GOLGA4 PE=1 SV=1;>sp|Q13439-3|GOGA4_HUMAN Isoform 3 of Golgin subfamily A member 4 OS=Homo sapiens GN=GOLGA4;>sp|Q13439-4|GOGA4_HUMAN Isoform 4 of Golgin subfamily A member 4	tr|H0Y6I0|H0Y6I0_HUMAN;sp|Q13439-3|GOGA4_HUMAN;sp|Q13439-4|GOGA4_HUMAN;sp|Q13439|GOGA4_HUMAN;sp|Q13439-5|GOGA4_HUMAN	10	246.6	0	0	0	7154100	9836700	0
Q8NBJ4-2	GOLM1_HUMAN	GOLM1	>sp|Q8NBJ4-2|GOLM1_HUMAN Isoform 2 of Golgi membrane protein 1 OS=Homo sapiens GN=GOLM1;>sp|Q8NBJ4|GOLM1_HUMAN Golgi membrane protein 1 OS=Homo sapiens GN=GOLM1 PE=1 SV=1	sp|Q8NBJ4-2|GOLM1_HUMAN;sp|Q8NBJ4|GOLM1_HUMAN	11	44.272	0	0	0	14698000	39694000	0
Q9HD26-2	GOPC_HUMAN	GOPC	>sp|Q9HD26-2|GOPC_HUMAN Isoform 2 of Golgi-associated PDZ and coiled-coil motif-containing protein OS=Homo sapiens GN=GOPC;>sp|Q9HD26|GOPC_HUMAN Golgi-associated PDZ and coiled-coil motif-containing protein OS=Homo sapiens GN=GOPC PE=1 SV=1;>tr|F5H1Y4|F5H1	sp|Q9HD26-2|GOPC_HUMAN;sp|Q9HD26|GOPC_HUMAN;tr|F5H1Y4|F5H1Y4_HUMAN;sp|Q9HD26-3|GOPC_HUMAN	15	49.721	0	0	0	64304000	59097000	53735000
A0A0A0MRI1	A0A0A0MRI1_HUMAN	GPALPP1	>tr|A0A0A0MRI1|A0A0A0MRI1_HUMAN GPALPP motifs-containing protein 1 OS=Homo sapiens GN=GPALPP1 PE=4 SV=1;>sp|Q8IXQ4|GPAM1_HUMAN GPALPP motifs-containing protein 1 OS=Homo sapiens GN=GPALPP1 PE=1 SV=1;>sp|Q8IXQ4-2|GPAM1_HUMAN Isoform 2 of GPALPP motifs-conta	tr|A0A0A0MRI1|A0A0A0MRI1_HUMAN;sp|Q8IXQ4|GPAM1_HUMAN;sp|Q8IXQ4-2|GPAM1_HUMAN	3	37.971	0	0	0	5748600	9726900	0
P62993	GRB2_HUMAN	GRB2	>sp|P62993|GRB2_HUMAN Growth factor receptor-bound protein 2 OS=Homo sapiens GN=GRB2 PE=1 SV=1;>tr|J3KT38|J3KT38_HUMAN Growth factor receptor-bound protein 2 (Fragment) OS=Homo sapiens GN=GRB2 PE=1 SV=3;>sp|P62993-2|GRB2_HUMAN Isoform 2 of Growth factor re	sp|P62993|GRB2_HUMAN;tr|J3KT38|J3KT38_HUMAN;sp|P62993-2|GRB2_HUMAN;tr|J3QRL5|J3QRL5_HUMAN	14	25.206	0	0	0	113930000	186940000	71528000
Q4V328	GRAP1_HUMAN	GRIPAP1	>sp|Q4V328|GRAP1_HUMAN GRIP1-associated protein 1 OS=Homo sapiens GN=GRIPAP1 PE=1 SV=1;>tr|A0A075B793|A0A075B793_HUMAN GRIP1-associated protein 1 OS=Homo sapiens GN=GRIPAP1 PE=1 SV=2;>sp|Q4V328-4|GRAP1_HUMAN Isoform 4 of GRIP1-associated protein 1 OS=Homo	sp|Q4V328|GRAP1_HUMAN;tr|A0A075B793|A0A075B793_HUMAN;sp|Q4V328-4|GRAP1_HUMAN;tr|A0A087WT45|A0A087WT45_HUMAN;sp|Q4V328-2|GRAP1_HUMAN;sp|Q4V328-3|GRAP1_HUMAN	21	95.988	0	0	0	52719000	70083000	30165000
P48637	GSHB_HUMAN	GSS	>sp|P48637|GSHB_HUMAN Glutathione synthetase OS=Homo sapiens GN=GSS PE=1 SV=1;>sp|P48637-2|GSHB_HUMAN Isoform 2 of Glutathione synthetase OS=Homo sapiens GN=GSS	sp|P48637|GSHB_HUMAN;sp|P48637-2|GSHB_HUMAN	24	52.384	0	0	0	247180000	231940000	217440000
B1APE1	B1APE1_HUMAN	GTF2B	>tr|B1APE1|B1APE1_HUMAN Transcription initiation factor IIB (Fragment) OS=Homo sapiens GN=GTF2B PE=1 SV=1;>tr|B1APE2|B1APE2_HUMAN Transcription initiation factor IIB (Fragment) OS=Homo sapiens GN=GTF2B PE=1 SV=1;>sp|Q00403|TF2B_HUMAN Transcription initiati	tr|B1APE1|B1APE1_HUMAN;tr|B1APE2|B1APE2_HUMAN;sp|Q00403|TF2B_HUMAN	3	24.988	0	0	0	7063100	11089000	0
P13984	T2FB_HUMAN	GTF2F2	>sp|P13984|T2FB_HUMAN General transcription factor IIF subunit 2 OS=Homo sapiens GN=GTF2F2 PE=1 SV=2	sp|P13984|T2FB_HUMAN	8	28.38	0	0	0	63320000	49322000	47229000
B1ANH0	B1ANH0_HUMAN	GUK1	>tr|B1ANH0|B1ANH0_HUMAN Guanylate kinase (Fragment) OS=Homo sapiens GN=GUK1 PE=1 SV=1;>sp|Q16774-2|KGUA_HUMAN Isoform 2 of Guanylate kinase OS=Homo sapiens GN=GUK1;>tr|B1ANG9|B1ANG9_HUMAN Guanylate kinase OS=Homo sapiens GN=GUK1 PE=1 SV=2;>sp|Q16774-3|KGUA	tr|B1ANH0|B1ANH0_HUMAN;sp|Q16774-2|KGUA_HUMAN;tr|B1ANG9|B1ANG9_HUMAN;sp|Q16774-3|KGUA_HUMAN	6	23.711	0	0	0	31363000	30596000	0
H3BN98	H3BN98_HUMAN	H3BN98	>tr|H3BN98|H3BN98_HUMAN Uncharacterized protein (Fragment) OS=Homo sapiens PE=4 SV=2	tr|H3BN98|H3BN98_HUMAN	7	27.168	0	0	0	55129000	27313000	0
Q9BT25-2	HAUS8_HUMAN	HAUS8	>sp|Q9BT25-2|HAUS8_HUMAN Isoform 2 of HAUS augmin-like complex subunit 8 OS=Homo sapiens GN=HAUS8;>sp|Q9BT25-3|HAUS8_HUMAN Isoform 3 of HAUS augmin-like complex subunit 8 OS=Homo sapiens GN=HAUS8;>sp|Q9BT25|HAUS8_HUMAN HAUS augmin-like complex subunit 8 OS	sp|Q9BT25-2|HAUS8_HUMAN;sp|Q9BT25-3|HAUS8_HUMAN;sp|Q9BT25|HAUS8_HUMAN	3	38.464	0	0	0	11019000	12090000	0
Q7Z4H3-2	HDDC2_HUMAN	HDDC2	>sp|Q7Z4H3-2|HDDC2_HUMAN Isoform 2 of HD domain-containing protein 2 OS=Homo sapiens GN=HDDC2;>sp|Q7Z4H3|HDDC2_HUMAN HD domain-containing protein 2 OS=Homo sapiens GN=HDDC2 PE=1 SV=1;>sp|Q7Z4H3-3|HDDC2_HUMAN Isoform 3 of HD domain-containing protein 2 OS=H	sp|Q7Z4H3-2|HDDC2_HUMAN;sp|Q7Z4H3|HDDC2_HUMAN;sp|Q7Z4H3-3|HDDC2_HUMAN;tr|V9GYS5|V9GYS5_HUMAN;tr|V9GZ04|V9GZ04_HUMAN	4	19.55	0	0	0	14752000	28283000	0
Q9H0R4-2	HDHD2_HUMAN	HDHD2	>sp|Q9H0R4-2|HDHD2_HUMAN Isoform 2 of Haloacid dehalogenase-like hydrolase domain-containing protein 2 OS=Homo sapiens GN=HDHD2;>sp|Q9H0R4|HDHD2_HUMAN Haloacid dehalogenase-like hydrolase domain-containing protein 2 OS=Homo sapiens GN=HDHD2 PE=1 SV=1;>tr|K	sp|Q9H0R4-2|HDHD2_HUMAN;sp|Q9H0R4|HDHD2_HUMAN;tr|K7ER15|K7ER15_HUMAN	5	18.533	0	0	0	22405000	19792000	0
Q7Z4Q2	HEAT3_HUMAN	HEATR3	>sp|Q7Z4Q2|HEAT3_HUMAN HEAT repeat-containing protein 3 OS=Homo sapiens GN=HEATR3 PE=1 SV=2;>sp|Q7Z4Q2-2|HEAT3_HUMAN Isoform 2 of HEAT repeat-containing protein 3 OS=Homo sapiens GN=HEATR3	sp|Q7Z4Q2|HEAT3_HUMAN;sp|Q7Z4Q2-2|HEAT3_HUMAN	5	74.582	0	0	0	13205000	13225000	18008000
Q6AI08	HEAT6_HUMAN	HEATR6	>sp|Q6AI08|HEAT6_HUMAN HEAT repeat-containing protein 6 OS=Homo sapiens GN=HEATR6 PE=1 SV=1;>tr|A0A087WXZ7|A0A087WXZ7_HUMAN HEAT repeat-containing protein 6 OS=Homo sapiens GN=HEATR6 PE=1 SV=1;>tr|K7EIX2|K7EIX2_HUMAN HEAT repeat-containing protein 6 OS=Hom	sp|Q6AI08|HEAT6_HUMAN;tr|A0A087WXZ7|A0A087WXZ7_HUMAN;tr|K7EIX2|K7EIX2_HUMAN	3	128.78	0	0	0	5810800	5908400	0
Q9NRV9	HEBP1_HUMAN	HEBP1	>sp|Q9NRV9|HEBP1_HUMAN Heme-binding protein 1 OS=Homo sapiens GN=HEBP1 PE=1 SV=1;>tr|F5GWX2|F5GWX2_HUMAN Heme-binding protein 1 OS=Homo sapiens GN=HEBP1 PE=1 SV=1	sp|Q9NRV9|HEBP1_HUMAN;tr|F5GWX2|F5GWX2_HUMAN	7	21.097	0	0	0	32117000	52490000	31626000
Q9Y5Z4	HEBP2_HUMAN	HEBP2	>sp|Q9Y5Z4|HEBP2_HUMAN Heme-binding protein 2 OS=Homo sapiens GN=HEBP2 PE=1 SV=1;>sp|Q9Y5Z4-2|HEBP2_HUMAN Isoform 2 of Heme-binding protein 2 OS=Homo sapiens GN=HEBP2	sp|Q9Y5Z4|HEBP2_HUMAN;sp|Q9Y5Z4-2|HEBP2_HUMAN	4	22.875	0	0	0	11945000	14308000	0
Q5T447	HECD3_HUMAN	HECTD3	>sp|Q5T447|HECD3_HUMAN E3 ubiquitin-protein ligase HECTD3 OS=Homo sapiens GN=HECTD3 PE=1 SV=1	sp|Q5T447|HECD3_HUMAN	8	97.112	0	0	0	14852000	16415000	0
Q15751	HERC1_HUMAN	HERC1	>sp|Q15751|HERC1_HUMAN Probable E3 ubiquitin-protein ligase HERC1 OS=Homo sapiens GN=HERC1 PE=1 SV=2	sp|Q15751|HERC1_HUMAN	14	532.22	0	0	0	17272000	35309000	0
H3BS10	H3BS10_HUMAN	HEXA	>tr|H3BS10|H3BS10_HUMAN Beta-hexosaminidase OS=Homo sapiens GN=HEXA PE=1 SV=1;>sp|P06865|HEXA_HUMAN Beta-hexosaminidase subunit alpha OS=Homo sapiens GN=HEXA PE=1 SV=2;>tr|H3BP20|H3BP20_HUMAN Beta-hexosaminidase OS=Homo sapiens GN=HEXA PE=1 SV=1;>tr|H3BU85	tr|H3BS10|H3BS10_HUMAN;sp|P06865|HEXA_HUMAN;tr|H3BP20|H3BP20_HUMAN;tr|H3BU85|H3BU85_HUMAN;tr|H3BTD4|H3BTD4_HUMAN	14	58.44	0	0	0	78626000	65258000	25316000
O94992	HEXI1_HUMAN	HEXIM1	>sp|O94992|HEXI1_HUMAN Protein HEXIM1 OS=Homo sapiens GN=HEXIM1 PE=1 SV=1	sp|O94992|HEXI1_HUMAN	8	40.623	0	0	0	50589000	39028000	49925000
Q9NQE9	HINT3_HUMAN	HINT3	>sp|Q9NQE9|HINT3_HUMAN Histidine triad nucleotide-binding protein 3 OS=Homo sapiens GN=HINT3 PE=1 SV=1	sp|Q9NQE9|HINT3_HUMAN	3	20.361	0	0	0	11355000	20038000	0
Q9BW71	HIRP3_HUMAN	HIRIP3	>sp|Q9BW71|HIRP3_HUMAN HIRA-interacting protein 3 OS=Homo sapiens GN=HIRIP3 PE=1 SV=3;>sp|Q9BW71-2|HIRP3_HUMAN Isoform 2 of HIRA-interacting protein 3 OS=Homo sapiens GN=HIRIP3	sp|Q9BW71|HIRP3_HUMAN;sp|Q9BW71-2|HIRP3_HUMAN	10	61.956	0	0	0	32786000	28045000	57410000
Q5TEC6	Q5TEC6_HUMAN	HIST2H3PS2	>tr|Q5TEC6|Q5TEC6_HUMAN Histone H3 OS=Homo sapiens GN=HIST2H3PS2 PE=1 SV=1	tr|Q5TEC6|Q5TEC6_HUMAN	4	15.43	0	0	0	92164000	86310000	68477000
P08397	HEM3_HUMAN	HMBS	>sp|P08397|HEM3_HUMAN Porphobilinogen deaminase OS=Homo sapiens GN=HMBS PE=1 SV=2;>sp|P08397-3|HEM3_HUMAN Isoform 3 of Porphobilinogen deaminase OS=Homo sapiens GN=HMBS;>tr|F5H345|F5H345_HUMAN Porphobilinogen deaminase OS=Homo sapiens GN=HMBS PE=1 SV=1;>sp	sp|P08397|HEM3_HUMAN;sp|P08397-3|HEM3_HUMAN;tr|F5H345|F5H345_HUMAN;sp|P08397-2|HEM3_HUMAN;sp|P08397-4|HEM3_HUMAN;tr|F5GY90|F5GY90_HUMAN;tr|F5H226|F5H226_HUMAN;tr|F5H0P4|F5H0P4_HUMAN	12	39.33	0	0	0	28335000	39103000	25067000
E9PES6	E9PES6_HUMAN	HMGB3	>tr|E9PES6|E9PES6_HUMAN High mobility group protein B3 (Fragment) OS=Homo sapiens GN=HMGB3 PE=1 SV=1;>tr|E7ES08|E7ES08_HUMAN High mobility group protein B3 (Fragment) OS=Homo sapiens GN=HMGB3 PE=1 SV=1;>tr|E7EQU1|E7EQU1_HUMAN High mobility group protein B3	tr|E9PES6|E9PES6_HUMAN;tr|E7ES08|E7ES08_HUMAN;tr|E7EQU1|E7EQU1_HUMAN;sp|O15347|HMGB3_HUMAN	4	17.522	0	0	0	33279000	24828000	32379000
P09601	HMOX1_HUMAN	HMOX1	>sp|P09601|HMOX1_HUMAN Heme oxygenase 1 OS=Homo sapiens GN=HMOX1 PE=1 SV=1;>tr|B1AHA8|B1AHA8_HUMAN Heme oxygenase 1 (Fragment) OS=Homo sapiens GN=HMOX1 PE=1 SV=1	sp|P09601|HMOX1_HUMAN;tr|B1AHA8|B1AHA8_HUMAN	6	32.818	0	0	0	19199000	15430000	24731000
P50135	HNMT_HUMAN	HNMT	>sp|P50135|HNMT_HUMAN Histamine N-methyltransferase OS=Homo sapiens GN=HNMT PE=1 SV=1	sp|P50135|HNMT_HUMAN	4	33.295	0	0	0	20579000	14012000	0
P55795	HNRH2_HUMAN	HNRNPH2	>sp|P55795|HNRH2_HUMAN Heterogeneous nuclear ribonucleoprotein H2 OS=Homo sapiens GN=HNRNPH2 PE=1 SV=1	sp|P55795|HNRH2_HUMAN	10	49.263	0	0	0	34395000	35854000	0
P32754-2	HPPD_HUMAN	HPD	>sp|P32754-2|HPPD_HUMAN Isoform 2 of 4-hydroxyphenylpyruvate dioxygenase OS=Homo sapiens GN=HPD;>sp|P32754|HPPD_HUMAN 4-hydroxyphenylpyruvate dioxygenase OS=Homo sapiens GN=HPD PE=1 SV=2	sp|P32754-2|HPPD_HUMAN;sp|P32754|HPPD_HUMAN	6	40.497	0	0	0	14281000	0	31421000
Q86YV9	HPS6_HUMAN	HPS6	>sp|Q86YV9|HPS6_HUMAN Hermansky-Pudlak syndrome 6 protein OS=Homo sapiens GN=HPS6 PE=1 SV=1	sp|Q86YV9|HPS6_HUMAN	4	82.974	0	0	0	3196100	3206900	0
Q53GQ0	DHB12_HUMAN	HSD17B12	>sp|Q53GQ0|DHB12_HUMAN Estradiol 17-beta-dehydrogenase 12 OS=Homo sapiens GN=HSD17B12 PE=1 SV=2	sp|Q53GQ0|DHB12_HUMAN	5	34.324	0	0	0	21227000	11501000	0
P48723	HSP13_HUMAN	HSPA13	>sp|P48723|HSP13_HUMAN Heat shock 70 kDa protein 13 OS=Homo sapiens GN=HSPA13 PE=1 SV=1	sp|P48723|HSP13_HUMAN	2	51.927	0	0	0	5728300	5527200	0
Q0VDF9	HSP7E_HUMAN	HSPA14	>sp|Q0VDF9|HSP7E_HUMAN Heat shock 70 kDa protein 14 OS=Homo sapiens GN=HSPA14 PE=1 SV=1	sp|Q0VDF9|HSP7E_HUMAN	9	54.794	0	0	0	15232000	12793000	0
P17066	HSP76_HUMAN	HSPA6	>sp|P17066|HSP76_HUMAN Heat shock 70 kDa protein 6 OS=Homo sapiens GN=HSPA6 PE=1 SV=2;>sp|P48741|HSP77_HUMAN Putative heat shock 70 kDa protein 7 OS=Homo sapiens GN=HSPA7 PE=5 SV=2	sp|P17066|HSP76_HUMAN;sp|P48741|HSP77_HUMAN	14	71.027	0	0	0	1597800000	1569200000	0
Q9Y547	IFT25_HUMAN	HSPB11	>sp|Q9Y547|IFT25_HUMAN Intraflagellar transport protein 25 homolog OS=Homo sapiens GN=HSPB11 PE=1 SV=1;>tr|A6NIR2|A6NIR2_HUMAN Chromosome 1 open reading frame 41, isoform CRA_b OS=Homo sapiens GN=HSPB11 PE=1 SV=1;>tr|X6R7Y7|X6R7Y7_HUMAN Intraflagellar tran	sp|Q9Y547|IFT25_HUMAN;tr|A6NIR2|A6NIR2_HUMAN;tr|X6R7Y7|X6R7Y7_HUMAN	5	16.297	0	0	0	34414000	55011000	25542000
O43464	HTRA2_HUMAN	HTRA2	>sp|O43464|HTRA2_HUMAN Serine protease HTRA2, mitochondrial OS=Homo sapiens GN=HTRA2 PE=1 SV=2;>sp|O43464-2|HTRA2_HUMAN Isoform 2 of Serine protease HTRA2, mitochondrial OS=Homo sapiens GN=HTRA2;>sp|O43464-3|HTRA2_HUMAN Isoform 3 of Serine protease HTRA2,	sp|O43464|HTRA2_HUMAN;sp|O43464-2|HTRA2_HUMAN;sp|O43464-3|HTRA2_HUMAN	5	48.84	0	0	0	9384600	6647300	0
P42858	HD_HUMAN	HTT	>sp|P42858|HD_HUMAN Huntingtin OS=Homo sapiens GN=HTT PE=1 SV=2	sp|P42858|HD_HUMAN	23	347.6	0	0	0	29008000	25569000	33274000
Q9NX55	HYPK_HUMAN	HYPK	>sp|Q9NX55|HYPK_HUMAN Huntingtin-interacting protein K OS=Homo sapiens GN=HYPK PE=1 SV=2	sp|Q9NX55|HYPK_HUMAN	7	14.665	0	0	0	66555000	78418000	35988000
Q86YQ0	Q86YQ0_HUMAN	HZGJ	>tr|Q86YQ0|Q86YQ0_HUMAN HZGJ OS=Homo sapiens GN=HZGJ PE=1 SV=1;>tr|F6U1T9|F6U1T9_HUMAN Calcineurin subunit B type 1 OS=Homo sapiens GN=PPP3R1 PE=4 SV=1;>sp|P63098|CANB1_HUMAN Calcineurin subunit B type 1 OS=Homo sapiens GN=PPP3R1 PE=1 SV=2;>tr|D3YTA9|D3YTA	tr|Q86YQ0|Q86YQ0_HUMAN;tr|F6U1T9|F6U1T9_HUMAN;sp|P63098|CANB1_HUMAN;tr|D3YTA9|D3YTA9_HUMAN;tr|H7BYZ3|H7BYZ3_HUMAN	5	84.72	0	0	0	29085000	18905000	0
Q2TAA2	IAH1_HUMAN	IAH1	>sp|Q2TAA2|IAH1_HUMAN Isoamyl acetate-hydrolyzing esterase 1 homolog OS=Homo sapiens GN=IAH1 PE=1 SV=1;>sp|Q2TAA2-2|IAH1_HUMAN Isoform 2 of Isoamyl acetate-hydrolyzing esterase 1 homolog OS=Homo sapiens GN=IAH1;>tr|H7C5G1|H7C5G1_HUMAN Isoamyl acetate-hydro	sp|Q2TAA2|IAH1_HUMAN;sp|Q2TAA2-2|IAH1_HUMAN;tr|H7C5G1|H7C5G1_HUMAN	5	27.598	0	0	0	19501000	22017000	0
P05362	ICAM1_HUMAN	ICAM1	>sp|P05362|ICAM1_HUMAN Intercellular adhesion molecule 1 OS=Homo sapiens GN=ICAM1 PE=1 SV=2;>tr|K7EKL8|K7EKL8_HUMAN Intercellular adhesion molecule 1 (Fragment) OS=Homo sapiens GN=ICAM1 PE=1 SV=1;>tr|E7ESS4|E7ESS4_HUMAN Intercellular adhesion molecule 1 OS	sp|P05362|ICAM1_HUMAN;tr|K7EKL8|K7EKL8_HUMAN;tr|E7ESS4|E7ESS4_HUMAN	4	57.825	0	0	0	6424500	13468000	0
P78318	IGBP1_HUMAN	IGBP1	>sp|P78318|IGBP1_HUMAN Immunoglobulin-binding protein 1 OS=Homo sapiens GN=IGBP1 PE=1 SV=1	sp|P78318|IGBP1_HUMAN	9	39.221	0	0	0	20775000	25218000	27494000
Q16270-2	IBP7_HUMAN	IGFBP7	>sp|Q16270-2|IBP7_HUMAN Isoform 2 of Insulin-like growth factor-binding protein 7 OS=Homo sapiens GN=IGFBP7;>sp|Q16270|IBP7_HUMAN Insulin-like growth factor-binding protein 7 OS=Homo sapiens GN=IGFBP7 PE=1 SV=1	sp|Q16270-2|IBP7_HUMAN;sp|Q16270|IBP7_HUMAN	6	28.86	0	0	0	19160000	17207000	0
Q14116-2	IL18_HUMAN	IL18	>sp|Q14116-2|IL18_HUMAN Isoform 2 of Interleukin-18 OS=Homo sapiens GN=IL18;>sp|Q14116|IL18_HUMAN Interleukin-18 OS=Homo sapiens GN=IL18 PE=1 SV=1	sp|Q14116-2|IL18_HUMAN;sp|Q14116|IL18_HUMAN	7	21.896	0	0	0	51349000	57801000	0
Q9H0C8	ILKAP_HUMAN	ILKAP	>sp|Q9H0C8|ILKAP_HUMAN Integrin-linked kinase-associated serine/threonine phosphatase 2C OS=Homo sapiens GN=ILKAP PE=1 SV=1;>tr|H7C2I8|H7C2I8_HUMAN Integrin-linked kinase-associated serine/threonine phosphatase 2C (Fragment) OS=Homo sapiens GN=ILKAP PE=1 S	sp|Q9H0C8|ILKAP_HUMAN;tr|H7C2I8|H7C2I8_HUMAN;tr|E9PC05|E9PC05_HUMAN;tr|F8SNU7|F8SNU7_HUMAN	4	42.906	0	0	0	14896000	17927000	34451000
P29218	IMPA1_HUMAN	IMPA1	>sp|P29218|IMPA1_HUMAN Inositol monophosphatase 1 OS=Homo sapiens GN=IMPA1 PE=1 SV=1;>sp|P29218-3|IMPA1_HUMAN Isoform 3 of Inositol monophosphatase 1 OS=Homo sapiens GN=IMPA1;>tr|H0YBL1|H0YBL1_HUMAN Inositol monophosphatase 1 (Fragment) OS=Homo sapiens GN=	sp|P29218|IMPA1_HUMAN;sp|P29218-3|IMPA1_HUMAN;tr|H0YBL1|H0YBL1_HUMAN;tr|E5RIP7|E5RIP7_HUMAN	6	30.188	0	0	0	22311000	20457000	31803000
P49441	INPP_HUMAN	INPP1	>sp|P49441|INPP_HUMAN Inositol polyphosphate 1-phosphatase OS=Homo sapiens GN=INPP1 PE=1 SV=1;>tr|C9J173|C9J173_HUMAN Inositol polyphosphate 1-phosphatase (Fragment) OS=Homo sapiens GN=INPP1 PE=1 SV=1;>tr|B8ZZF6|B8ZZF6_HUMAN Inositol polyphosphate 1-phosph	sp|P49441|INPP_HUMAN;tr|C9J173|C9J173_HUMAN;tr|B8ZZF6|B8ZZF6_HUMAN;tr|E7ET59|E7ET59_HUMAN;tr|E7EUX4|E7EUX4_HUMAN;tr|E7ENF2|E7ENF2_HUMAN	3	43.998	0	0	0	19712000	14412000	0
Q68E01-2	INT3_HUMAN	INTS3	>sp|Q68E01-2|INT3_HUMAN Isoform 2 of Integrator complex subunit 3 OS=Homo sapiens GN=INTS3;>sp|Q68E01|INT3_HUMAN Integrator complex subunit 3 OS=Homo sapiens GN=INTS3 PE=1 SV=1;>sp|Q68E01-3|INT3_HUMAN Isoform 3 of Integrator complex subunit 3 OS=Homo sapie	sp|Q68E01-2|INT3_HUMAN;sp|Q68E01|INT3_HUMAN;sp|Q68E01-3|INT3_HUMAN;sp|Q68E01-4|INT3_HUMAN	10	118.01	0	0	0	12245000	12260000	0
Q7Z5L9-2	I2BP2_HUMAN	IRF2BP2	>sp|Q7Z5L9-2|I2BP2_HUMAN Isoform 2 of Interferon regulatory factor 2-binding protein 2 OS=Homo sapiens GN=IRF2BP2;>sp|Q7Z5L9|I2BP2_HUMAN Interferon regulatory factor 2-binding protein 2 OS=Homo sapiens GN=IRF2BP2 PE=1 SV=2;>sp|Q7Z5L9-3|I2BP2_HUMAN Isoform	sp|Q7Z5L9-2|I2BP2_HUMAN;sp|Q7Z5L9|I2BP2_HUMAN;sp|Q7Z5L9-3|I2BP2_HUMAN	6	59.48	0	0	0	15251000	11935000	0
Q8WZA9	IRGQ_HUMAN	IRGQ	>sp|Q8WZA9|IRGQ_HUMAN Immunity-related GTPase family Q protein OS=Homo sapiens GN=IRGQ PE=1 SV=1	sp|Q8WZA9|IRGQ_HUMAN	9	62.717	0	0	0	14693000	17744000	0
Q9Y6Y0	NS1BP_HUMAN	IVNS1ABP	>sp|Q9Y6Y0|NS1BP_HUMAN Influenza virus NS1A-binding protein OS=Homo sapiens GN=IVNS1ABP PE=1 SV=3	sp|Q9Y6Y0|NS1BP_HUMAN	10	71.729	0	0	0	18923000	25574000	0
Q96ST2-2	IWS1_HUMAN	IWS1	>sp|Q96ST2-2|IWS1_HUMAN Isoform 2 of Protein IWS1 homolog OS=Homo sapiens GN=IWS1;>sp|Q96ST2-3|IWS1_HUMAN Isoform 3 of Protein IWS1 homolog OS=Homo sapiens GN=IWS1;>sp|Q96ST2|IWS1_HUMAN Protein IWS1 homolog OS=Homo sapiens GN=IWS1 PE=1 SV=2	sp|Q96ST2-2|IWS1_HUMAN;sp|Q96ST2-3|IWS1_HUMAN;sp|Q96ST2|IWS1_HUMAN	2	56.109	0	0	0	12626000	11801000	0
Q9P0J7	KCMF1_HUMAN	KCMF1	>sp|Q9P0J7|KCMF1_HUMAN E3 ubiquitin-protein ligase KCMF1 OS=Homo sapiens GN=KCMF1 PE=1 SV=2	sp|Q9P0J7|KCMF1_HUMAN	4	41.945	0	0	0	16205000	17428000	0
O00180	KCNK1_HUMAN	KCNK1	>sp|O00180|KCNK1_HUMAN Potassium channel subfamily K member 1 OS=Homo sapiens GN=KCNK1 PE=1 SV=1	sp|O00180|KCNK1_HUMAN	2	38.143	0	0	0	9972500	14356000	0
C9J519	C9J519_HUMAN	KIAA0319L	>tr|C9J519|C9J519_HUMAN Dyslexia-associated protein KIAA0319-like protein OS=Homo sapiens GN=KIAA0319L PE=1 SV=1;>sp|Q8IZA0-3|K319L_HUMAN Isoform 3 of Dyslexia-associated protein KIAA0319-like protein OS=Homo sapiens GN=KIAA0319L;>sp|Q8IZA0-2|K319L_HUMAN I	tr|C9J519|C9J519_HUMAN;sp|Q8IZA0-3|K319L_HUMAN;sp|Q8IZA0-2|K319L_HUMAN;tr|E7EN73|E7EN73_HUMAN;sp|Q8IZA0|K319L_HUMAN	3	53.946	0	0	0	5175700	6149900	0
Q5T5P2-3	SKT_HUMAN	KIAA1217	>sp|Q5T5P2-3|SKT_HUMAN Isoform 3 of Sickle tail protein homolog OS=Homo sapiens GN=KIAA1217;>sp|Q5T5P2|SKT_HUMAN Sickle tail protein homolog OS=Homo sapiens GN=KIAA1217 PE=1 SV=2;>sp|Q5T5P2-4|SKT_HUMAN Isoform 4 of Sickle tail protein homolog OS=Homo sapie	sp|Q5T5P2-3|SKT_HUMAN;sp|Q5T5P2|SKT_HUMAN;sp|Q5T5P2-4|SKT_HUMAN;sp|Q5T5P2-8|SKT_HUMAN;sp|Q5T5P2-6|SKT_HUMAN;sp|Q5T5P2-9|SKT_HUMAN;sp|Q5T5P2-2|SKT_HUMAN;sp|Q5T5P2-7|SKT_HUMAN;sp|Q5T5P2-10|SKT_HUMAN	8	162.36	0	0	0	9201600	19654000	0
Q9P260	K1468_HUMAN	KIAA1468	>sp|Q9P260|K1468_HUMAN LisH domain and HEAT repeat-containing protein KIAA1468 OS=Homo sapiens GN=KIAA1468 PE=1 SV=2;>sp|Q9P260-2|K1468_HUMAN Isoform 2 of LisH domain and HEAT repeat-containing protein KIAA1468 OS=Homo sapiens GN=KIAA1468;>tr|A0A075B785|A0	sp|Q9P260|K1468_HUMAN;sp|Q9P260-2|K1468_HUMAN;tr|A0A075B785|A0A075B785_HUMAN	9	134.63	0	0	0	7870800	7583900	0
Q9NSK0	KLC4_HUMAN	KLC4	>sp|Q9NSK0|KLC4_HUMAN Kinesin light chain 4 OS=Homo sapiens GN=KLC4 PE=1 SV=3;>sp|Q9NSK0-3|KLC4_HUMAN Isoform 3 of Kinesin light chain 4 OS=Homo sapiens GN=KLC4;>sp|Q9NSK0-5|KLC4_HUMAN Isoform 5 of Kinesin light chain 4 OS=Homo sapiens GN=KLC4	sp|Q9NSK0|KLC4_HUMAN;sp|Q9NSK0-3|KLC4_HUMAN;sp|Q9NSK0-5|KLC4_HUMAN	13	68.639	0	0	0	9186700	13878000	0
Q8TBB5-3	KLDC4_HUMAN	KLHDC4	>sp|Q8TBB5-3|KLDC4_HUMAN Isoform 3 of Kelch domain-containing protein 4 OS=Homo sapiens GN=KLHDC4;>sp|Q8TBB5|KLDC4_HUMAN Kelch domain-containing protein 4 OS=Homo sapiens GN=KLHDC4 PE=1 SV=1;>sp|Q8TBB5-2|KLDC4_HUMAN Isoform 2 of Kelch domain-containing pro	sp|Q8TBB5-3|KLDC4_HUMAN;sp|Q8TBB5|KLDC4_HUMAN;sp|Q8TBB5-2|KLDC4_HUMAN;tr|H3BQH3|H3BQH3_HUMAN	6	54.495	0	0	0	14276000	21409000	15062000
P50748	KNTC1_HUMAN	KNTC1	>sp|P50748|KNTC1_HUMAN Kinetochore-associated protein 1 OS=Homo sapiens GN=KNTC1 PE=1 SV=1;>tr|E7ES84|E7ES84_HUMAN Kinetochore-associated protein 1 OS=Homo sapiens GN=KNTC1 PE=1 SV=1	sp|P50748|KNTC1_HUMAN;tr|E7ES84|E7ES84_HUMAN	11	250.75	0	0	0	15038000	13815000	0
Q8N9T8	KRI1_HUMAN	KRI1	>sp|Q8N9T8|KRI1_HUMAN Protein KRI1 homolog OS=Homo sapiens GN=KRI1 PE=1 SV=3	sp|Q8N9T8|KRI1_HUMAN	5	82.597	0	0	0	19677000	10133000	0
P13473-2	LAMP2_HUMAN	LAMP2	>sp|P13473-2|LAMP2_HUMAN Isoform LAMP-2B of Lysosome-associated membrane glycoprotein 2 OS=Homo sapiens GN=LAMP2;>sp|P13473|LAMP2_HUMAN Lysosome-associated membrane glycoprotein 2 OS=Homo sapiens GN=LAMP2 PE=1 SV=2;>sp|P13473-3|LAMP2_HUMAN Isoform LAMP-2C	sp|P13473-2|LAMP2_HUMAN;sp|P13473|LAMP2_HUMAN;sp|P13473-3|LAMP2_HUMAN	3	44.955	0	0	0	19980000	37109000	0
Q9UHA4	LTOR3_HUMAN	LAMTOR3	>sp|Q9UHA4|LTOR3_HUMAN Ragulator complex protein LAMTOR3 OS=Homo sapiens GN=LAMTOR3 PE=1 SV=1;>sp|Q9UHA4-2|LTOR3_HUMAN Isoform 2 of Ragulator complex protein LAMTOR3 OS=Homo sapiens GN=LAMTOR3	sp|Q9UHA4|LTOR3_HUMAN;sp|Q9UHA4-2|LTOR3_HUMAN	2	13.623	0	0	0	17086000	0	36345000
Q9NS86	LANC2_HUMAN	LANCL2	>sp|Q9NS86|LANC2_HUMAN LanC-like protein 2 OS=Homo sapiens GN=LANCL2 PE=1 SV=1	sp|Q9NS86|LANC2_HUMAN	5	50.854	0	0	0	10643000	11222000	0
Q4G0J3	LARP7_HUMAN	LARP7	>sp|Q4G0J3|LARP7_HUMAN La-related protein 7 OS=Homo sapiens GN=LARP7 PE=1 SV=1;>sp|Q4G0J3-3|LARP7_HUMAN Isoform 3 of La-related protein 7 OS=Homo sapiens GN=LARP7;>tr|D6RFF0|D6RFF0_HUMAN La-related protein 7 (Fragment) OS=Homo sapiens GN=LARP7 PE=1 SV=1;>t	sp|Q4G0J3|LARP7_HUMAN;sp|Q4G0J3-3|LARP7_HUMAN;tr|D6RFF0|D6RFF0_HUMAN;tr|H0YA82|H0YA82_HUMAN	12	66.898	0	0	0	16865000	12237000	23040000
Q8WVC0	LEO1_HUMAN	LEO1	>sp|Q8WVC0|LEO1_HUMAN RNA polymerase-associated protein LEO1 OS=Homo sapiens GN=LEO1 PE=1 SV=1;>sp|Q8WVC0-2|LEO1_HUMAN Isoform 2 of RNA polymerase-associated protein LEO1 OS=Homo sapiens GN=LEO1	sp|Q8WVC0|LEO1_HUMAN;sp|Q8WVC0-2|LEO1_HUMAN	7	75.403	0	0	0	15433000	21959000	0
Q99538-3	LGMN_HUMAN	LGMN	>sp|Q99538-3|LGMN_HUMAN Isoform 3 of Legumain OS=Homo sapiens GN=LGMN;>sp|Q99538-2|LGMN_HUMAN Isoform 2 of Legumain OS=Homo sapiens GN=LGMN;>sp|Q99538|LGMN_HUMAN Legumain OS=Homo sapiens GN=LGMN PE=1 SV=1;>tr|G3V4E4|G3V4E4_HUMAN Legumain OS=Homo sapiens GN	sp|Q99538-3|LGMN_HUMAN;sp|Q99538-2|LGMN_HUMAN;sp|Q99538|LGMN_HUMAN;tr|G3V4E4|G3V4E4_HUMAN	3	42.007	0	0	0	9787200	9641200	0
Q9H0V9	LMA2L_HUMAN	LMAN2L	>sp|Q9H0V9|LMA2L_HUMAN VIP36-like protein OS=Homo sapiens GN=LMAN2L PE=1 SV=1;>sp|Q9H0V9-2|LMA2L_HUMAN Isoform 2 of VIP36-like protein OS=Homo sapiens GN=LMAN2L;>sp|Q9H0V9-3|LMA2L_HUMAN Isoform 3 of VIP36-like protein OS=Homo sapiens GN=LMAN2L	sp|Q9H0V9|LMA2L_HUMAN;sp|Q9H0V9-2|LMA2L_HUMAN;sp|Q9H0V9-3|LMA2L_HUMAN	3	39.71	0	0	0	5919900	5775400	0
F5GYJ5	F5GYJ5_HUMAN	LOC102723830	>tr|F5GYJ5|F5GYJ5_HUMAN Protein LOC102723830 OS=Homo sapiens GN=LOC102723830 PE=3 SV=1;>sp|Q9NX18|SDHF2_HUMAN Succinate dehydrogenase assembly factor 2, mitochondrial OS=Homo sapiens GN=SDHAF2 PE=1 SV=1	tr|F5GYJ5|F5GYJ5_HUMAN;sp|Q9NX18|SDHF2_HUMAN	3	18.388	0	0	0	25214000	20984000	27328000
A0A087WW84	A0A087WW84_HUMAN	LRP8	>tr|A0A087WW84|A0A087WW84_HUMAN Low-density lipoprotein receptor-related protein 8 OS=Homo sapiens GN=LRP8 PE=4 SV=1;>sp|Q14114-2|LRP8_HUMAN Isoform 2 of Low-density lipoprotein receptor-related protein 8 OS=Homo sapiens GN=LRP8;>sp|Q14114-4|LRP8_HUMAN Iso	tr|A0A087WW84|A0A087WW84_HUMAN;sp|Q14114-2|LRP8_HUMAN;sp|Q14114-4|LRP8_HUMAN;sp|Q14114-3|LRP8_HUMAN;sp|Q14114|LRP8_HUMAN;tr|H0YEV6|H0YEV6_HUMAN;tr|E9PP15|E9PP15_HUMAN	3	77.552	0	0	0	6767800	12756000	0
Q9H089	LSG1_HUMAN	LSG1	>sp|Q9H089|LSG1_HUMAN Large subunit GTPase 1 homolog OS=Homo sapiens GN=LSG1 PE=1 SV=2	sp|Q9H089|LSG1_HUMAN	9	75.225	0	0	0	12901000	13669000	0
O15116	LSM1_HUMAN	LSM1	>sp|O15116|LSM1_HUMAN U6 snRNA-associated Sm-like protein LSm1 OS=Homo sapiens GN=LSM1 PE=1 SV=1;>tr|E5RJ47|E5RJ47_HUMAN U6 snRNA-associated Sm-like protein LSm1 OS=Homo sapiens GN=LSM1 PE=1 SV=1;>tr|E5RH18|E5RH18_HUMAN U6 snRNA-associated Sm-like protein	sp|O15116|LSM1_HUMAN;tr|E5RJ47|E5RJ47_HUMAN;tr|E5RH18|E5RH18_HUMAN	2	15.179	0	0	0	7325100	9755800	0
Q8ND56-3	LS14A_HUMAN	LSM14A	>sp|Q8ND56-3|LS14A_HUMAN Isoform 3 of Protein LSM14 homolog A OS=Homo sapiens GN=LSM14A;>sp|Q8ND56-2|LS14A_HUMAN Isoform 2 of Protein LSM14 homolog A OS=Homo sapiens GN=LSM14A;>sp|Q8ND56|LS14A_HUMAN Protein LSM14 homolog A OS=Homo sapiens GN=LSM14A PE=1 SV	sp|Q8ND56-3|LS14A_HUMAN;sp|Q8ND56-2|LS14A_HUMAN;sp|Q8ND56|LS14A_HUMAN;tr|K7EMZ9|K7EMZ9_HUMAN	8	46.411	0	0	0	45338000	34509000	0
Q9UK45	LSM7_HUMAN	LSM7	>sp|Q9UK45|LSM7_HUMAN U6 snRNA-associated Sm-like protein LSm7 OS=Homo sapiens GN=LSM7 PE=1 SV=1;>tr|A0A087X2I5|A0A087X2I5_HUMAN U6 snRNA-associated Sm-like protein LSm7 OS=Homo sapiens GN=LSM7 PE=1 SV=1	sp|Q9UK45|LSM7_HUMAN;tr|A0A087X2I5|A0A087X2I5_HUMAN	3	11.602	0	0	0	18984000	31857000	0
O94822	LTN1_HUMAN	LTN1	>sp|O94822|LTN1_HUMAN E3 ubiquitin-protein ligase listerin OS=Homo sapiens GN=LTN1 PE=1 SV=6;>sp|O94822-3|LTN1_HUMAN Isoform 3 of E3 ubiquitin-protein ligase listerin OS=Homo sapiens GN=LTN1;>tr|H7BYG8|H7BYG8_HUMAN E3 ubiquitin-protein ligase listerin OS=H	sp|O94822|LTN1_HUMAN;sp|O94822-3|LTN1_HUMAN;tr|H7BYG8|H7BYG8_HUMAN	7	200.55	0	0	0	6741400	9475100	0
Q96GA3	LTV1_HUMAN	LTV1	>sp|Q96GA3|LTV1_HUMAN Protein LTV1 homolog OS=Homo sapiens GN=LTV1 PE=1 SV=1	sp|Q96GA3|LTV1_HUMAN	5	54.854	0	0	0	14144000	18896000	0
Q9BS40	LXN_HUMAN	LXN	>sp|Q9BS40|LXN_HUMAN Latexin OS=Homo sapiens GN=LXN PE=1 SV=2	sp|Q9BS40|LXN_HUMAN	2	25.75	0	0	0	67598000	56963000	0
Q8WZA0	LZIC_HUMAN	LZIC	>sp|Q8WZA0|LZIC_HUMAN Protein LZIC OS=Homo sapiens GN=LZIC PE=1 SV=1;>sp|Q8WZA0-2|LZIC_HUMAN Isoform 2 of Protein LZIC OS=Homo sapiens GN=LZIC	sp|Q8WZA0|LZIC_HUMAN;sp|Q8WZA0-2|LZIC_HUMAN	8	21.494	0	0	0	26983000	21896000	29519000
Q9NQ48	LZTL1_HUMAN	LZTFL1	>sp|Q9NQ48|LZTL1_HUMAN Leucine zipper transcription factor-like protein 1 OS=Homo sapiens GN=LZTFL1 PE=1 SV=1;>sp|Q9NQ48-2|LZTL1_HUMAN Isoform 2 of Leucine zipper transcription factor-like protein 1 OS=Homo sapiens GN=LZTFL1;>tr|H7C488|H7C488_HUMAN Leucine	sp|Q9NQ48|LZTL1_HUMAN;sp|Q9NQ48-2|LZTL1_HUMAN;tr|H7C488|H7C488_HUMAN;sp|Q9NQ48-3|LZTL1_HUMAN	11	34.592	0	0	0	24272000	22671000	33008000
Q9Y6D9	MD1L1_HUMAN	MAD1L1	>sp|Q9Y6D9|MD1L1_HUMAN Mitotic spindle assembly checkpoint protein MAD1 OS=Homo sapiens GN=MAD1L1 PE=1 SV=2;>tr|C9JTA2|C9JTA2_HUMAN Mitotic spindle assembly checkpoint protein MAD1 (Fragment) OS=Homo sapiens GN=MAD1L1 PE=1 SV=1;>tr|C9K086|C9K086_HUMAN Mito	sp|Q9Y6D9|MD1L1_HUMAN;tr|C9JTA2|C9JTA2_HUMAN;tr|C9K086|C9K086_HUMAN;sp|Q9Y6D9-3|MD1L1_HUMAN	3	83.066	0	0	0	6665900	0	5979300
Q8WXG6-6	MADD_HUMAN	MADD	>sp|Q8WXG6-6|MADD_HUMAN Isoform 6 of MAP kinase-activating death domain protein OS=Homo sapiens GN=MADD;>sp|Q8WXG6-8|MADD_HUMAN Isoform 8 of MAP kinase-activating death domain protein OS=Homo sapiens GN=MADD;>sp|Q8WXG6-5|MADD_HUMAN Isoform 5 of MAP kinase-	sp|Q8WXG6-6|MADD_HUMAN;sp|Q8WXG6-8|MADD_HUMAN;sp|Q8WXG6-5|MADD_HUMAN;sp|Q8WXG6-4|MADD_HUMAN;sp|Q8WXG6-7|MADD_HUMAN;sp|Q8WXG6-3|MADD_HUMAN;tr|A0A0A0MRB5|A0A0A0MRB5_HUMAN;sp|Q8WXG6-2|MADD_HUMAN;sp|Q8WXG6|MADD_HUMAN	5	164	0	0	0	5569100	6420900	0
Q96A72	MGN2_HUMAN	MAGOHB	>sp|Q96A72|MGN2_HUMAN Protein mago nashi homolog 2 OS=Homo sapiens GN=MAGOHB PE=1 SV=1;>tr|F5H6N1|F5H6N1_HUMAN Protein mago nashi homolog 2 OS=Homo sapiens GN=MAGOHB PE=1 SV=1;>tr|F5H6P7|F5H6P7_HUMAN Protein mago nashi homolog 2 OS=Homo sapiens GN=MAGOHB P	sp|Q96A72|MGN2_HUMAN;tr|F5H6N1|F5H6N1_HUMAN;tr|F5H6P7|F5H6P7_HUMAN	7	17.276	0	0	0	39907000	20126000	0
Q16706	MA2A1_HUMAN	MAN2A1	>sp|Q16706|MA2A1_HUMAN Alpha-mannosidase 2 OS=Homo sapiens GN=MAN2A1 PE=1 SV=2	sp|Q16706|MA2A1_HUMAN	3	131.14	0	0	0	9026100	12837000	0
O00754-2	MA2B1_HUMAN	MAN2B1	>sp|O00754-2|MA2B1_HUMAN Isoform 2 of Lysosomal alpha-mannosidase OS=Homo sapiens GN=MAN2B1;>sp|O00754|MA2B1_HUMAN Lysosomal alpha-mannosidase OS=Homo sapiens GN=MAN2B1 PE=1 SV=3;>tr|M0R174|M0R174_HUMAN Lysosomal alpha-mannosidase (Fragment) OS=Homo sapien	sp|O00754-2|MA2B1_HUMAN;sp|O00754|MA2B1_HUMAN;tr|M0R174|M0R174_HUMAN;tr|M0QZ24|M0QZ24_HUMAN	4	113.61	0	0	0	14576000	14748000	0
H3BTL1	H3BTL1_HUMAN	MAP1LC3B	>tr|H3BTL1|H3BTL1_HUMAN Microtubule-associated protein 1 light chain 3 beta, isoform CRA_f OS=Homo sapiens GN=MAP1LC3B PE=3 SV=1;>sp|Q9GZQ8|MLP3B_HUMAN Microtubule-associated proteins 1A/1B light chain 3B OS=Homo sapiens GN=MAP1LC3B PE=1 SV=3;>sp|A6NCE7|MP	tr|H3BTL1|H3BTL1_HUMAN;sp|Q9GZQ8|MLP3B_HUMAN;sp|A6NCE7|MP3B2_HUMAN;sp|Q9H492|MLP3A_HUMAN;sp|Q9H492-2|MLP3A_HUMAN	3	9.0115	0	0	0	25181000	37573000	0
P11137-3	MTAP2_HUMAN	MAP2	>sp|P11137-3|MTAP2_HUMAN Isoform 3 of Microtubule-associated protein 2 OS=Homo sapiens GN=MAP2;>sp|P11137|MTAP2_HUMAN Microtubule-associated protein 2 OS=Homo sapiens GN=MAP2 PE=1 SV=4;>sp|P11137-2|MTAP2_HUMAN Isoform 2 of Microtubule-associated protein 2	sp|P11137-3|MTAP2_HUMAN;sp|P11137|MTAP2_HUMAN;sp|P11137-2|MTAP2_HUMAN	11	199.08	0	0	0	20835000	39002000	0
P45985	MP2K4_HUMAN	MAP2K4	>sp|P45985|MP2K4_HUMAN Dual specificity mitogen-activated protein kinase kinase 4 OS=Homo sapiens GN=MAP2K4 PE=1 SV=1;>sp|P45985-2|MP2K4_HUMAN Isoform 2 of Dual specificity mitogen-activated protein kinase kinase 4 OS=Homo sapiens GN=MAP2K4	sp|P45985|MP2K4_HUMAN;sp|P45985-2|MP2K4_HUMAN	5	44.287	0	0	0	4681100	8948000	0
P52564	MP2K6_HUMAN	MAP2K6	>sp|P52564|MP2K6_HUMAN Dual specificity mitogen-activated protein kinase kinase 6 OS=Homo sapiens GN=MAP2K6 PE=1 SV=1;>tr|K7EIW3|K7EIW3_HUMAN Dual-specificity mitogen-activated protein kinase kinase 6 (Fragment) OS=Homo sapiens GN=MAP2K6 PE=1 SV=1;>sp|P525	sp|P52564|MP2K6_HUMAN;tr|K7EIW3|K7EIW3_HUMAN;sp|P52564-2|MP2K6_HUMAN	7	37.492	0	0	0	7855300	7514300	0
O43318-4	M3K7_HUMAN	MAP3K7	>sp|O43318-4|M3K7_HUMAN Isoform 1D of Mitogen-activated protein kinase kinase kinase 7 OS=Homo sapiens GN=MAP3K7;>sp|O43318-3|M3K7_HUMAN Isoform 1C of Mitogen-activated protein kinase kinase kinase 7 OS=Homo sapiens GN=MAP3K7;>sp|O43318-2|M3K7_HUMAN Isofor	sp|O43318-4|M3K7_HUMAN;sp|O43318-3|M3K7_HUMAN;sp|O43318-2|M3K7_HUMAN;sp|O43318|M3K7_HUMAN	3	53.739	0	0	0	4482900	5768200	0
Q96T17-5	MA7D2_HUMAN	MAP7D2	>sp|Q96T17-5|MA7D2_HUMAN Isoform 5 of MAP7 domain-containing protein 2 OS=Homo sapiens GN=MAP7D2;>sp|Q96T17-4|MA7D2_HUMAN Isoform 4 of MAP7 domain-containing protein 2 OS=Homo sapiens GN=MAP7D2;>sp|Q96T17|MA7D2_HUMAN MAP7 domain-containing protein 2 OS=Hom	sp|Q96T17-5|MA7D2_HUMAN;sp|Q96T17-4|MA7D2_HUMAN;sp|Q96T17|MA7D2_HUMAN;sp|Q96T17-2|MA7D2_HUMAN	2	76.647	0	0	0	7066200	6638500	0
Q8NDC0	MISSL_HUMAN	MAPK1IP1L	>sp|Q8NDC0|MISSL_HUMAN MAPK-interacting and spindle-stabilizing protein-like OS=Homo sapiens GN=MAPK1IP1L PE=1 SV=4	sp|Q8NDC0|MISSL_HUMAN	1	24.269	0	0	0	48476000	49217000	41811000
P27361	MK03_HUMAN	MAPK3	>sp|P27361|MK03_HUMAN Mitogen-activated protein kinase 3 OS=Homo sapiens GN=MAPK3 PE=1 SV=4;>sp|P27361-2|MK03_HUMAN Isoform 2 of Mitogen-activated protein kinase 3 OS=Homo sapiens GN=MAPK3;>tr|E9PQW4|E9PQW4_HUMAN Mitogen-activated protein kinase OS=Homo sa	sp|P27361|MK03_HUMAN;sp|P27361-2|MK03_HUMAN;tr|E9PQW4|E9PQW4_HUMAN;sp|P27361-3|MK03_HUMAN;tr|E9PJF0|E9PJF0_HUMAN;tr|B3KR49|B3KR49_HUMAN;tr|E9PBK7|E9PBK7_HUMAN	8	43.135	0	0	0	26116000	17182000	31787000
Q15555	MARE2_HUMAN	MAPRE2	>sp|Q15555|MARE2_HUMAN Microtubule-associated protein RP/EB family member 2 OS=Homo sapiens GN=MAPRE2 PE=1 SV=1;>sp|Q15555-4|MARE2_HUMAN Isoform 4 of Microtubule-associated protein RP/EB family member 2 OS=Homo sapiens GN=MAPRE2;>sp|Q15555-5|MARE2_HUMAN Is	sp|Q15555|MARE2_HUMAN;sp|Q15555-4|MARE2_HUMAN;sp|Q15555-5|MARE2_HUMAN;sp|Q15555-3|MARE2_HUMAN;sp|Q15555-2|MARE2_HUMAN;tr|K7EL66|K7EL66_HUMAN;tr|K7ERD8|K7ERD8_HUMAN	10	37.031	0	0	0	24547000	21991000	0
Q7Z434-4	MAVS_HUMAN	MAVS	>sp|Q7Z434-4|MAVS_HUMAN Isoform 4 of Mitochondrial antiviral-signaling protein OS=Homo sapiens GN=MAVS;>sp|Q7Z434|MAVS_HUMAN Mitochondrial antiviral-signaling protein OS=Homo sapiens GN=MAVS PE=1 SV=2	sp|Q7Z434-4|MAVS_HUMAN;sp|Q7Z434|MAVS_HUMAN	5	40.467	0	0	0	8143900	7338900	0
Q8NI22	MCFD2_HUMAN	MCFD2	>sp|Q8NI22|MCFD2_HUMAN Multiple coagulation factor deficiency protein 2 OS=Homo sapiens GN=MCFD2 PE=1 SV=1;>tr|H7BZ18|H7BZ18_HUMAN Multiple coagulation factor deficiency protein 2 (Fragment) OS=Homo sapiens GN=MCFD2 PE=4 SV=1;>sp|Q8NI22-2|MCFD2_HUMAN Isofo	sp|Q8NI22|MCFD2_HUMAN;tr|H7BZ18|H7BZ18_HUMAN;sp|Q8NI22-2|MCFD2_HUMAN;sp|Q8NI22-3|MCFD2_HUMAN	3	16.39	0	0	0	10981000	15458000	0
Q9ULC4	MCTS1_HUMAN	MCTS1	>sp|Q9ULC4|MCTS1_HUMAN Malignant T-cell-amplified sequence 1 OS=Homo sapiens GN=MCTS1 PE=1 SV=1;>sp|Q9ULC4-3|MCTS1_HUMAN Isoform 3 of Malignant T-cell-amplified sequence 1 OS=Homo sapiens GN=MCTS1;>sp|Q9ULC4-2|MCTS1_HUMAN Isoform 2 of Malignant T-cell-ampl	sp|Q9ULC4|MCTS1_HUMAN;sp|Q9ULC4-3|MCTS1_HUMAN;sp|Q9ULC4-2|MCTS1_HUMAN	6	20.555	0	0	0	28944000	13389000	0
Q8NE86-3	MCU_HUMAN	MCU	>sp|Q8NE86-3|MCU_HUMAN Isoform 3 of Calcium uniporter protein, mitochondrial OS=Homo sapiens GN=MCU;>sp|Q8NE86|MCU_HUMAN Calcium uniporter protein, mitochondrial OS=Homo sapiens GN=MCU PE=1 SV=1;>tr|S4R468|S4R468_HUMAN Calcium uniporter protein, mitochondr	sp|Q8NE86-3|MCU_HUMAN;sp|Q8NE86|MCU_HUMAN;tr|S4R468|S4R468_HUMAN;tr|A0A087X2H6|A0A087X2H6_HUMAN;sp|Q8NE86-2|MCU_HUMAN	5	35.158	0	0	0	6653700	3976400	0
Q9Y316	MEMO1_HUMAN	MEMO1	>sp|Q9Y316|MEMO1_HUMAN Protein MEMO1 OS=Homo sapiens GN=MEMO1 PE=1 SV=1;>sp|Q9Y316-3|MEMO1_HUMAN Isoform 3 of Protein MEMO1 OS=Homo sapiens GN=MEMO1;>sp|Q9Y316-2|MEMO1_HUMAN Isoform 2 of Protein MEMO1 OS=Homo sapiens GN=MEMO1	sp|Q9Y316|MEMO1_HUMAN;sp|Q9Y316-3|MEMO1_HUMAN;sp|Q9Y316-2|MEMO1_HUMAN	7	33.733	0	0	0	67034000	48390000	38499000
Q86W50	MET16_HUMAN	METTL16	>sp|Q86W50|MET16_HUMAN Methyltransferase-like protein 16 OS=Homo sapiens GN=METTL16 PE=1 SV=2	sp|Q86W50|MET16_HUMAN	6	63.62	0	0	0	11964000	8879300	8027100
Q6P1Q9	MET2B_HUMAN	METTL2B	>sp|Q6P1Q9|MET2B_HUMAN Methyltransferase-like protein 2B OS=Homo sapiens GN=METTL2B PE=1 SV=3;>sp|Q6P1Q9-2|MET2B_HUMAN Isoform 2 of Methyltransferase-like protein 2B OS=Homo sapiens GN=METTL2B;>sp|Q96IZ6|MET2A_HUMAN Methyltransferase-like protein 2A OS=Hom	sp|Q6P1Q9|MET2B_HUMAN;sp|Q6P1Q9-2|MET2B_HUMAN;sp|Q96IZ6|MET2A_HUMAN	3	43.426	0	0	0	13422000	0	11684000
P55081	MFAP1_HUMAN	MFAP1	>sp|P55081|MFAP1_HUMAN Microfibrillar-associated protein 1 OS=Homo sapiens GN=MFAP1 PE=1 SV=2	sp|P55081|MFAP1_HUMAN	8	51.958	0	0	0	15251000	30233000	23042000
O15344	TRI18_HUMAN	MID1	>sp|O15344|TRI18_HUMAN E3 ubiquitin-protein ligase Midline-1 OS=Homo sapiens GN=MID1 PE=1 SV=1;>tr|C9J453|C9J453_HUMAN E3 ubiquitin-protein ligase Midline-1 (Fragment) OS=Homo sapiens GN=MID1 PE=1 SV=1;>sp|O15344-2|TRI18_HUMAN Isoform 2 of E3 ubiquitin-pro	sp|O15344|TRI18_HUMAN;tr|C9J453|C9J453_HUMAN;sp|O15344-2|TRI18_HUMAN	3	75.25	0	0	0	5987100	12934000	0
Q8N108-17	MIER1_HUMAN	MIER1	>sp|Q8N108-17|MIER1_HUMAN Isoform 7 of Mesoderm induction early response protein 1 OS=Homo sapiens GN=MIER1;>sp|Q8N108|MIER1_HUMAN Mesoderm induction early response protein 1 OS=Homo sapiens GN=MIER1 PE=1 SV=2;>sp|Q8N108-13|MIER1_HUMAN Isoform 3 of Mesoder	sp|Q8N108-17|MIER1_HUMAN;sp|Q8N108|MIER1_HUMAN;sp|Q8N108-13|MIER1_HUMAN;sp|Q8N108-12|MIER1_HUMAN;sp|Q8N108-19|MIER1_HUMAN;sp|Q8N108-16|MIER1_HUMAN;sp|Q8N108-14|MIER1_HUMAN;sp|Q8N108-18|MIER1_HUMAN;sp|Q8N108-15|MIER1_HUMAN	6	55.291	0	0	0	8479500	11708000	24581000
P14174	MIF_HUMAN	MIF	>sp|P14174|MIF_HUMAN Macrophage migration inhibitory factor OS=Homo sapiens GN=MIF PE=1 SV=4	sp|P14174|MIF_HUMAN	4	12.476	0	0	0	1138300000	1440600000	911800000
Q99797	MIPEP_HUMAN	MIPEP	>sp|Q99797|MIPEP_HUMAN Mitochondrial intermediate peptidase OS=Homo sapiens GN=MIPEP PE=1 SV=2	sp|Q99797|MIPEP_HUMAN	6	80.64	0	0	0	442530000	326130000	0
H3BSZ4	H3BSZ4_HUMAN	MLST8	>tr|H3BSZ4|H3BSZ4_HUMAN Target of rapamycin complex subunit LST8 (Fragment) OS=Homo sapiens GN=MLST8 PE=1 SV=1;>sp|Q9BVC4|LST8_HUMAN Target of rapamycin complex subunit LST8 OS=Homo sapiens GN=MLST8 PE=1 SV=1;>tr|A0A0A0MR05|A0A0A0MR05_HUMAN Target of rapam	tr|H3BSZ4|H3BSZ4_HUMAN;sp|Q9BVC4|LST8_HUMAN;tr|A0A0A0MR05|A0A0A0MR05_HUMAN;tr|H3BR25|H3BR25_HUMAN;tr|H3BPT1|H3BPT1_HUMAN;tr|H3BN58|H3BN58_HUMAN;sp|Q9BVC4-4|LST8_HUMAN;sp|Q9BVC4-3|LST8_HUMAN;sp|Q9BVC4-5|LST8_HUMAN;tr|H3BM50|H3BM50_HUMAN;tr|H3BPU5|H3BPU5_HUMAN	4	30.234	0	0	0	18414000	24717000	0
E9PKT9	E9PKT9_HUMAN	MOCS2	>tr|E9PKT9|E9PKT9_HUMAN Molybdopterin synthase sulfur carrier subunit OS=Homo sapiens GN=MOCS2 PE=1 SV=2;>sp|O96033|MOC2A_HUMAN Molybdopterin synthase sulfur carrier subunit OS=Homo sapiens GN=MOCS2 PE=1 SV=1	tr|E9PKT9|E9PKT9_HUMAN;sp|O96033|MOC2A_HUMAN	2	9.2145	0	0	0	3723100	5138700	29962000
Q9BV20	MTNA_HUMAN	MRI1	>sp|Q9BV20|MTNA_HUMAN Methylthioribose-1-phosphate isomerase OS=Homo sapiens GN=MRI1 PE=1 SV=1;>sp|Q9BV20-2|MTNA_HUMAN Isoform 2 of Methylthioribose-1-phosphate isomerase OS=Homo sapiens GN=MRI1	sp|Q9BV20|MTNA_HUMAN;sp|Q9BV20-2|MTNA_HUMAN	8	39.149	0	0	0	41016000	27547000	46743000
Q7Z7H8	RM10_HUMAN	MRPL10	>sp|Q7Z7H8|RM10_HUMAN 39S ribosomal protein L10, mitochondrial OS=Homo sapiens GN=MRPL10 PE=1 SV=3;>sp|Q7Z7H8-2|RM10_HUMAN Isoform 2 of 39S ribosomal protein L10, mitochondrial OS=Homo sapiens GN=MRPL10	sp|Q7Z7H8|RM10_HUMAN;sp|Q7Z7H8-2|RM10_HUMAN	3	29.282	0	0	0	25527000	7354200	0
P49406	RM19_HUMAN	MRPL19	>sp|P49406|RM19_HUMAN 39S ribosomal protein L19, mitochondrial OS=Homo sapiens GN=MRPL19 PE=1 SV=2;>tr|S4R3W9|S4R3W9_HUMAN 39S ribosomal protein L19, mitochondrial (Fragment) OS=Homo sapiens GN=MRPL19 PE=1 SV=1;>tr|A0A0A0MRF4|A0A0A0MRF4_HUMAN 39S ribosomal	sp|P49406|RM19_HUMAN;tr|S4R3W9|S4R3W9_HUMAN;tr|A0A0A0MRF4|A0A0A0MRF4_HUMAN	6	33.535	0	0	0	18269000	8577200	0
Q9NYK5	RM39_HUMAN	MRPL39	>sp|Q9NYK5|RM39_HUMAN 39S ribosomal protein L39, mitochondrial OS=Homo sapiens GN=MRPL39 PE=1 SV=3;>sp|Q9NYK5-2|RM39_HUMAN Isoform 2 of 39S ribosomal protein L39, mitochondrial OS=Homo sapiens GN=MRPL39;>tr|C9JG87|C9JG87_HUMAN 39S ribosomal protein L39, mi	sp|Q9NYK5|RM39_HUMAN;sp|Q9NYK5-2|RM39_HUMAN;tr|C9JG87|C9JG87_HUMAN	6	38.711	0	0	0	13928000	7535000	0
Q8IXM3	RM41_HUMAN	MRPL41	>sp|Q8IXM3|RM41_HUMAN 39S ribosomal protein L41, mitochondrial OS=Homo sapiens GN=MRPL41 PE=1 SV=1	sp|Q8IXM3|RM41_HUMAN	5	15.383	0	0	0	18399000	14685000	0
G5E9W7	G5E9W7_HUMAN	MRPS22	>tr|G5E9W7|G5E9W7_HUMAN 28S ribosomal protein S22, mitochondrial OS=Homo sapiens GN=MRPS22 PE=1 SV=1;>tr|G5E9V5|G5E9V5_HUMAN 28S ribosomal protein S22, mitochondrial OS=Homo sapiens GN=MRPS22 PE=1 SV=1;>sp|P82650|RT22_HUMAN 28S ribosomal protein S22, mitoc	tr|G5E9W7|G5E9W7_HUMAN;tr|G5E9V5|G5E9V5_HUMAN;sp|P82650|RT22_HUMAN;tr|H7C5F2|H7C5F2_HUMAN;sp|P82650-2|RT22_HUMAN;tr|H7C5H3|H7C5H3_HUMAN	6	36.805	0	0	0	19652000	9180600	0
Q96EL2	RT24_HUMAN	MRPS24	>sp|Q96EL2|RT24_HUMAN 28S ribosomal protein S24, mitochondrial OS=Homo sapiens GN=MRPS24 PE=1 SV=1	sp|Q96EL2|RT24_HUMAN	2	19.015	0	0	0	8143700	6482100	0
Q9Y2Q9	RT28_HUMAN	MRPS28	>sp|Q9Y2Q9|RT28_HUMAN 28S ribosomal protein S28, mitochondrial OS=Homo sapiens GN=MRPS28 PE=1 SV=1;>tr|H7C5V3|H7C5V3_HUMAN 28S ribosomal protein S28, mitochondrial (Fragment) OS=Homo sapiens GN=MRPS28 PE=1 SV=3;>tr|E5RFT8|E5RFT8_HUMAN 28S ribosomal protein	sp|Q9Y2Q9|RT28_HUMAN;tr|H7C5V3|H7C5V3_HUMAN;tr|E5RFT8|E5RFT8_HUMAN;tr|E5RGC7|E5RGC7_HUMAN;tr|H0YAT2|H0YAT2_HUMAN	4	20.843	0	0	0	18998000	13043000	0
P82930	RT34_HUMAN	MRPS34	>sp|P82930|RT34_HUMAN 28S ribosomal protein S34, mitochondrial OS=Homo sapiens GN=MRPS34 PE=1 SV=2;>tr|C9JJ19|C9JJ19_HUMAN 28S ribosomal protein S34, mitochondrial OS=Homo sapiens GN=MRPS34 PE=1 SV=2;>tr|A0A087WUZ8|A0A087WUZ8_HUMAN 28S ribosomal protein S3	sp|P82930|RT34_HUMAN;tr|C9JJ19|C9JJ19_HUMAN;tr|A0A087WUZ8|A0A087WUZ8_HUMAN	6	25.65	0	0	0	23247000	11789000	0
P82909	RT36_HUMAN	MRPS36	>sp|P82909|RT36_HUMAN 28S ribosomal protein S36, mitochondrial OS=Homo sapiens GN=MRPS36 PE=1 SV=2	sp|P82909|RT36_HUMAN	3	11.466	0	0	0	33670000	30620000	0
Q9Y2R9	RT07_HUMAN	MRPS7	>sp|Q9Y2R9|RT07_HUMAN 28S ribosomal protein S7, mitochondrial OS=Homo sapiens GN=MRPS7 PE=1 SV=2;>tr|J3QLS3|J3QLS3_HUMAN 28S ribosomal protein S7, mitochondrial OS=Homo sapiens GN=MRPS7 PE=1 SV=1;>tr|J3QQS1|J3QQS1_HUMAN 28S ribosomal protein S7, mitochondr	sp|Q9Y2R9|RT07_HUMAN;tr|J3QLS3|J3QLS3_HUMAN;tr|J3QQS1|J3QQS1_HUMAN;tr|J3QKW2|J3QKW2_HUMAN;tr|J3KSI8|J3KSI8_HUMAN	8	28.134	0	0	0	24263000	14281000	0
Q8NBY1	Q8NBY1_HUMAN	MST4	>tr|Q8NBY1|Q8NBY1_HUMAN Serine/threonine-protein kinase 26 OS=Homo sapiens GN=MST4 PE=2 SV=1;>sp|Q9P289|STK26_HUMAN Serine/threonine-protein kinase 26 OS=Homo sapiens GN=STK26 PE=1 SV=2;>tr|B4E0Y9|B4E0Y9_HUMAN Serine/threonine-protein kinase 26 OS=Homo sap	tr|Q8NBY1|Q8NBY1_HUMAN;sp|Q9P289|STK26_HUMAN;tr|B4E0Y9|B4E0Y9_HUMAN;sp|Q9P289-2|STK26_HUMAN;sp|Q9P289-3|STK26_HUMAN	13	43.867	0	0	0	19793000	14443000	0
Q9BUK6	MSTO1_HUMAN	MSTO1	>sp|Q9BUK6|MSTO1_HUMAN Protein misato homolog 1 OS=Homo sapiens GN=MSTO1 PE=1 SV=1;>sp|Q9BUK6-7|MSTO1_HUMAN Isoform 7 of Protein misato homolog 1 OS=Homo sapiens GN=MSTO1;>sp|Q9BUK6-3|MSTO1_HUMAN Isoform 3 of Protein misato homolog 1 OS=Homo sapiens GN=MST	sp|Q9BUK6|MSTO1_HUMAN;sp|Q9BUK6-7|MSTO1_HUMAN;sp|Q9BUK6-3|MSTO1_HUMAN;sp|Q9BUK6-2|MSTO1_HUMAN	7	61.835	0	0	0	15097000	23503000	0
P02795	MT2_HUMAN	MT2A	>sp|P02795|MT2_HUMAN Metallothionein-2 OS=Homo sapiens GN=MT2A PE=1 SV=1;>sp|P80297|MT1X_HUMAN Metallothionein-1X OS=Homo sapiens GN=MT1X PE=1 SV=1;>sp|P13640-2|MT1G_HUMAN Isoform 2 of Metallothionein-1G OS=Homo sapiens GN=MT1G;>sp|P13640|MT1G_HUMAN Metall	sp|P02795|MT2_HUMAN;sp|P80297|MT1X_HUMAN;sp|P13640-2|MT1G_HUMAN;sp|P13640|MT1G_HUMAN	3	6.0422	0	0	0	143250000	184020000	0
P49914-2	MTHFS_HUMAN	MTHFS	>sp|P49914-2|MTHFS_HUMAN Isoform 2 of 5-formyltetrahydrofolate cyclo-ligase OS=Homo sapiens GN=MTHFS;>sp|P49914|MTHFS_HUMAN 5-formyltetrahydrofolate cyclo-ligase OS=Homo sapiens GN=MTHFS PE=1 SV=2	sp|P49914-2|MTHFS_HUMAN;sp|P49914|MTHFS_HUMAN	2	20.519	0	0	0	9041700	12915000	0
Q99707	METH_HUMAN	MTR	>sp|Q99707|METH_HUMAN Methionine synthase OS=Homo sapiens GN=MTR PE=1 SV=2;>sp|Q99707-2|METH_HUMAN Isoform 2 of Methionine synthase OS=Homo sapiens GN=MTR;>tr|B1ANE3|B1ANE3_HUMAN Methionine synthase (Fragment) OS=Homo sapiens GN=MTR PE=1 SV=1	sp|Q99707|METH_HUMAN;sp|Q99707-2|METH_HUMAN;tr|B1ANE3|B1ANE3_HUMAN	10	140.53	0	0	0	48978000	47124000	0
O75592-2	MYCB2_HUMAN	MYCBP2	>sp|O75592-2|MYCB2_HUMAN Isoform 2 of E3 ubiquitin-protein ligase MYCBP2 OS=Homo sapiens GN=MYCBP2;>sp|O75592|MYCB2_HUMAN E3 ubiquitin-protein ligase MYCBP2 OS=Homo sapiens GN=MYCBP2 PE=1 SV=3	sp|O75592-2|MYCB2_HUMAN;sp|O75592|MYCB2_HUMAN	24	509.7	0	0	0	19227000	22489000	0
Q7Z406	MYH14_HUMAN	MYH14	>sp|Q7Z406|MYH14_HUMAN Myosin-14 OS=Homo sapiens GN=MYH14 PE=1 SV=2;>sp|Q7Z406-6|MYH14_HUMAN Isoform 6 of Myosin-14 OS=Homo sapiens GN=MYH14;>sp|Q7Z406-2|MYH14_HUMAN Isoform 2 of Myosin-14 OS=Homo sapiens GN=MYH14;>sp|Q7Z406-5|MYH14_HUMAN Isoform 5 of Myos	sp|Q7Z406|MYH14_HUMAN;sp|Q7Z406-6|MYH14_HUMAN;sp|Q7Z406-2|MYH14_HUMAN;sp|Q7Z406-5|MYH14_HUMAN;sp|Q7Z406-4|MYH14_HUMAN;tr|M0QY43|M0QY43_HUMAN	14	227.87	0	0	0	75430000	108710000	106240000
P24844	MYL9_HUMAN	MYL9	>sp|P24844|MYL9_HUMAN Myosin regulatory light polypeptide 9 OS=Homo sapiens GN=MYL9 PE=1 SV=4;>sp|P24844-2|MYL9_HUMAN Isoform 2 of Myosin regulatory light polypeptide 9 OS=Homo sapiens GN=MYL9	sp|P24844|MYL9_HUMAN;sp|P24844-2|MYL9_HUMAN	9	19.827	0	0	0	110750000	40859000	51017000
Q92614-3	MY18A_HUMAN	MYO18A	>sp|Q92614-3|MY18A_HUMAN Isoform 3 of Unconventional myosin-XVIIIa OS=Homo sapiens GN=MYO18A;>sp|Q92614-4|MY18A_HUMAN Isoform 4 of Unconventional myosin-XVIIIa OS=Homo sapiens GN=MYO18A;>sp|Q92614|MY18A_HUMAN Unconventional myosin-XVIIIa OS=Homo sapiens GN	sp|Q92614-3|MY18A_HUMAN;sp|Q92614-4|MY18A_HUMAN;sp|Q92614|MY18A_HUMAN;sp|Q92614-5|MY18A_HUMAN;sp|Q92614-2|MY18A_HUMAN	7	226.69	0	0	0	4757700	8696300	0
Q14CX7-2	NAA25_HUMAN	NAA25	>sp|Q14CX7-2|NAA25_HUMAN Isoform 2 of N-alpha-acetyltransferase 25, NatB auxiliary subunit OS=Homo sapiens GN=NAA25;>sp|Q14CX7|NAA25_HUMAN N-alpha-acetyltransferase 25, NatB auxiliary subunit OS=Homo sapiens GN=NAA25 PE=1 SV=1	sp|Q14CX7-2|NAA25_HUMAN;sp|Q14CX7|NAA25_HUMAN	11	99.268	0	0	0	24609000	17601000	0
Q96RE7	NACC1_HUMAN	NACC1	>sp|Q96RE7|NACC1_HUMAN Nucleus accumbens-associated protein 1 OS=Homo sapiens GN=NACC1 PE=1 SV=1	sp|Q96RE7|NACC1_HUMAN	6	57.258	0	0	0	7230500	10137000	0
Q96HR8-2	NAF1_HUMAN	NAF1	>sp|Q96HR8-2|NAF1_HUMAN Isoform 2 of H/ACA ribonucleoprotein complex non-core subunit NAF1 OS=Homo sapiens GN=NAF1;>sp|Q96HR8|NAF1_HUMAN H/ACA ribonucleoprotein complex non-core subunit NAF1 OS=Homo sapiens GN=NAF1 PE=1 SV=2	sp|Q96HR8-2|NAF1_HUMAN;sp|Q96HR8|NAF1_HUMAN	4	41.894	0	0	0	17124000	19603000	20943000
P17050	NAGAB_HUMAN	NAGA	>sp|P17050|NAGAB_HUMAN Alpha-N-acetylgalactosaminidase OS=Homo sapiens GN=NAGA PE=1 SV=2	sp|P17050|NAGAB_HUMAN	4	46.564	0	0	0	23292000	27858000	0
Q9UJ70	NAGK_HUMAN	NAGK	>sp|Q9UJ70|NAGK_HUMAN N-acetyl-D-glucosamine kinase OS=Homo sapiens GN=NAGK PE=1 SV=4;>tr|H7C3G9|H7C3G9_HUMAN N-acetyl-D-glucosamine kinase OS=Homo sapiens GN=NAGK PE=1 SV=2;>sp|Q9UJ70-2|NAGK_HUMAN Isoform 2 of N-acetyl-D-glucosamine kinase OS=Homo sapiens	sp|Q9UJ70|NAGK_HUMAN;tr|H7C3G9|H7C3G9_HUMAN;sp|Q9UJ70-2|NAGK_HUMAN;tr|C9JEV6|C9JEV6_HUMAN;tr|H7C1L7|H7C1L7_HUMAN;tr|H7C286|H7C286_HUMAN	10	37.375	0	0	0	32845000	42500000	38963000
Q8NI08-2	NCOA7_HUMAN	NCOA7	>sp|Q8NI08-2|NCOA7_HUMAN Isoform 2 of Nuclear receptor coactivator 7 OS=Homo sapiens GN=NCOA7;>sp|Q8NI08|NCOA7_HUMAN Nuclear receptor coactivator 7 OS=Homo sapiens GN=NCOA7 PE=1 SV=2;>sp|Q8NI08-7|NCOA7_HUMAN Isoform 7 of Nuclear receptor coactivator 7 OS=H	sp|Q8NI08-2|NCOA7_HUMAN;sp|Q8NI08|NCOA7_HUMAN;sp|Q8NI08-7|NCOA7_HUMAN;sp|Q8NI08-4|NCOA7_HUMAN;sp|Q8NI08-3|NCOA7_HUMAN	6	104.85	0	0	0	6273400	8833600	0
Q68D85	NR3L1_HUMAN	NCR3LG1	>sp|Q68D85|NR3L1_HUMAN Natural cytotoxicity triggering receptor 3 ligand 1 OS=Homo sapiens GN=NCR3LG1 PE=1 SV=1	sp|Q68D85|NR3L1_HUMAN	2	50.827	0	0	0	5637700	4580000	0
Q92542-2	NICA_HUMAN	NCSTN	>sp|Q92542-2|NICA_HUMAN Isoform 2 of Nicastrin OS=Homo sapiens GN=NCSTN;>sp|Q92542|NICA_HUMAN Nicastrin OS=Homo sapiens GN=NCSTN PE=1 SV=2;>tr|H0Y6T7|H0Y6T7_HUMAN Nicastrin (Fragment) OS=Homo sapiens GN=NCSTN PE=1 SV=1	sp|Q92542-2|NICA_HUMAN;sp|Q92542|NICA_HUMAN;tr|H0Y6T7|H0Y6T7_HUMAN	8	76.743	0	0	0	41480000	61928000	0
Q9UI09	NDUAC_HUMAN	NDUFA12	>sp|Q9UI09|NDUAC_HUMAN NADH dehydrogenase [ubiquinone] 1 alpha subcomplex subunit 12 OS=Homo sapiens GN=NDUFA12 PE=1 SV=1	sp|Q9UI09|NDUAC_HUMAN	3	17.114	0	0	0	5570300	4484400	0
R4GN43	R4GN43_HUMAN	NDUFA6	>tr|R4GN43|R4GN43_HUMAN NADH dehydrogenase [ubiquinone] 1 alpha subcomplex subunit 6 OS=Homo sapiens GN=NDUFA6 PE=1 SV=1;>sp|P56556|NDUA6_HUMAN NADH dehydrogenase [ubiquinone] 1 alpha subcomplex subunit 6 OS=Homo sapiens GN=NDUFA6 PE=1 SV=3	tr|R4GN43|R4GN43_HUMAN;sp|P56556|NDUA6_HUMAN	3	8.5099	0	0	0	50871000	21921000	0
P51970	NDUA8_HUMAN	NDUFA8	>sp|P51970|NDUA8_HUMAN NADH dehydrogenase [ubiquinone] 1 alpha subcomplex subunit 8 OS=Homo sapiens GN=NDUFA8 PE=1 SV=3	sp|P51970|NDUA8_HUMAN	7	20.105	0	0	0	67233000	41388000	28793000
O14561	ACPM_HUMAN	NDUFAB1	>sp|O14561|ACPM_HUMAN Acyl carrier protein, mitochondrial OS=Homo sapiens GN=NDUFAB1 PE=1 SV=3;>tr|I3L505|I3L505_HUMAN Acyl carrier protein (Fragment) OS=Homo sapiens GN=NDUFAB1 PE=1 SV=1;>tr|H3BNK3|H3BNK3_HUMAN Acyl carrier protein (Fragment) OS=Homo sapi	sp|O14561|ACPM_HUMAN;tr|I3L505|I3L505_HUMAN;tr|H3BNK3|H3BNK3_HUMAN	2	17.417	0	0	0	36361000	26163000	0
O95139	NDUB6_HUMAN	NDUFB6	>sp|O95139|NDUB6_HUMAN NADH dehydrogenase [ubiquinone] 1 beta subcomplex subunit 6 OS=Homo sapiens GN=NDUFB6 PE=1 SV=3;>tr|A0A087WZX2|A0A087WZX2_HUMAN NADH dehydrogenase [ubiquinone] 1 beta subcomplex subunit 6 OS=Homo sapiens GN=NDUFB6 PE=1 SV=1	sp|O95139|NDUB6_HUMAN;tr|A0A087WZX2|A0A087WZX2_HUMAN	3	15.489	0	0	0	17149000	6637600	0
O75380	NDUS6_HUMAN	NDUFS6	>sp|O75380|NDUS6_HUMAN NADH dehydrogenase [ubiquinone] iron-sulfur protein 6, mitochondrial OS=Homo sapiens GN=NDUFS6 PE=1 SV=1;>tr|D6RBT3|D6RBT3_HUMAN NADH dehydrogenase [ubiquinone] iron-sulfur protein 6, mitochondrial OS=Homo sapiens GN=NDUFS6 PE=1 SV=1	sp|O75380|NDUS6_HUMAN;tr|D6RBT3|D6RBT3_HUMAN	3	13.711	0	0	0	20508000	11790000	0
Q9NVZ3	NECP2_HUMAN	NECAP2	>sp|Q9NVZ3|NECP2_HUMAN Adaptin ear-binding coat-associated protein 2 OS=Homo sapiens GN=NECAP2 PE=1 SV=1;>sp|Q9NVZ3-2|NECP2_HUMAN Isoform 2 of Adaptin ear-binding coat-associated protein 2 OS=Homo sapiens GN=NECAP2;>tr|D6RAN6|D6RAN6_HUMAN Adaptin ear-bindi	sp|Q9NVZ3|NECP2_HUMAN;sp|Q9NVZ3-2|NECP2_HUMAN;tr|D6RAN6|D6RAN6_HUMAN;sp|Q9NVZ3-3|NECP2_HUMAN;tr|F6SKB8|F6SKB8_HUMAN;tr|D6RB24|D6RB24_HUMAN;sp|Q9NVZ3-4|NECP2_HUMAN	3	28.338	0	0	0	20489000	18617000	0
Q15843	NEDD8_HUMAN	NEDD8	>sp|Q15843|NEDD8_HUMAN NEDD8 OS=Homo sapiens GN=NEDD8 PE=1 SV=1;>tr|F8VSA6|F8VSA6_HUMAN NEDD8 OS=Homo sapiens GN=NEDD8 PE=4 SV=1;>tr|E9PS38|E9PS38_HUMAN Protein NEDD8-MDP1 OS=Homo sapiens GN=NEDD8-MDP1 PE=4 SV=2;>tr|S4R3E9|S4R3E9_HUMAN Protein NEDD8-MDP1 O	sp|Q15843|NEDD8_HUMAN;tr|F8VSA6|F8VSA6_HUMAN;tr|E9PS38|E9PS38_HUMAN;tr|S4R3E9|S4R3E9_HUMAN;tr|E9PL57|E9PL57_HUMAN	4	9.0714	0	0	0	108310000	78404000	141510000
P18615	NELFE_HUMAN	NELFE	>sp|P18615|NELFE_HUMAN Negative elongation factor E OS=Homo sapiens GN=NELFE PE=1 SV=3;>sp|P18615-3|NELFE_HUMAN Isoform 2 of Negative elongation factor E OS=Homo sapiens GN=NELFE;>sp|P18615-4|NELFE_HUMAN Isoform 3 of Negative elongation factor E OS=Homo sa	sp|P18615|NELFE_HUMAN;sp|P18615-3|NELFE_HUMAN;sp|P18615-4|NELFE_HUMAN;tr|A0A0A0MT02|A0A0A0MT02_HUMAN;tr|A0A0A0MSN9|A0A0A0MSN9_HUMAN;tr|A2ABK4|A2ABK4_HUMAN;tr|E9PD43|E9PD43_HUMAN	10	43.239	0	0	0	19455000	28201000	0
O60524-4	NEMF_HUMAN	NEMF	>sp|O60524-4|NEMF_HUMAN Isoform 4 of Nuclear export mediator factor NEMF OS=Homo sapiens GN=NEMF;>sp|O60524-5|NEMF_HUMAN Isoform 5 of Nuclear export mediator factor NEMF OS=Homo sapiens GN=NEMF;>sp|O60524-3|NEMF_HUMAN Isoform 3 of Nuclear export mediator f	sp|O60524-4|NEMF_HUMAN;sp|O60524-5|NEMF_HUMAN;sp|O60524-3|NEMF_HUMAN;sp|O60524|NEMF_HUMAN;tr|G3V5V3|G3V5V3_HUMAN	15	118.02	0	0	0	28282000	35368000	0
Q9UMX5	NENF_HUMAN	NENF	>sp|Q9UMX5|NENF_HUMAN Neudesin OS=Homo sapiens GN=NENF PE=1 SV=1	sp|Q9UMX5|NENF_HUMAN	4	18.856	0	0	0	13467000	11428000	0
Q9UMS0-3	NFU1_HUMAN	NFU1	>sp|Q9UMS0-3|NFU1_HUMAN Isoform 3 of NFU1 iron-sulfur cluster scaffold homolog, mitochondrial OS=Homo sapiens GN=NFU1;>sp|Q9UMS0|NFU1_HUMAN NFU1 iron-sulfur cluster scaffold homolog, mitochondrial OS=Homo sapiens GN=NFU1 PE=1 SV=2	sp|Q9UMS0-3|NFU1_HUMAN;sp|Q9UMS0|NFU1_HUMAN	5	25.923	0	0	0	25406000	11851000	0
Q12986	NFX1_HUMAN	NFX1	>sp|Q12986|NFX1_HUMAN Transcriptional repressor NF-X1 OS=Homo sapiens GN=NFX1 PE=1 SV=2;>sp|Q12986-2|NFX1_HUMAN Isoform 2 of Transcriptional repressor NF-X1 OS=Homo sapiens GN=NFX1;>sp|Q12986-3|NFX1_HUMAN Isoform 3 of Transcriptional repressor NF-X1 OS=Hom	sp|Q12986|NFX1_HUMAN;sp|Q12986-2|NFX1_HUMAN;sp|Q12986-3|NFX1_HUMAN	13	124.39	0	0	0	18864000	23393000	0
Q8NBF2	NHLC2_HUMAN	NHLRC2	>sp|Q8NBF2|NHLC2_HUMAN NHL repeat-containing protein 2 OS=Homo sapiens GN=NHLRC2 PE=1 SV=1	sp|Q8NBF2|NHLC2_HUMAN	11	79.443	0	0	0	14020000	20045000	22515000
Q9GZT8-2	GTPC1_HUMAN	NIF3L1	>sp|Q9GZT8-2|GTPC1_HUMAN Isoform 2 of Putative GTP cyclohydrolase 1 type 2 NIF3L1 OS=Homo sapiens GN=NIF3L1;>sp|Q9GZT8|GTPC1_HUMAN Putative GTP cyclohydrolase 1 type 2 NIF3L1 OS=Homo sapiens GN=NIF3L1 PE=1 SV=2;>tr|E7EXA3|E7EXA3_HUMAN Putative GTP cyclohyd	sp|Q9GZT8-2|GTPC1_HUMAN;sp|Q9GZT8|GTPC1_HUMAN;tr|E7EXA3|E7EXA3_HUMAN;tr|Q6X734|Q6X734_HUMAN;sp|Q9GZT8-3|GTPC1_HUMAN	10	38.983	0	0	0	54264000	34146000	60725000
Q9BYG3	MK67I_HUMAN	NIFK	>sp|Q9BYG3|MK67I_HUMAN MKI67 FHA domain-interacting nucleolar phosphoprotein OS=Homo sapiens GN=NIFK PE=1 SV=1;>tr|H7BZL0|H7BZL0_HUMAN MKI67 FHA domain-interacting nucleolar phosphoprotein (Fragment) OS=Homo sapiens GN=NIFK PE=1 SV=1;>tr|C9J808|C9J808_HUMA	sp|Q9BYG3|MK67I_HUMAN;tr|H7BZL0|H7BZL0_HUMAN;tr|C9J808|C9J808_HUMAN	5	34.222	0	0	0	13806000	16807000	28274000
Q86X76-2	NIT1_HUMAN	NIT1	>sp|Q86X76-2|NIT1_HUMAN Isoform 1 of Nitrilase homolog 1 OS=Homo sapiens GN=NIT1;>sp|Q86X76-4|NIT1_HUMAN Isoform 5 of Nitrilase homolog 1 OS=Homo sapiens GN=NIT1;>sp|Q86X76|NIT1_HUMAN Nitrilase homolog 1 OS=Homo sapiens GN=NIT1 PE=1 SV=2;>sp|Q86X76-3|NIT1_	sp|Q86X76-2|NIT1_HUMAN;sp|Q86X76-4|NIT1_HUMAN;sp|Q86X76|NIT1_HUMAN;sp|Q86X76-3|NIT1_HUMAN;sp|Q86X76-5|NIT1_HUMAN	11	31.858	0	0	0	22436000	46724000	0
Q13232	NDK3_HUMAN	NME3	>sp|Q13232|NDK3_HUMAN Nucleoside diphosphate kinase 3 OS=Homo sapiens GN=NME3 PE=1 SV=2;>tr|H3BPR2|H3BPR2_HUMAN Nucleoside diphosphate kinase OS=Homo sapiens GN=NME3 PE=1 SV=1	sp|Q13232|NDK3_HUMAN;tr|H3BPR2|H3BPR2_HUMAN	5	19.015	0	0	0	12736000	21977000	0
Q9HBL8	NMRL1_HUMAN	NMRAL1	>sp|Q9HBL8|NMRL1_HUMAN NmrA-like family domain-containing protein 1 OS=Homo sapiens GN=NMRAL1 PE=1 SV=1;>tr|I3L1Y8|I3L1Y8_HUMAN NmrA-like family domain-containing protein 1 (Fragment) OS=Homo sapiens GN=NMRAL1 PE=4 SV=1;>tr|I3L543|I3L543_HUMAN NmrA-like fa	sp|Q9HBL8|NMRL1_HUMAN;tr|I3L1Y8|I3L1Y8_HUMAN;tr|I3L543|I3L543_HUMAN;tr|I3L3I6|I3L3I6_HUMAN	6	33.344	0	0	0	11884000	17723000	15558000
H3BUP2	H3BUP2_HUMAN	NOL3	>tr|H3BUP2|H3BUP2_HUMAN Nucleolar protein 3 (Fragment) OS=Homo sapiens GN=NOL3 PE=4 SV=1;>tr|H3BUN4|H3BUN4_HUMAN Nucleolar protein 3 (Fragment) OS=Homo sapiens GN=NOL3 PE=4 SV=1;>sp|O60936-2|NOL3_HUMAN Isoform 2 of Nucleolar protein 3 OS=Homo sapiens GN=NO	tr|H3BUP2|H3BUP2_HUMAN;tr|H3BUN4|H3BUN4_HUMAN;sp|O60936-2|NOL3_HUMAN;sp|O60936-3|NOL3_HUMAN;tr|H3BM67|H3BM67_HUMAN;sp|O60936|NOL3_HUMAN	9	18.738	0	0	0	30932000	20251000	0
Q5SY16	NOL9_HUMAN	NOL9	>sp|Q5SY16|NOL9_HUMAN Polynucleotide 5-hydroxyl-kinase NOL9 OS=Homo sapiens GN=NOL9 PE=1 SV=1	sp|Q5SY16|NOL9_HUMAN	5	79.322	0	0	0	9728300	7843900	0
Q86U38	NOP9_HUMAN	NOP9	>sp|Q86U38|NOP9_HUMAN Nucleolar protein 9 OS=Homo sapiens GN=NOP9 PE=1 SV=1;>sp|Q86U38-2|NOP9_HUMAN Isoform 2 of Nucleolar protein 9 OS=Homo sapiens GN=NOP9	sp|Q86U38|NOP9_HUMAN;sp|Q86U38-2|NOP9_HUMAN	9	69.437	0	0	0	20211000	12462000	0
G3V2V8	G3V2V8_HUMAN	NPC2	>tr|G3V2V8|G3V2V8_HUMAN Epididymal secretory protein E1 (Fragment) OS=Homo sapiens GN=NPC2 PE=1 SV=1;>sp|P61916-2|NPC2_HUMAN Isoform 2 of Epididymal secretory protein E1 OS=Homo sapiens GN=NPC2;>tr|J3KMY5|J3KMY5_HUMAN Epididymal secretory protein E1 OS=Hom	tr|G3V2V8|G3V2V8_HUMAN;sp|P61916-2|NPC2_HUMAN;tr|J3KMY5|J3KMY5_HUMAN;sp|P61916|NPC2_HUMAN;tr|H0YIZ1|H0YIZ1_HUMAN;tr|G3V3E8|G3V3E8_HUMAN;tr|E7EMS2|E7EMS2_HUMAN;tr|G3V3D1|G3V3D1_HUMAN	3	13.078	0	0	0	16255000	17365000	0
Q8NDH3-2	PEPL1_HUMAN	NPEPL1	>sp|Q8NDH3-2|PEPL1_HUMAN Isoform 2 of Probable aminopeptidase NPEPL1 OS=Homo sapiens GN=NPEPL1;>sp|Q8NDH3-5|PEPL1_HUMAN Isoform 5 of Probable aminopeptidase NPEPL1 OS=Homo sapiens GN=NPEPL1;>sp|Q8NDH3-4|PEPL1_HUMAN Isoform 4 of Probable aminopeptidase NPEP	sp|Q8NDH3-2|PEPL1_HUMAN;sp|Q8NDH3-5|PEPL1_HUMAN;sp|Q8NDH3-4|PEPL1_HUMAN;sp|Q8NDH3|PEPL1_HUMAN	2	44.125	0	0	0	6590500	5598000	0
Q9Y639-3	NPTN_HUMAN	NPTN	>sp|Q9Y639-3|NPTN_HUMAN Isoform 3 of Neuroplastin OS=Homo sapiens GN=NPTN;>sp|Q9Y639-1|NPTN_HUMAN Isoform 1 of Neuroplastin OS=Homo sapiens GN=NPTN;>tr|Q9UFM8|Q9UFM8_HUMAN Neuroplastin (Fragment) OS=Homo sapiens GN=DKFZp566H1924 PE=2 SV=2;>sp|Q9Y639-4|NPTN	sp|Q9Y639-3|NPTN_HUMAN;sp|Q9Y639-1|NPTN_HUMAN;tr|Q9UFM8|Q9UFM8_HUMAN;sp|Q9Y639-4|NPTN_HUMAN;sp|Q9Y639-5|NPTN_HUMAN;sp|Q9Y639|NPTN_HUMAN	4	30.835	0	0	0	20342000	55045000	0
Q8TCD5	NT5C_HUMAN	NT5C	>sp|Q8TCD5|NT5C_HUMAN 5(3)-deoxyribonucleotidase, cytosolic type OS=Homo sapiens GN=NT5C PE=1 SV=2;>tr|J3KSY6|J3KSY6_HUMAN 5(3)-deoxyribonucleotidase, cytosolic type OS=Homo sapiens GN=NT5C PE=1 SV=1;>tr|J3KSX6|J3KSX6_HUMAN 5(3)-deoxyribonucleotidase	sp|Q8TCD5|NT5C_HUMAN;tr|J3KSY6|J3KSY6_HUMAN;tr|J3KSX6|J3KSX6_HUMAN;tr|J3KRC4|J3KRC4_HUMAN	7	23.382	0	0	0	20218000	20193000	10511000
P49902	5NTC_HUMAN	NT5C2	>sp|P49902|5NTC_HUMAN Cytosolic purine 5-nucleotidase OS=Homo sapiens GN=NT5C2 PE=1 SV=1;>sp|P49902-2|5NTC_HUMAN Isoform 2 of Cytosolic purine 5-nucleotidase OS=Homo sapiens GN=NT5C2;>tr|Q5JUV6|Q5JUV6_HUMAN Cytosolic purine 5-nucleotidase (Fragment) OS=	sp|P49902|5NTC_HUMAN;sp|P49902-2|5NTC_HUMAN;tr|Q5JUV6|Q5JUV6_HUMAN	8	64.969	0	0	0	36961000	30619000	0
Q96RS6	NUDC1_HUMAN	NUDCD1	>sp|Q96RS6|NUDC1_HUMAN NudC domain-containing protein 1 OS=Homo sapiens GN=NUDCD1 PE=1 SV=2;>sp|Q96RS6-3|NUDC1_HUMAN Isoform 3 of NudC domain-containing protein 1 OS=Homo sapiens GN=NUDCD1;>sp|Q96RS6-2|NUDC1_HUMAN Isoform 2 of NudC domain-containing protei	sp|Q96RS6|NUDC1_HUMAN;sp|Q96RS6-3|NUDC1_HUMAN;sp|Q96RS6-2|NUDC1_HUMAN	7	66.755	0	0	0	18856000	27489000	0
P36639-4	8ODP_HUMAN	NUDT1	>sp|P36639-4|8ODP_HUMAN Isoform p18 of 7,8-dihydro-8-oxoguanine triphosphatase OS=Homo sapiens GN=NUDT1;>sp|P36639-3|8ODP_HUMAN Isoform p21 of 7,8-dihydro-8-oxoguanine triphosphatase OS=Homo sapiens GN=NUDT1;>sp|P36639-2|8ODP_HUMAN Isoform p22 of 7,8-dihyd	sp|P36639-4|8ODP_HUMAN;sp|P36639-3|8ODP_HUMAN;sp|P36639-2|8ODP_HUMAN;sp|P36639|8ODP_HUMAN	5	17.951	0	0	0	32933000	41186000	54042000
Q9NV35	NUD15_HUMAN	NUDT15	>sp|Q9NV35|NUD15_HUMAN Probable 8-oxo-dGTP diphosphatase NUDT15 OS=Homo sapiens GN=NUDT15 PE=1 SV=1	sp|Q9NV35|NUD15_HUMAN	2	18.609	0	0	0	10316000	7370700	0
P50583	AP4A_HUMAN	NUDT2	>sp|P50583|AP4A_HUMAN Bis(5-nucleosyl)-tetraphosphatase [asymmetrical] OS=Homo sapiens GN=NUDT2 PE=1 SV=3	sp|P50583|AP4A_HUMAN	4	16.829	0	0	0	29503000	30224000	0
O95989	NUDT3_HUMAN	NUDT3	>sp|O95989|NUDT3_HUMAN Diphosphoinositol polyphosphate phosphohydrolase 1 OS=Homo sapiens GN=NUDT3 PE=1 SV=1	sp|O95989|NUDT3_HUMAN	3	19.471	0	0	0	18234000	19095000	0
Q9BW91-2	NUDT9_HUMAN	NUDT9	>sp|Q9BW91-2|NUDT9_HUMAN Isoform 2 of ADP-ribose pyrophosphatase, mitochondrial OS=Homo sapiens GN=NUDT9;>sp|Q9BW91|NUDT9_HUMAN ADP-ribose pyrophosphatase, mitochondrial OS=Homo sapiens GN=NUDT9 PE=1 SV=1;>tr|D6RAW2|D6RAW2_HUMAN ADP-ribose pyrophosphatase,	sp|Q9BW91-2|NUDT9_HUMAN;sp|Q9BW91|NUDT9_HUMAN;tr|D6RAW2|D6RAW2_HUMAN;tr|H7C386|H7C386_HUMAN	6	33.775	0	0	0	32332000	44512000	0
Q8NFH4	NUP37_HUMAN	NUP37	>sp|Q8NFH4|NUP37_HUMAN Nucleoporin Nup37 OS=Homo sapiens GN=NUP37 PE=1 SV=1;>tr|F8VTY2|F8VTY2_HUMAN Nucleoporin Nup37 (Fragment) OS=Homo sapiens GN=NUP37 PE=1 SV=3	sp|Q8NFH4|NUP37_HUMAN;tr|F8VTY2|F8VTY2_HUMAN	7	36.707	0	0	0	27342000	35440000	19190000
Q9UKX7-2	NUP50_HUMAN	NUP50	>sp|Q9UKX7-2|NUP50_HUMAN Isoform 2 of Nuclear pore complex protein Nup50 OS=Homo sapiens GN=NUP50;>sp|Q9UKX7|NUP50_HUMAN Nuclear pore complex protein Nup50 OS=Homo sapiens GN=NUP50 PE=1 SV=2	sp|Q9UKX7-2|NUP50_HUMAN;sp|Q9UKX7|NUP50_HUMAN	13	46.862	0	0	0	50057000	34050000	64327000
P61970	NTF2_HUMAN	NUTF2	>sp|P61970|NTF2_HUMAN Nuclear transport factor 2 OS=Homo sapiens GN=NUTF2 PE=1 SV=1;>tr|H3BRV9|H3BRV9_HUMAN Nuclear transport factor 2 (Fragment) OS=Homo sapiens GN=NUTF2 PE=1 SV=1	sp|P61970|NTF2_HUMAN;tr|H3BRV9|H3BRV9_HUMAN	5	14.478	0	0	0	76343000	66078000	71302000
Q6DKJ4	NXN_HUMAN	NXN	>sp|Q6DKJ4|NXN_HUMAN Nucleoredoxin OS=Homo sapiens GN=NXN PE=1 SV=2;>sp|Q6DKJ4-3|NXN_HUMAN Isoform 3 of Nucleoredoxin OS=Homo sapiens GN=NXN	sp|Q6DKJ4|NXN_HUMAN;sp|Q6DKJ4-3|NXN_HUMAN	6	48.392	0	0	0	15123000	9640400	19222000
Q56VL3	OCAD2_HUMAN	OCIAD2	>sp|Q56VL3|OCAD2_HUMAN OCIA domain-containing protein 2 OS=Homo sapiens GN=OCIAD2 PE=1 SV=1	sp|Q56VL3|OCAD2_HUMAN	5	16.953	0	0	0	13023000	13225000	0
O75665-3	OFD1_HUMAN	OFD1	>sp|O75665-3|OFD1_HUMAN Isoform 3 of Oral-facial-digital syndrome 1 protein OS=Homo sapiens GN=OFD1;>sp|O75665|OFD1_HUMAN Oral-facial-digital syndrome 1 protein OS=Homo sapiens GN=OFD1 PE=1 SV=1;>tr|A6NF31|A6NF31_HUMAN Oral-facial-digital syndrome 1 protei	sp|O75665-3|OFD1_HUMAN;sp|O75665|OFD1_HUMAN;tr|A6NF31|A6NF31_HUMAN;sp|O75665-2|OFD1_HUMAN	4	111.74	0	0	0	19179000	16255000	0
Q8N543	OGFD1_HUMAN	OGFOD1	>sp|Q8N543|OGFD1_HUMAN Prolyl 3-hydroxylase OGFOD1 OS=Homo sapiens GN=OGFOD1 PE=1 SV=1;>tr|A0A0A0MTR2|A0A0A0MTR2_HUMAN Prolyl 3-hydroxylase OGFOD1 OS=Homo sapiens GN=OGFOD1 PE=4 SV=1;>sp|Q8N543-2|OGFD1_HUMAN Isoform 2 of Prolyl 3-hydroxylase OGFOD1 OS=Homo	sp|Q8N543|OGFD1_HUMAN;tr|A0A0A0MTR2|A0A0A0MTR2_HUMAN;sp|Q8N543-2|OGFD1_HUMAN	12	63.245	0	0	0	62960000	57223000	49129000
Q96CV9-2	OPTN_HUMAN	OPTN	>sp|Q96CV9-2|OPTN_HUMAN Isoform 2 of Optineurin OS=Homo sapiens GN=OPTN;>sp|Q96CV9|OPTN_HUMAN Optineurin OS=Homo sapiens GN=OPTN PE=1 SV=2;>sp|Q96CV9-3|OPTN_HUMAN Isoform 3 of Optineurin OS=Homo sapiens GN=OPTN	sp|Q96CV9-2|OPTN_HUMAN;sp|Q96CV9|OPTN_HUMAN;sp|Q96CV9-3|OPTN_HUMAN	8	65.202	0	0	0	4883500	16293000	0
Q9BXB5	OSB10_HUMAN	OSBPL10	>sp|Q9BXB5|OSB10_HUMAN Oxysterol-binding protein-related protein 10 OS=Homo sapiens GN=OSBPL10 PE=1 SV=2;>sp|Q9BXB5-2|OSB10_HUMAN Isoform 2 of Oxysterol-binding protein-related protein 10 OS=Homo sapiens GN=OSBPL10	sp|Q9BXB5|OSB10_HUMAN;sp|Q9BXB5-2|OSB10_HUMAN	11	83.969	0	0	0	18736000	25743000	20956000
Q9BXB4	OSB11_HUMAN	OSBPL11	>sp|Q9BXB4|OSB11_HUMAN Oxysterol-binding protein-related protein 11 OS=Homo sapiens GN=OSBPL11 PE=1 SV=2	sp|Q9BXB4|OSB11_HUMAN	9	83.642	0	0	0	17514000	13312000	0
Q92882	OSTF1_HUMAN	OSTF1	>sp|Q92882|OSTF1_HUMAN Osteoclast-stimulating factor 1 OS=Homo sapiens GN=OSTF1 PE=1 SV=2	sp|Q92882|OSTF1_HUMAN	6	23.787	0	0	0	28993000	41331000	0
Q9NXG6-2	P4HTM_HUMAN	P4HTM	>sp|Q9NXG6-2|P4HTM_HUMAN Isoform 2 of Transmembrane prolyl 4-hydroxylase OS=Homo sapiens GN=P4HTM;>sp|Q9NXG6|P4HTM_HUMAN Transmembrane prolyl 4-hydroxylase OS=Homo sapiens GN=P4HTM PE=1 SV=2;>sp|Q9NXG6-3|P4HTM_HUMAN Isoform 3 of Transmembrane prolyl 4-hydr	sp|Q9NXG6-2|P4HTM_HUMAN;sp|Q9NXG6|P4HTM_HUMAN;sp|Q9NXG6-3|P4HTM_HUMAN;tr|H7C153|H7C153_HUMAN	2	47.21	0	0	0	5920900	6046800	0
Q9BRP4	PAAF1_HUMAN	PAAF1	>sp|Q9BRP4|PAAF1_HUMAN Proteasomal ATPase-associated factor 1 OS=Homo sapiens GN=PAAF1 PE=1 SV=2;>sp|Q9BRP4-2|PAAF1_HUMAN Isoform 2 of Proteasomal ATPase-associated factor 1 OS=Homo sapiens GN=PAAF1;>tr|F5H0C4|F5H0C4_HUMAN Proteasomal ATPase-associated fac	sp|Q9BRP4|PAAF1_HUMAN;sp|Q9BRP4-2|PAAF1_HUMAN;tr|F5H0C4|F5H0C4_HUMAN;tr|F5H103|F5H103_HUMAN;tr|F5H3I1|F5H3I1_HUMAN;sp|Q9BRP4-3|PAAF1_HUMAN	7	42.19	0	0	0	18226000	16633000	0
Q9H0J9	PAR12_HUMAN	PARP12	>sp|Q9H0J9|PAR12_HUMAN Poly [ADP-ribose] polymerase 12 OS=Homo sapiens GN=PARP12 PE=1 SV=1;>tr|G5E9U9|G5E9U9_HUMAN Poly (ADP-ribose) polymerase family, member 12, isoform CRA_a OS=Homo sapiens GN=PARP12 PE=1 SV=1	sp|Q9H0J9|PAR12_HUMAN;tr|G5E9U9|G5E9U9_HUMAN	7	79.063	0	0	0	3832700	19125000	0
Q96AQ6-2	PBIP1_HUMAN	PBXIP1	>sp|Q96AQ6-2|PBIP1_HUMAN Isoform 2 of Pre-B-cell leukemia transcription factor-interacting protein 1 OS=Homo sapiens GN=PBXIP1;>sp|Q96AQ6|PBIP1_HUMAN Pre-B-cell leukemia transcription factor-interacting protein 1 OS=Homo sapiens GN=PBXIP1 PE=1 SV=1;>sp|Q96	sp|Q96AQ6-2|PBIP1_HUMAN;sp|Q96AQ6|PBIP1_HUMAN;sp|Q96AQ6-3|PBIP1_HUMAN	8	77.683	0	0	0	21366000	17388000	0
P61457	PHS_HUMAN	PCBD1	>sp|P61457|PHS_HUMAN Pterin-4-alpha-carbinolamine dehydratase OS=Homo sapiens GN=PCBD1 PE=1 SV=2	sp|P61457|PHS_HUMAN	2	11.999	0	0	0	10890000	13046000	0
Q5JVF3-3	PCID2_HUMAN	PCID2	>sp|Q5JVF3-3|PCID2_HUMAN Isoform 3 of PCI domain-containing protein 2 OS=Homo sapiens GN=PCID2;>sp|Q5JVF3|PCID2_HUMAN PCI domain-containing protein 2 OS=Homo sapiens GN=PCID2 PE=1 SV=2;>sp|Q5JVF3-4|PCID2_HUMAN Isoform 4 of PCI domain-containing protein 2 O	sp|Q5JVF3-3|PCID2_HUMAN;sp|Q5JVF3|PCID2_HUMAN;sp|Q5JVF3-4|PCID2_HUMAN;sp|Q5JVF3-2|PCID2_HUMAN	12	43.374	0	0	0	40873000	18282000	0
Q8WW12	PCNP_HUMAN	PCNP	>sp|Q8WW12|PCNP_HUMAN PEST proteolytic signal-containing nuclear protein OS=Homo sapiens GN=PCNP PE=1 SV=2;>sp|Q8WW12-2|PCNP_HUMAN Isoform 2 of PEST proteolytic signal-containing nuclear protein OS=Homo sapiens GN=PCNP	sp|Q8WW12|PCNP_HUMAN;sp|Q8WW12-2|PCNP_HUMAN	6	18.925	0	0	0	60916000	103080000	67668000
Q9UHG3	PCYOX_HUMAN	PCYOX1	>sp|Q9UHG3|PCYOX_HUMAN Prenylcysteine oxidase 1 OS=Homo sapiens GN=PCYOX1 PE=1 SV=3;>tr|F8W8W4|F8W8W4_HUMAN Prenylcysteine oxidase 1 OS=Homo sapiens GN=PCYOX1 PE=1 SV=1;>sp|Q9UHG3-2|PCYOX_HUMAN Isoform 2 of Prenylcysteine oxidase 1 OS=Homo sapiens GN=PCYOX	sp|Q9UHG3|PCYOX_HUMAN;tr|F8W8W4|F8W8W4_HUMAN;sp|Q9UHG3-2|PCYOX_HUMAN	9	56.639	0	0	0	36675000	31744000	0
C9J363	C9J363_HUMAN	PDCD10	>tr|C9J363|C9J363_HUMAN Programmed cell death 10, isoform CRA_b OS=Homo sapiens GN=PDCD10 PE=1 SV=1;>sp|Q9BUL8|PDC10_HUMAN Programmed cell death protein 10 OS=Homo sapiens GN=PDCD10 PE=1 SV=1;>tr|C9J5C3|C9J5C3_HUMAN Programmed cell death protein 10 (Fragme	tr|C9J363|C9J363_HUMAN;sp|Q9BUL8|PDC10_HUMAN;tr|C9J5C3|C9J5C3_HUMAN;tr|H7C5M9|H7C5M9_HUMAN;tr|C9JSA3|C9JSA3_HUMAN;tr|C9JND6|C9JND6_HUMAN;tr|C9J6F3|C9J6F3_HUMAN	4	17.534	0	0	0	0	34941000	17748000
Q9H2J4	PDCL3_HUMAN	PDCL3	>sp|Q9H2J4|PDCL3_HUMAN Phosducin-like protein 3 OS=Homo sapiens GN=PDCL3 PE=1 SV=1	sp|Q9H2J4|PDCL3_HUMAN	6	27.614	0	0	0	28160000	32452000	0
O95263	PDE8B_HUMAN	PDE8B	>sp|O95263|PDE8B_HUMAN High affinity cAMP-specific and IBMX-insensitive 3,5-cyclic phosphodiesterase 8B OS=Homo sapiens GN=PDE8B PE=1 SV=2;>sp|O95263-3|PDE8B_HUMAN Isoform 3 of High affinity cAMP-specific and IBMX-insensitive 3,5-cyclic phosphodiestera	sp|O95263|PDE8B_HUMAN;sp|O95263-3|PDE8B_HUMAN;sp|O95263-4|PDE8B_HUMAN;sp|O95263-6|PDE8B_HUMAN;sp|O95263-2|PDE8B_HUMAN	10	98.978	0	0	0	16638000	11647000	0
O00330-3	ODPX_HUMAN	PDHX	>sp|O00330-3|ODPX_HUMAN Isoform 3 of Pyruvate dehydrogenase protein X component, mitochondrial OS=Homo sapiens GN=PDHX;>sp|O00330|ODPX_HUMAN Pyruvate dehydrogenase protein X component, mitochondrial OS=Homo sapiens GN=PDHX PE=1 SV=3	sp|O00330-3|ODPX_HUMAN;sp|O00330|ODPX_HUMAN	7	51.459	0	0	0	17804000	12266000	0
H7BZJ3	H7BZJ3_HUMAN	PDIA3	>tr|H7BZJ3|H7BZJ3_HUMAN Protein disulfide-isomerase A3 (Fragment) OS=Homo sapiens GN=PDIA3 PE=1 SV=1	tr|H7BZJ3|H7BZJ3_HUMAN	8	13.519	0	0	0	143780000	128560000	192100000
E9PER6	E9PER6_HUMAN	PDPK1	>tr|E9PER6|E9PER6_HUMAN 3-phosphoinositide-dependent protein kinase 1 OS=Homo sapiens GN=PDPK1 PE=1 SV=1;>sp|O15530-3|PDPK1_HUMAN Isoform 3 of 3-phosphoinositide-dependent protein kinase 1 OS=Homo sapiens GN=PDPK1;>sp|O15530|PDPK1_HUMAN 3-phosphoinositide-	tr|E9PER6|E9PER6_HUMAN;sp|O15530-3|PDPK1_HUMAN;sp|O15530|PDPK1_HUMAN;tr|H3BQ10|H3BQ10_HUMAN;sp|Q6A1A2|PDPK2_HUMAN;sp|O15530-4|PDPK1_HUMAN;sp|O15530-5|PDPK1_HUMAN;sp|O15530-2|PDPK1_HUMAN	4	60.328	0	0	0	3853800	8396200	0
Q96GD0	PLPP_HUMAN	PDXP	>sp|Q96GD0|PLPP_HUMAN Pyridoxal phosphate phosphatase OS=Homo sapiens GN=PDXP PE=1 SV=2	sp|Q96GD0|PLPP_HUMAN	4	31.698	0	0	0	8478000	14414000	0
Q5EBL8	PDZ11_HUMAN	PDZD11	>sp|Q5EBL8|PDZ11_HUMAN PDZ domain-containing protein 11 OS=Homo sapiens GN=PDZD11 PE=1 SV=2;>sp|Q5EBL8-2|PDZ11_HUMAN Isoform 2 of PDZ domain-containing protein 11 OS=Homo sapiens GN=PDZD11	sp|Q5EBL8|PDZ11_HUMAN;sp|Q5EBL8-2|PDZ11_HUMAN	5	16.131	0	0	0	13072000	25813000	0
Q15121	PEA15_HUMAN	PEA15	>sp|Q15121|PEA15_HUMAN Astrocytic phosphoprotein PEA-15 OS=Homo sapiens GN=PEA15 PE=1 SV=2;>sp|Q15121-2|PEA15_HUMAN Isoform 2 of Astrocytic phosphoprotein PEA-15 OS=Homo sapiens GN=PEA15;>tr|B1AKZ5|B1AKZ5_HUMAN Astrocytic phosphoprotein PEA-15 OS=Homo sapi	sp|Q15121|PEA15_HUMAN;sp|Q15121-2|PEA15_HUMAN;tr|B1AKZ5|B1AKZ5_HUMAN	5	15.04	0	0	0	51572000	33731000	57179000
Q9UBV8	PEF1_HUMAN	PEF1	>sp|Q9UBV8|PEF1_HUMAN Peflin OS=Homo sapiens GN=PEF1 PE=1 SV=1	sp|Q9UBV8|PEF1_HUMAN	3	30.381	0	0	0	24318000	36499000	0
P12955	PEPD_HUMAN	PEPD	>sp|P12955|PEPD_HUMAN Xaa-Pro dipeptidase OS=Homo sapiens GN=PEPD PE=1 SV=3;>sp|P12955-3|PEPD_HUMAN Isoform 3 of Xaa-Pro dipeptidase OS=Homo sapiens GN=PEPD;>sp|P12955-2|PEPD_HUMAN Isoform 2 of Xaa-Pro dipeptidase OS=Homo sapiens GN=PEPD	sp|P12955|PEPD_HUMAN;sp|P12955-3|PEPD_HUMAN;sp|P12955-2|PEPD_HUMAN	10	54.548	0	0	0	40516000	54585000	0
O60925	PFD1_HUMAN	PFDN1	>sp|O60925|PFD1_HUMAN Prefoldin subunit 1 OS=Homo sapiens GN=PFDN1 PE=1 SV=2;>tr|E5RGS4|E5RGS4_HUMAN Prefoldin subunit 1 OS=Homo sapiens GN=PFDN1 PE=1 SV=1	sp|O60925|PFD1_HUMAN;tr|E5RGS4|E5RGS4_HUMAN	5	14.21	0	0	0	67713000	71329000	106500000
Q9UHV9	PFD2_HUMAN	PFDN2	>sp|Q9UHV9|PFD2_HUMAN Prefoldin subunit 2 OS=Homo sapiens GN=PFDN2 PE=1 SV=1	sp|Q9UHV9|PFD2_HUMAN	6	16.648	0	0	0	161880000	208130000	144940000
Q9NQP4	PFD4_HUMAN	PFDN4	>sp|Q9NQP4|PFD4_HUMAN Prefoldin subunit 4 OS=Homo sapiens GN=PFDN4 PE=1 SV=1;>tr|E9PQY2|E9PQY2_HUMAN Prefoldin subunit 4 OS=Homo sapiens GN=PFDN4 PE=1 SV=1	sp|Q9NQP4|PFD4_HUMAN;tr|E9PQY2|E9PQY2_HUMAN	6	15.314	0	0	0	56895000	67355000	67335000
Q99471	PFD5_HUMAN	PFDN5	>sp|Q99471|PFD5_HUMAN Prefoldin subunit 5 OS=Homo sapiens GN=PFDN5 PE=1 SV=2;>tr|H3BPF6|H3BPF6_HUMAN Prefoldin subunit 5 (Fragment) OS=Homo sapiens GN=PFDN5 PE=1 SV=1;>sp|Q99471-3|PFD5_HUMAN Isoform 3 of Prefoldin subunit 5 OS=Homo sapiens GN=PFDN5	sp|Q99471|PFD5_HUMAN;tr|H3BPF6|H3BPF6_HUMAN;sp|Q99471-3|PFD5_HUMAN	7	17.328	0	0	0	47576000	29753000	96044000
C9J712	C9J712_HUMAN	PFN2	>tr|C9J712|C9J712_HUMAN Profilin-2 OS=Homo sapiens GN=PFN2 PE=1 SV=1;>sp|P35080|PROF2_HUMAN Profilin-2 OS=Homo sapiens GN=PFN2 PE=1 SV=3;>tr|C9J2N0|C9J2N0_HUMAN Profilin OS=Homo sapiens GN=PFN2 PE=1 SV=1	tr|C9J712|C9J712_HUMAN;sp|P35080|PROF2_HUMAN;tr|C9J2N0|C9J2N0_HUMAN	6	9.7982	0	0	0	23516000	77096000	0
Q6PCE3	PGM2L_HUMAN	PGM2L1	>sp|Q6PCE3|PGM2L_HUMAN Glucose 1,6-bisphosphate synthase OS=Homo sapiens GN=PGM2L1 PE=1 SV=3	sp|Q6PCE3|PGM2L_HUMAN	9	70.441	0	0	0	17387000	18631000	18433000
A6NDG6	PGP_HUMAN	PGP	>sp|A6NDG6|PGP_HUMAN Phosphoglycolate phosphatase OS=Homo sapiens GN=PGP PE=1 SV=1	sp|A6NDG6|PGP_HUMAN	16	34.006	0	0	0	166030000	180810000	113920000
Q9H814	PHAX_HUMAN	PHAX	>sp|Q9H814|PHAX_HUMAN Phosphorylated adapter RNA export protein OS=Homo sapiens GN=PHAX PE=1 SV=1	sp|Q9H814|PHAX_HUMAN	9	44.402	0	0	0	44863000	42340000	48706000
I3L4Q4	I3L4Q4_HUMAN	PHF23	>tr|I3L4Q4|I3L4Q4_HUMAN PHD finger protein 23 (Fragment) OS=Homo sapiens GN=PHF23 PE=1 SV=1;>sp|Q9BUL5-4|PHF23_HUMAN Isoform 4 of PHD finger protein 23 OS=Homo sapiens GN=PHF23;>sp|Q9BUL5|PHF23_HUMAN PHD finger protein 23 OS=Homo sapiens GN=PHF23 PE=1 SV=1	tr|I3L4Q4|I3L4Q4_HUMAN;sp|Q9BUL5-4|PHF23_HUMAN;sp|Q9BUL5|PHF23_HUMAN;tr|A0A087WVQ2|A0A087WVQ2_HUMAN;sp|Q9BUL5-2|PHF23_HUMAN;tr|I3L0Y2|I3L0Y2_HUMAN;tr|I3L410|I3L410_HUMAN;tr|I3L1N0|I3L1N0_HUMAN;sp|Q9BUL5-3|PHF23_HUMAN	4	21.915	0	0	0	6298400	5315800	7543000
Q7RTV0	PHF5A_HUMAN	PHF5A	>sp|Q7RTV0|PHF5A_HUMAN PHD finger-like domain-containing protein 5A OS=Homo sapiens GN=PHF5A PE=1 SV=1	sp|Q7RTV0|PHF5A_HUMAN	6	12.405	0	0	0	36654000	28124000	49636000
Q9BTU6	P4K2A_HUMAN	PI4K2A	>sp|Q9BTU6|P4K2A_HUMAN Phosphatidylinositol 4-kinase type 2-alpha OS=Homo sapiens GN=PI4K2A PE=1 SV=1;>tr|E9PAM4|E9PAM4_HUMAN Uncharacterized protein OS=Homo sapiens PE=4 SV=1	sp|Q9BTU6|P4K2A_HUMAN;tr|E9PAM4|E9PAM4_HUMAN	9	54.022	0	0	0	11558000	19424000	21213000
Q9UBF8-2	PI4KB_HUMAN	PI4KB	>sp|Q9UBF8-2|PI4KB_HUMAN Isoform 2 of Phosphatidylinositol 4-kinase beta OS=Homo sapiens GN=PI4KB;>sp|Q9UBF8|PI4KB_HUMAN Phosphatidylinositol 4-kinase beta OS=Homo sapiens GN=PI4KB PE=1 SV=1;>tr|F8W860|F8W860_HUMAN Phosphatidylinositol 4-kinase beta (Fragm	sp|Q9UBF8-2|PI4KB_HUMAN;sp|Q9UBF8|PI4KB_HUMAN;tr|F8W860|F8W860_HUMAN;sp|Q9UBF8-3|PI4KB_HUMAN	5	89.806	0	0	0	8137100	7921100	0
K7EM62	K7EM62_HUMAN	PIGN	>tr|K7EM62|K7EM62_HUMAN GPI ethanolamine phosphate transferase 1 (Fragment) OS=Homo sapiens GN=PIGN PE=4 SV=1;>sp|O95427|PIGN_HUMAN GPI ethanolamine phosphate transferase 1 OS=Homo sapiens GN=PIGN PE=1 SV=1	tr|K7EM62|K7EM62_HUMAN;sp|O95427|PIGN_HUMAN	1	29.306	0	0	0	293530000	212560000	102140000
Q969N2-5	PIGT_HUMAN	PIGT	>sp|Q969N2-5|PIGT_HUMAN Isoform 5 of GPI transamidase component PIG-T OS=Homo sapiens GN=PIGT;>sp|Q969N2|PIGT_HUMAN GPI transamidase component PIG-T OS=Homo sapiens GN=PIGT PE=1 SV=1;>sp|Q969N2-4|PIGT_HUMAN Isoform 4 of GPI transamidase component PIG-T OS=	sp|Q969N2-5|PIGT_HUMAN;sp|Q969N2|PIGT_HUMAN;sp|Q969N2-4|PIGT_HUMAN;sp|Q969N2-2|PIGT_HUMAN;sp|Q969N2-6|PIGT_HUMAN;tr|F6W983|F6W983_HUMAN;sp|Q969N2-3|PIGT_HUMAN	6	59.581	0	0	0	26405000	26711000	0
M0QYA2	M0QYA2_HUMAN	PIH1D1	>tr|M0QYA2|M0QYA2_HUMAN PIH1 domain-containing protein 1 (Fragment) OS=Homo sapiens GN=PIH1D1 PE=1 SV=3;>sp|Q9NWS0|PIHD1_HUMAN PIH1 domain-containing protein 1 OS=Homo sapiens GN=PIH1D1 PE=1 SV=1;>tr|M0R3A8|M0R3A8_HUMAN PIH1 domain-containing protein 1 (Fr	tr|M0QYA2|M0QYA2_HUMAN;sp|Q9NWS0|PIHD1_HUMAN;tr|M0R3A8|M0R3A8_HUMAN;tr|M0QYF4|M0QYF4_HUMAN;tr|M0R3A4|M0R3A4_HUMAN	3	30.785	0	0	0	13086000	11854000	0
O00443	P3C2A_HUMAN	PIK3C2A	>sp|O00443|P3C2A_HUMAN Phosphatidylinositol 4-phosphate 3-kinase C2 domain-containing subunit alpha OS=Homo sapiens GN=PIK3C2A PE=1 SV=2	sp|O00443|P3C2A_HUMAN	8	190.68	0	0	0	7006900	10173000	0
Q9Y237	PIN4_HUMAN	PIN4	>sp|Q9Y237|PIN4_HUMAN Peptidyl-prolyl cis-trans isomerase NIMA-interacting 4 OS=Homo sapiens GN=PIN4 PE=1 SV=1;>sp|Q9Y237-2|PIN4_HUMAN Isoform 2 of Peptidyl-prolyl cis-trans isomerase NIMA-interacting 4 OS=Homo sapiens GN=PIN4;>tr|H0Y4T6|H0Y4T6_HUMAN Pepti	sp|Q9Y237|PIN4_HUMAN;sp|Q9Y237-2|PIN4_HUMAN;tr|H0Y4T6|H0Y4T6_HUMAN;tr|J3KMW3|J3KMW3_HUMAN;tr|H0Y8P6|H0Y8P6_HUMAN;tr|H0Y610|H0Y610_HUMAN;sp|Q9Y237-3|PIN4_HUMAN	3	13.81	0	0	0	55936000	71242000	43323000
Q9GZP4-2	PITH1_HUMAN	PITHD1	>sp|Q9GZP4-2|PITH1_HUMAN Isoform 2 of PITH domain-containing protein 1 OS=Homo sapiens GN=PITHD1;>sp|Q9GZP4|PITH1_HUMAN PITH domain-containing protein 1 OS=Homo sapiens GN=PITHD1 PE=1 SV=1;>tr|X6R8S9|X6R8S9_HUMAN PITH domain-containing protein 1 OS=Homo sa	sp|Q9GZP4-2|PITH1_HUMAN;sp|Q9GZP4|PITH1_HUMAN;tr|X6R8S9|X6R8S9_HUMAN	7	24.121	0	0	0	30694000	52028000	32241000
P14618-2	KPYM_HUMAN	PKM	>sp|P14618-2|KPYM_HUMAN Isoform M1 of Pyruvate kinase PKM OS=Homo sapiens GN=PKM;>tr|H3BTN5|H3BTN5_HUMAN Pyruvate kinase (Fragment) OS=Homo sapiens GN=PKM PE=1 SV=1;>tr|H3BR70|H3BR70_HUMAN Pyruvate kinase OS=Homo sapiens GN=PKM PE=1 SV=1	sp|P14618-2|KPYM_HUMAN;tr|H3BTN5|H3BTN5_HUMAN;tr|H3BR70|H3BR70_HUMAN	59	58.061	0	0	0	34660000	33600000	29253000
Q03405	UPAR_HUMAN	PLAUR	>sp|Q03405|UPAR_HUMAN Urokinase plasminogen activator surface receptor OS=Homo sapiens GN=PLAUR PE=1 SV=1;>tr|M0R1I2|M0R1I2_HUMAN Urokinase plasminogen activator surface receptor OS=Homo sapiens GN=PLAUR PE=4 SV=1;>sp|Q03405-3|UPAR_HUMAN Isoform 3 of Uroki	sp|Q03405|UPAR_HUMAN;tr|M0R1I2|M0R1I2_HUMAN;sp|Q03405-3|UPAR_HUMAN;tr|M0R0H5|M0R0H5_HUMAN;tr|M0QYR6|M0QYR6_HUMAN;sp|Q03405-2|UPAR_HUMAN;tr|M0R2E9|M0R2E9_HUMAN	7	36.978	0	0	0	38351000	58472000	0
P19174	PLCG1_HUMAN	PLCG1	>sp|P19174|PLCG1_HUMAN 1-phosphatidylinositol 4,5-bisphosphate phosphodiesterase gamma-1 OS=Homo sapiens GN=PLCG1 PE=1 SV=1;>sp|P19174-2|PLCG1_HUMAN Isoform 2 of 1-phosphatidylinositol 4,5-bisphosphate phosphodiesterase gamma-1 OS=Homo sapiens GN=PLCG1	sp|P19174|PLCG1_HUMAN;sp|P19174-2|PLCG1_HUMAN	15	148.53	0	0	0	21589000	20676000	26509000
Q8IV08	PLD3_HUMAN	PLD3	>sp|Q8IV08|PLD3_HUMAN Phospholipase D3 OS=Homo sapiens GN=PLD3 PE=1 SV=1;>tr|M0QZI4|M0QZI4_HUMAN Phospholipase D3 (Fragment) OS=Homo sapiens GN=PLD3 PE=1 SV=1	sp|Q8IV08|PLD3_HUMAN;tr|M0QZI4|M0QZI4_HUMAN	6	54.705	0	0	0	32205000	19892000	17905000
Q15149-9	PLEC_HUMAN	PLEC	>sp|Q15149-9|PLEC_HUMAN Isoform 9 of Plectin OS=Homo sapiens GN=PLEC;>sp|Q15149-7|PLEC_HUMAN Isoform 7 of Plectin OS=Homo sapiens GN=PLEC;>sp|Q15149-5|PLEC_HUMAN Isoform 5 of Plectin OS=Homo sapiens GN=PLEC;>sp|Q15149-6|PLEC_HUMAN Isoform 6 of Plectin OS=H	sp|Q15149-9|PLEC_HUMAN;sp|Q15149-7|PLEC_HUMAN;sp|Q15149-5|PLEC_HUMAN;sp|Q15149-6|PLEC_HUMAN;sp|Q15149-2|PLEC_HUMAN	362	514.77	0	0	0	11605000	6368800	0
Q9NRX1	PNO1_HUMAN	PNO1	>sp|Q9NRX1|PNO1_HUMAN RNA-binding protein PNO1 OS=Homo sapiens GN=PNO1 PE=1 SV=1;>tr|F8WBJ6|F8WBJ6_HUMAN RNA-binding protein PNO1 OS=Homo sapiens GN=PNO1 PE=1 SV=1	sp|Q9NRX1|PNO1_HUMAN;tr|F8WBJ6|F8WBJ6_HUMAN	6	27.924	0	0	0	11775000	11263000	0
Q9NVS9-3	PNPO_HUMAN	PNPO	>sp|Q9NVS9-3|PNPO_HUMAN Isoform 3 of Pyridoxine-5-phosphate oxidase OS=Homo sapiens GN=PNPO;>sp|Q9NVS9|PNPO_HUMAN Pyridoxine-5-phosphate oxidase OS=Homo sapiens GN=PNPO PE=1 SV=1;>sp|Q9NVS9-2|PNPO_HUMAN Isoform 2 of Pyridoxine-5-phosphate oxidase OS=Hom	sp|Q9NVS9-3|PNPO_HUMAN;sp|Q9NVS9|PNPO_HUMAN;sp|Q9NVS9-2|PNPO_HUMAN;sp|Q9NVS9-4|PNPO_HUMAN	7	27.822	0	0	0	57500000	60983000	79531000
P09884	DPOLA_HUMAN	POLA1	>sp|P09884|DPOLA_HUMAN DNA polymerase alpha catalytic subunit OS=Homo sapiens GN=POLA1 PE=1 SV=2;>tr|A6NMQ1|A6NMQ1_HUMAN DNA polymerase OS=Homo sapiens GN=POLA1 PE=1 SV=1;>tr|A0A087WU64|A0A087WU64_HUMAN DNA polymerase OS=Homo sapiens GN=POLA1 PE=1 SV=1	sp|P09884|DPOLA_HUMAN;tr|A6NMQ1|A6NMQ1_HUMAN;tr|A0A087WU64|A0A087WU64_HUMAN	22	165.91	0	0	0	37668000	32295000	33682000
Q14181	DPOA2_HUMAN	POLA2	>sp|Q14181|DPOA2_HUMAN DNA polymerase alpha subunit B OS=Homo sapiens GN=POLA2 PE=1 SV=2;>sp|Q14181-2|DPOA2_HUMAN Isoform 2 of DNA polymerase alpha subunit B OS=Homo sapiens GN=POLA2	sp|Q14181|DPOA2_HUMAN;sp|Q14181-2|DPOA2_HUMAN	8	65.947	0	0	0	51111000	34002000	41459000
Q15054-3	DPOD3_HUMAN	POLD3	>sp|Q15054-3|DPOD3_HUMAN Isoform 3 of DNA polymerase delta subunit 3 OS=Homo sapiens GN=POLD3;>sp|Q15054-2|DPOD3_HUMAN Isoform 2 of DNA polymerase delta subunit 3 OS=Homo sapiens GN=POLD3;>sp|Q15054|DPOD3_HUMAN DNA polymerase delta subunit 3 OS=Homo sapien	sp|Q15054-3|DPOD3_HUMAN;sp|Q15054-2|DPOD3_HUMAN;sp|Q15054|DPOD3_HUMAN	9	39.32	0	0	0	34756000	32374000	0
Q9BY77	PDIP3_HUMAN	POLDIP3	>sp|Q9BY77|PDIP3_HUMAN Polymerase delta-interacting protein 3 OS=Homo sapiens GN=POLDIP3 PE=1 SV=2;>sp|Q9BY77-2|PDIP3_HUMAN Isoform 2 of Polymerase delta-interacting protein 3 OS=Homo sapiens GN=POLDIP3;>tr|F6VRR5|F6VRR5_HUMAN Polymerase delta-interacting	sp|Q9BY77|PDIP3_HUMAN;sp|Q9BY77-2|PDIP3_HUMAN;tr|F6VRR5|F6VRR5_HUMAN;tr|F8WCX5|F8WCX5_HUMAN;tr|Q8WUT1|Q8WUT1_HUMAN	8	46.089	0	0	0	8615900	0	20601000
Q9NRF9	DPOE3_HUMAN	POLE3	>sp|Q9NRF9|DPOE3_HUMAN DNA polymerase epsilon subunit 3 OS=Homo sapiens GN=POLE3 PE=1 SV=1	sp|Q9NRF9|DPOE3_HUMAN	7	16.859	0	0	0	37253000	17275000	0
O15160	RPAC1_HUMAN	POLR1C	>sp|O15160|RPAC1_HUMAN DNA-directed RNA polymerases I and III subunit RPAC1 OS=Homo sapiens GN=POLR1C PE=1 SV=1;>sp|O15160-2|RPAC1_HUMAN Isoform 2 of DNA-directed RNA polymerases I and III subunit RPAC1 OS=Homo sapiens GN=POLR1C;>tr|E7EQB9|E7EQB9_HUMAN DNA	sp|O15160|RPAC1_HUMAN;sp|O15160-2|RPAC1_HUMAN;tr|E7EQB9|E7EQB9_HUMAN;tr|D6RDJ3|D6RDJ3_HUMAN	10	39.249	0	0	0	33208000	26928000	31003000
Q9Y2S0	RPAC2_HUMAN	POLR1D	>sp|Q9Y2S0|RPAC2_HUMAN DNA-directed RNA polymerases I and III subunit RPAC2 OS=Homo sapiens GN=POLR1D PE=1 SV=1	sp|Q9Y2S0|RPAC2_HUMAN	3	15.237	0	0	0	9302200	9304800	0
P19387	RPB3_HUMAN	POLR2C	>sp|P19387|RPB3_HUMAN DNA-directed RNA polymerase II subunit RPB3 OS=Homo sapiens GN=POLR2C PE=1 SV=2	sp|P19387|RPB3_HUMAN	7	31.441	0	0	0	16535000	15569000	0
A0A087WVZ9	A0A087WVZ9_HUMAN	POLR2E	>tr|A0A087WVZ9|A0A087WVZ9_HUMAN DNA-directed RNA polymerases I, II, and III subunit RPABC1 OS=Homo sapiens GN=POLR2E PE=1 SV=1;>tr|A0A0A0MQR7|A0A0A0MQR7_HUMAN DNA-directed RNA polymerases I, II, and III subunit RPABC1 OS=Homo sapiens GN=POLR2E PE=4 SV=1;>s	tr|A0A087WVZ9|A0A087WVZ9_HUMAN;tr|A0A0A0MQR7|A0A0A0MQR7_HUMAN;sp|P19388|RPAB1_HUMAN;tr|A0A087WWX0|A0A087WWX0_HUMAN	3	21.459	0	0	0	18217000	17123000	0
O14802	RPC1_HUMAN	POLR3A	>sp|O14802|RPC1_HUMAN DNA-directed RNA polymerase III subunit RPC1 OS=Homo sapiens GN=POLR3A PE=1 SV=2	sp|O14802|RPC1_HUMAN	5	155.64	0	0	0	9327100	8223500	0
Q9HAB8-2	PPCS_HUMAN	PPCS	>sp|Q9HAB8-2|PPCS_HUMAN Isoform 2 of Phosphopantothenate--cysteine ligase OS=Homo sapiens GN=PPCS;>sp|Q9HAB8|PPCS_HUMAN Phosphopantothenate--cysteine ligase OS=Homo sapiens GN=PPCS PE=1 SV=2	sp|Q9HAB8-2|PPCS_HUMAN;sp|Q9HAB8|PPCS_HUMAN	3	15.645	0	0	0	4955900	7120300	0
Q9UNP9-2	PPIE_HUMAN	PPIE	>sp|Q9UNP9-2|PPIE_HUMAN Isoform B of Peptidyl-prolyl cis-trans isomerase E OS=Homo sapiens GN=PPIE;>sp|Q9UNP9|PPIE_HUMAN Peptidyl-prolyl cis-trans isomerase E OS=Homo sapiens GN=PPIE PE=1 SV=1;>sp|Q9UNP9-3|PPIE_HUMAN Isoform 3 of Peptidyl-prolyl cis-trans	sp|Q9UNP9-2|PPIE_HUMAN;sp|Q9UNP9|PPIE_HUMAN;sp|Q9UNP9-3|PPIE_HUMAN;tr|E9PEQ6|E9PEQ6_HUMAN;tr|E9PKY5|E9PKY5_HUMAN	9	33.085	0	0	0	38338000	18585000	17100000
O43447	PPIH_HUMAN	PPIH	>sp|O43447|PPIH_HUMAN Peptidyl-prolyl cis-trans isomerase H OS=Homo sapiens GN=PPIH PE=1 SV=1;>tr|C9JQD4|C9JQD4_HUMAN Peptidyl-prolyl cis-trans isomerase (Fragment) OS=Homo sapiens GN=PPIH PE=1 SV=1;>sp|O43447-2|PPIH_HUMAN Isoform 2 of Peptidyl-prolyl cis-	sp|O43447|PPIH_HUMAN;tr|C9JQD4|C9JQD4_HUMAN;sp|O43447-2|PPIH_HUMAN;tr|H0YEL5|H0YEL5_HUMAN	8	19.208	0	0	0	97036000	38071000	59241000
Q9Y3C6	PPIL1_HUMAN	PPIL1	>sp|Q9Y3C6|PPIL1_HUMAN Peptidyl-prolyl cis-trans isomerase-like 1 OS=Homo sapiens GN=PPIL1 PE=1 SV=1	sp|Q9Y3C6|PPIL1_HUMAN	4	18.237	0	0	0	56730000	46387000	25346000
Q9H2H8	PPIL3_HUMAN	PPIL3	>sp|Q9H2H8|PPIL3_HUMAN Peptidyl-prolyl cis-trans isomerase-like 3 OS=Homo sapiens GN=PPIL3 PE=1 SV=1;>tr|H7BZ14|H7BZ14_HUMAN Peptidyl-prolyl cis-trans isomerase (Fragment) OS=Homo sapiens GN=PPIL3 PE=1 SV=1;>tr|B8ZZ77|B8ZZ77_HUMAN Peptidyl-prolyl cis-trans	sp|Q9H2H8|PPIL3_HUMAN;tr|H7BZ14|H7BZ14_HUMAN;tr|B8ZZ77|B8ZZ77_HUMAN;sp|Q9H2H8-2|PPIL3_HUMAN;tr|C9K058|C9K058_HUMAN	7	18.154	0	0	0	79969000	63646000	105370000
Q8WUA2	PPIL4_HUMAN	PPIL4	>sp|Q8WUA2|PPIL4_HUMAN Peptidyl-prolyl cis-trans isomerase-like 4 OS=Homo sapiens GN=PPIL4 PE=1 SV=1	sp|Q8WUA2|PPIL4_HUMAN	10	57.224	0	0	0	23577000	20149000	39072000
P35813	PPM1A_HUMAN	PPM1A	>sp|P35813|PPM1A_HUMAN Protein phosphatase 1A OS=Homo sapiens GN=PPM1A PE=1 SV=1;>sp|P35813-3|PPM1A_HUMAN Isoform 3 of Protein phosphatase 1A OS=Homo sapiens GN=PPM1A;>sp|P35813-2|PPM1A_HUMAN Isoform Alpha-2 of Protein phosphatase 1A OS=Homo sapiens GN=PPM	sp|P35813|PPM1A_HUMAN;sp|P35813-3|PPM1A_HUMAN;sp|P35813-2|PPM1A_HUMAN	6	42.447	0	0	0	16871000	17322000	22096000
Q96C90	PP14B_HUMAN	PPP1R14B	>sp|Q96C90|PP14B_HUMAN Protein phosphatase 1 regulatory subunit 14B OS=Homo sapiens GN=PPP1R14B PE=1 SV=3	sp|Q96C90|PP14B_HUMAN	4	15.911	0	0	0	137130000	53671000	76958000
E7EMN6	E7EMN6_HUMAN	PPP1R2	>tr|E7EMN6|E7EMN6_HUMAN Protein phosphatase inhibitor 2 (Fragment) OS=Homo sapiens GN=PPP1R2 PE=1 SV=1;>sp|Q6NXS1|IPP2M_HUMAN Protein phosphatase inhibitor 2-like protein 3 OS=Homo sapiens GN=PPP1R2P3 PE=1 SV=1;>sp|P41236|IPP2_HUMAN Protein phosphatase inh	tr|E7EMN6|E7EMN6_HUMAN;sp|Q6NXS1|IPP2M_HUMAN;sp|P41236|IPP2_HUMAN	5	19.245	0	0	0	36684000	47439000	37807000
Q15435	PP1R7_HUMAN	PPP1R7	>sp|Q15435|PP1R7_HUMAN Protein phosphatase 1 regulatory subunit 7 OS=Homo sapiens GN=PPP1R7 PE=1 SV=1;>sp|Q15435-2|PP1R7_HUMAN Isoform 2 of Protein phosphatase 1 regulatory subunit 7 OS=Homo sapiens GN=PPP1R7;>tr|H7C003|H7C003_HUMAN Protein phosphatase 1 r	sp|Q15435|PP1R7_HUMAN;sp|Q15435-2|PP1R7_HUMAN;tr|H7C003|H7C003_HUMAN;sp|Q15435-3|PP1R7_HUMAN;tr|C9JD73|C9JD73_HUMAN;tr|C9J177|C9J177_HUMAN;tr|B5MBZ8|B5MBZ8_HUMAN;sp|Q15435-5|PP1R7_HUMAN;sp|Q15435-4|PP1R7_HUMAN	14	41.564	0	0	0	55422000	53929000	62247000
H3BTA2	H3BTA2_HUMAN	PPP4C	>tr|H3BTA2|H3BTA2_HUMAN Serine/threonine-protein phosphatase (Fragment) OS=Homo sapiens GN=PPP4C PE=1 SV=1;>sp|P60510|PP4C_HUMAN Serine/threonine-protein phosphatase 4 catalytic subunit OS=Homo sapiens GN=PPP4C PE=1 SV=1;>tr|H3BV22|H3BV22_HUMAN Serine/thre	tr|H3BTA2|H3BTA2_HUMAN;sp|P60510|PP4C_HUMAN;tr|H3BV22|H3BV22_HUMAN	6	30.561	0	0	0	40800000	31015000	23692000
Q8TF05-2	PP4R1_HUMAN	PPP4R1	>sp|Q8TF05-2|PP4R1_HUMAN Isoform 2 of Serine/threonine-protein phosphatase 4 regulatory subunit 1 OS=Homo sapiens GN=PPP4R1;>sp|Q8TF05|PP4R1_HUMAN Serine/threonine-protein phosphatase 4 regulatory subunit 1 OS=Homo sapiens GN=PPP4R1 PE=1 SV=1;>tr|J3QL26|J3	sp|Q8TF05-2|PP4R1_HUMAN;sp|Q8TF05|PP4R1_HUMAN;tr|J3QL26|J3QL26_HUMAN;tr|J3KSB0|J3KSB0_HUMAN;tr|J3QLA6|J3QLA6_HUMAN;tr|J3QQV0|J3QQV0_HUMAN	8	105.19	0	0	0	54600000	60847000	0
Q9NY27	PP4R2_HUMAN	PPP4R2	>sp|Q9NY27|PP4R2_HUMAN Serine/threonine-protein phosphatase 4 regulatory subunit 2 OS=Homo sapiens GN=PPP4R2 PE=1 SV=3;>sp|Q9NY27-3|PP4R2_HUMAN Isoform 3 of Serine/threonine-protein phosphatase 4 regulatory subunit 2 OS=Homo sapiens GN=PPP4R2;>tr|C9IZ04|C9	sp|Q9NY27|PP4R2_HUMAN;sp|Q9NY27-3|PP4R2_HUMAN;tr|C9IZ04|C9IZ04_HUMAN;sp|Q9NY27-2|PP4R2_HUMAN	9	46.898	0	0	0	34288000	33857000	29135000
A6NP52	A6NP52_HUMAN	PRAF2	>tr|A6NP52|A6NP52_HUMAN PRA1 family protein 2 OS=Homo sapiens GN=PRAF2 PE=1 SV=1;>sp|O60831|PRAF2_HUMAN PRA1 family protein 2 OS=Homo sapiens GN=PRAF2 PE=1 SV=1	tr|A6NP52|A6NP52_HUMAN;sp|O60831|PRAF2_HUMAN	2	17.188	0	0	0	19475000	16578000	0
Q92733	PRCC_HUMAN	PRCC	>sp|Q92733|PRCC_HUMAN Proline-rich protein PRCC OS=Homo sapiens GN=PRCC PE=1 SV=1	sp|Q92733|PRCC_HUMAN	5	52.417	0	0	0	10686000	20088000	17005000
P42785	PCP_HUMAN	PRCP	>sp|P42785|PCP_HUMAN Lysosomal Pro-X carboxypeptidase OS=Homo sapiens GN=PRCP PE=1 SV=1;>sp|P42785-2|PCP_HUMAN Isoform 2 of Lysosomal Pro-X carboxypeptidase OS=Homo sapiens GN=PRCP;>tr|E9PQN3|E9PQN3_HUMAN Lysosomal Pro-X carboxypeptidase (Fragment) OS=Homo	sp|P42785|PCP_HUMAN;sp|P42785-2|PCP_HUMAN;tr|E9PQN3|E9PQN3_HUMAN;tr|E9PKN6|E9PKN6_HUMAN;tr|E9PIG4|E9PIG4_HUMAN	7	55.799	0	0	0	61641000	66252000	0
Q9HCU5	PREB_HUMAN	PREB	>sp|Q9HCU5|PREB_HUMAN Prolactin regulatory element-binding protein OS=Homo sapiens GN=PREB PE=1 SV=2;>tr|B5MC98|B5MC98_HUMAN Prolactin regulatory element-binding protein OS=Homo sapiens GN=PREB PE=1 SV=1	sp|Q9HCU5|PREB_HUMAN;tr|B5MC98|B5MC98_HUMAN	7	45.468	0	0	0	12060000	16547000	0
Q4J6C6-4	PPCEL_HUMAN	PREPL	>sp|Q4J6C6-4|PPCEL_HUMAN Isoform 4 of Prolyl endopeptidase-like OS=Homo sapiens GN=PREPL;>sp|Q4J6C6|PPCEL_HUMAN Prolyl endopeptidase-like OS=Homo sapiens GN=PREPL PE=1 SV=1;>sp|Q4J6C6-3|PPCEL_HUMAN Isoform 3 of Prolyl endopeptidase-like OS=Homo sapiens GN=	sp|Q4J6C6-4|PPCEL_HUMAN;sp|Q4J6C6|PPCEL_HUMAN;sp|Q4J6C6-3|PPCEL_HUMAN;sp|Q4J6C6-2|PPCEL_HUMAN	11	73.351	0	0	0	34935000	40010000	0
P41743	KPCI_HUMAN	PRKCI	>sp|P41743|KPCI_HUMAN Protein kinase C iota type OS=Homo sapiens GN=PRKCI PE=1 SV=2	sp|P41743|KPCI_HUMAN	9	68.262	0	0	0	34420000	43304000	0
O75569	PRKRA_HUMAN	PRKRA	>sp|O75569|PRKRA_HUMAN Interferon-inducible double-stranded RNA-dependent protein kinase activator A OS=Homo sapiens GN=PRKRA PE=1 SV=1;>sp|O75569-3|PRKRA_HUMAN Isoform 3 of Interferon-inducible double-stranded RNA-dependent protein kinase activator A OS=H	sp|O75569|PRKRA_HUMAN;sp|O75569-3|PRKRA_HUMAN;sp|O75569-2|PRKRA_HUMAN;tr|G5E9Q4|G5E9Q4_HUMAN	8	34.404	0	0	0	36494000	28604000	22438000
E7EVX8	E7EVX8_HUMAN	PRPF31	>tr|E7EVX8|E7EVX8_HUMAN U4/U6 small nuclear ribonucleoprotein Prp31 OS=Homo sapiens GN=PRPF31 PE=1 SV=1;>sp|Q8WWY3|PRP31_HUMAN U4/U6 small nuclear ribonucleoprotein Prp31 OS=Homo sapiens GN=PRPF31 PE=1 SV=2;>tr|E7ESA8|E7ESA8_HUMAN U4/U6 small nuclear ribon	tr|E7EVX8|E7EVX8_HUMAN;sp|Q8WWY3|PRP31_HUMAN;tr|E7ESA8|E7ESA8_HUMAN;sp|Q8WWY3-2|PRP31_HUMAN;sp|Q8WWY3-3|PRP31_HUMAN	7	54.766	0	0	0	20388000	17663000	38626000
O75400-2	PR40A_HUMAN	PRPF40A	>sp|O75400-2|PR40A_HUMAN Isoform 2 of Pre-mRNA-processing factor 40 homolog A OS=Homo sapiens GN=PRPF40A;>sp|O75400-3|PR40A_HUMAN Isoform 3 of Pre-mRNA-processing factor 40 homolog A OS=Homo sapiens GN=PRPF40A;>sp|O75400|PR40A_HUMAN Pre-mRNA-processing fac	sp|O75400-2|PR40A_HUMAN;sp|O75400-3|PR40A_HUMAN;sp|O75400|PR40A_HUMAN	7	105.93	0	0	0	24208000	17665000	43280000
Q13523	PRP4B_HUMAN	PRPF4B	>sp|Q13523|PRP4B_HUMAN Serine/threonine-protein kinase PRP4 homolog OS=Homo sapiens GN=PRPF4B PE=1 SV=3;>tr|H0YDJ3|H0YDJ3_HUMAN Serine/threonine-protein kinase PRP4 homolog (Fragment) OS=Homo sapiens GN=PRPF4B PE=1 SV=1	sp|Q13523|PRP4B_HUMAN;tr|H0YDJ3|H0YDJ3_HUMAN	7	116.99	0	0	0	13445000	11700000	19097000
O60256	KPRB_HUMAN	PRPSAP2	>sp|O60256|KPRB_HUMAN Phosphoribosyl pyrophosphate synthase-associated protein 2 OS=Homo sapiens GN=PRPSAP2 PE=1 SV=1;>sp|O60256-4|KPRB_HUMAN Isoform 4 of Phosphoribosyl pyrophosphate synthase-associated protein 2 OS=Homo sapiens GN=PRPSAP2;>sp|O60256-2|KP	sp|O60256|KPRB_HUMAN;sp|O60256-4|KPRB_HUMAN;sp|O60256-2|KPRB_HUMAN;tr|E7EPA1|E7EPA1_HUMAN;sp|O60256-3|KPRB_HUMAN;tr|C9K0K7|C9K0K7_HUMAN;tr|C9JDU5|C9JDU5_HUMAN;tr|C9JJS3|C9JJS3_HUMAN;tr|I3L0S1|I3L0S1_HUMAN	11	40.925	0	0	0	34754000	33616000	15361000
P07602	SAP_HUMAN	PSAP	>sp|P07602|SAP_HUMAN Prosaposin OS=Homo sapiens GN=PSAP PE=1 SV=2;>sp|P07602-2|SAP_HUMAN Isoform Sap-mu-6 of Prosaposin OS=Homo sapiens GN=PSAP;>tr|C9JIZ6|C9JIZ6_HUMAN Prosaposin OS=Homo sapiens GN=PSAP PE=1 SV=2;>sp|P07602-3|SAP_HUMAN Isoform Sap-mu-9 of	sp|P07602|SAP_HUMAN;sp|P07602-2|SAP_HUMAN;tr|C9JIZ6|C9JIZ6_HUMAN;sp|P07602-3|SAP_HUMAN;tr|B1AVU8|B1AVU8_HUMAN;tr|Q5BJH1|Q5BJH1_HUMAN	8	58.112	0	0	0	27287000	46722000	0
Q99436	PSB7_HUMAN	PSMB7	>sp|Q99436|PSB7_HUMAN Proteasome subunit beta type-7 OS=Homo sapiens GN=PSMB7 PE=1 SV=1	sp|Q99436|PSB7_HUMAN	9	29.965	0	0	0	419710000	255530000	267490000
P28062-2	PSB8_HUMAN	PSMB8	>sp|P28062-2|PSB8_HUMAN Isoform 2 of Proteasome subunit beta type-8 OS=Homo sapiens GN=PSMB8;>sp|P28062|PSB8_HUMAN Proteasome subunit beta type-8 OS=Homo sapiens GN=PSMB8 PE=1 SV=3;>tr|Q5JNW7|Q5JNW7_HUMAN Proteasome subunit beta type-8 OS=Homo sapiens GN=P	sp|P28062-2|PSB8_HUMAN;sp|P28062|PSB8_HUMAN;tr|Q5JNW7|Q5JNW7_HUMAN	6	29.769	0	0	0	62790000	150680000	63221000
O75832	PSD10_HUMAN	PSMD10	>sp|O75832|PSD10_HUMAN 26S proteasome non-ATPase regulatory subunit 10 OS=Homo sapiens GN=PSMD10 PE=1 SV=1;>tr|B1AJY7|B1AJY7_HUMAN 26S proteasome non-ATPase regulatory subunit 10 OS=Homo sapiens GN=PSMD10 PE=1 SV=1;>tr|B1AJY5|B1AJY5_HUMAN 26S proteasome no	sp|O75832|PSD10_HUMAN;tr|B1AJY7|B1AJY7_HUMAN;tr|B1AJY5|B1AJY5_HUMAN;sp|O75832-2|PSD10_HUMAN	12	24.428	0	0	0	99452000	90830000	54273000
O00487	PSDE_HUMAN	PSMD14	>sp|O00487|PSDE_HUMAN 26S proteasome non-ATPase regulatory subunit 14 OS=Homo sapiens GN=PSMD14 PE=1 SV=1	sp|O00487|PSDE_HUMAN	7	34.577	0	0	0	62923000	62044000	67382000
J3KN29	J3KN29_HUMAN	PSMD9	>tr|J3KN29|J3KN29_HUMAN 26S proteasome non-ATPase regulatory subunit 9 OS=Homo sapiens GN=PSMD9 PE=1 SV=1;>sp|O00233|PSMD9_HUMAN 26S proteasome non-ATPase regulatory subunit 9 OS=Homo sapiens GN=PSMD9 PE=1 SV=3;>tr|F5H5V4|F5H5V4_HUMAN 26S proteasome non-AT	tr|J3KN29|J3KN29_HUMAN;sp|O00233|PSMD9_HUMAN;tr|F5H5V4|F5H5V4_HUMAN;tr|F5GX23|F5GX23_HUMAN;sp|O00233-2|PSMD9_HUMAN;tr|F5H7X1|F5H7X1_HUMAN	8	24.553	0	0	0	81083000	77458000	121530000
Q14997	PSME4_HUMAN	PSME4	>sp|Q14997|PSME4_HUMAN Proteasome activator complex subunit 4 OS=Homo sapiens GN=PSME4 PE=1 SV=2;>sp|Q14997-2|PSME4_HUMAN Isoform 2 of Proteasome activator complex subunit 4 OS=Homo sapiens GN=PSME4	sp|Q14997|PSME4_HUMAN;sp|Q14997-2|PSME4_HUMAN	12	211.33	0	0	0	28917000	0	54112000
Q5QPM7	Q5QPM7_HUMAN	PSMF1	>tr|Q5QPM7|Q5QPM7_HUMAN Proteasome inhibitor PI31 subunit OS=Homo sapiens GN=PSMF1 PE=1 SV=2;>sp|Q92530|PSMF1_HUMAN Proteasome inhibitor PI31 subunit OS=Homo sapiens GN=PSMF1 PE=1 SV=2;>tr|Q5QPM9|Q5QPM9_HUMAN Proteasome inhibitor PI31 subunit (Fragment) OS	tr|Q5QPM7|Q5QPM7_HUMAN;sp|Q92530|PSMF1_HUMAN;tr|Q5QPM9|Q5QPM9_HUMAN	5	28.956	0	0	0	6910700	7999400	0
P78330	SERB_HUMAN	PSPH	>sp|P78330|SERB_HUMAN Phosphoserine phosphatase OS=Homo sapiens GN=PSPH PE=1 SV=2;>tr|C9JBI3|C9JBI3_HUMAN Phosphoserine phosphatase (Fragment) OS=Homo sapiens GN=PSPH PE=1 SV=1	sp|P78330|SERB_HUMAN;tr|C9JBI3|C9JBI3_HUMAN	10	25.007	0	0	0	113330000	169480000	73252000
A0A0F6MF31	A0A0F6MF31_SHIFL	pta	>tr|A0A0F6MF31|A0A0F6MF31_SHIFL Phosphate acetyltransferase OS=Shigella flexneri 5a str. M90T GN=pta PE=3 SV=1	tr|A0A0F6MF31|A0A0F6MF31_SHIFL	3	77.171	0	0	0	5422800	4330500	0
B4DE85	B4DE85_HUMAN	PTDSS1	>tr|B4DE85|B4DE85_HUMAN Phosphatidylserine synthase 1 OS=Homo sapiens GN=PTDSS1 PE=1 SV=1;>sp|P48651-2|PTSS1_HUMAN Isoform 2 of Phosphatidylserine synthase 1 OS=Homo sapiens GN=PTDSS1;>sp|P48651|PTSS1_HUMAN Phosphatidylserine synthase 1 OS=Homo sapiens GN=	tr|B4DE85|B4DE85_HUMAN;sp|P48651-2|PTSS1_HUMAN;sp|P48651|PTSS1_HUMAN	2	34.579	0	0	0	11449000	9041400	0
P20962	PTMS_HUMAN	PTMS	>sp|P20962|PTMS_HUMAN Parathymosin OS=Homo sapiens GN=PTMS PE=1 SV=2	sp|P20962|PTMS_HUMAN	4	11.53	0	0	0	57178000	141650000	0
Q93096	TP4A1_HUMAN	PTP4A1	>sp|Q93096|TP4A1_HUMAN Protein tyrosine phosphatase type IVA 1 OS=Homo sapiens GN=PTP4A1 PE=1 SV=2;>tr|Q5TCM7|Q5TCM7_HUMAN Protein tyrosine phosphatase type IVA 1 OS=Homo sapiens GN=PTP4A1 PE=1 SV=1	sp|Q93096|TP4A1_HUMAN;tr|Q5TCM7|Q5TCM7_HUMAN	5	19.815	0	0	0	28188000	39591000	0
Q6GMV3	PTRD1_HUMAN	PTRHD1	>sp|Q6GMV3|PTRD1_HUMAN Putative peptidyl-tRNA hydrolase PTRHD1 OS=Homo sapiens GN=PTRHD1 PE=1 SV=1	sp|Q6GMV3|PTRD1_HUMAN	5	15.805	0	0	0	37347000	33562000	56884000
B4DJV5	B4DJV5_HUMAN	PWP1	>tr|B4DJV5|B4DJV5_HUMAN Periodic tryptophan protein 1 homolog OS=Homo sapiens GN=PWP1 PE=1 SV=1;>sp|Q13610|PWP1_HUMAN Periodic tryptophan protein 1 homolog OS=Homo sapiens GN=PWP1 PE=1 SV=1	tr|B4DJV5|B4DJV5_HUMAN;sp|Q13610|PWP1_HUMAN	5	49.038	0	0	0	43280000	14366000	0
Q53H96-2	P5CR3_HUMAN	PYCRL	>sp|Q53H96-2|P5CR3_HUMAN Isoform 2 of Pyrroline-5-carboxylate reductase 3 OS=Homo sapiens GN=PYCRL;>sp|Q53H96|P5CR3_HUMAN Pyrroline-5-carboxylate reductase 3 OS=Homo sapiens GN=PYCRL PE=1 SV=3;>tr|A0A0A0MQS1|A0A0A0MQS1_HUMAN Pyrroline-5-carboxylate reducta	sp|Q53H96-2|P5CR3_HUMAN;sp|Q53H96|P5CR3_HUMAN;tr|A0A0A0MQS1|A0A0A0MQS1_HUMAN	6	26.439	0	0	0	30118000	39731000	23713000
P11216	PYGB_HUMAN	PYGB	>sp|P11216|PYGB_HUMAN Glycogen phosphorylase, brain form OS=Homo sapiens GN=PYGB PE=1 SV=5	sp|P11216|PYGB_HUMAN	16	96.695	0	0	0	31715000	24477000	43720000
P09417	DHPR_HUMAN	QDPR	>sp|P09417|DHPR_HUMAN Dihydropteridine reductase OS=Homo sapiens GN=QDPR PE=1 SV=2;>sp|P09417-2|DHPR_HUMAN Isoform 2 of Dihydropteridine reductase OS=Homo sapiens GN=QDPR;>tr|B7Z415|B7Z415_HUMAN Dihydropteridine reductase OS=Homo sapiens GN=QDPR PE=1 SV=1;	sp|P09417|DHPR_HUMAN;sp|P09417-2|DHPR_HUMAN;tr|B7Z415|B7Z415_HUMAN;tr|D6RGG7|D6RGG7_HUMAN	5	25.789	0	0	0	58247000	56518000	65185000
Q2TAL8	QRIC1_HUMAN	QRICH1	>sp|Q2TAL8|QRIC1_HUMAN Glutamine-rich protein 1 OS=Homo sapiens GN=QRICH1 PE=1 SV=1	sp|Q2TAL8|QRIC1_HUMAN	4	86.435	0	0	0	8665500	9547700	0
A0A087X176	A0A087X176_HUMAN	QSOX2	>tr|A0A087X176|A0A087X176_HUMAN Sulfhydryl oxidase OS=Homo sapiens GN=QSOX2 PE=1 SV=1;>sp|Q6ZRP7|QSOX2_HUMAN Sulfhydryl oxidase 2 OS=Homo sapiens GN=QSOX2 PE=1 SV=3	tr|A0A087X176|A0A087X176_HUMAN;sp|Q6ZRP7|QSOX2_HUMAN	6	77.249	0	0	0	16299000	14781000	0
Q9H974-2	QTRD1_HUMAN	QTRTD1	>sp|Q9H974-2|QTRD1_HUMAN Isoform 2 of Queuine tRNA-ribosyltransferase subunit QTRTD1 OS=Homo sapiens GN=QTRTD1;>sp|Q9H974-3|QTRD1_HUMAN Isoform 3 of Queuine tRNA-ribosyltransferase subunit QTRTD1 OS=Homo sapiens GN=QTRTD1;>sp|Q9H974|QTRD1_HUMAN Queuine tRN	sp|Q9H974-2|QTRD1_HUMAN;sp|Q9H974-3|QTRD1_HUMAN;sp|Q9H974|QTRD1_HUMAN;sp|Q9H974-4|QTRD1_HUMAN	4	33.471	0	0	0	0	77089000	76879000
Q15276	RABE1_HUMAN	RABEP1	>sp|Q15276|RABE1_HUMAN Rab GTPase-binding effector protein 1 OS=Homo sapiens GN=RABEP1 PE=1 SV=2;>sp|Q15276-2|RABE1_HUMAN Isoform 2 of Rab GTPase-binding effector protein 1 OS=Homo sapiens GN=RABEP1	sp|Q15276|RABE1_HUMAN;sp|Q15276-2|RABE1_HUMAN	14	99.289	0	0	0	444950000	406360000	820500000
Q9H5N1	RABE2_HUMAN	RABEP2	>sp|Q9H5N1|RABE2_HUMAN Rab GTPase-binding effector protein 2 OS=Homo sapiens GN=RABEP2 PE=1 SV=2;>tr|B4DHR0|B4DHR0_HUMAN Rab GTPase-binding effector protein 2 OS=Homo sapiens GN=RABEP2 PE=1 SV=1;>sp|Q9H5N1-2|RABE2_HUMAN Isoform 2 of Rab GTPase-binding effe	sp|Q9H5N1|RABE2_HUMAN;tr|B4DHR0|B4DHR0_HUMAN;sp|Q9H5N1-2|RABE2_HUMAN	8	63.542	0	0	0	9318700	10864000	0
Q7Z6M1	RABEK_HUMAN	RABEPK	>sp|Q7Z6M1|RABEK_HUMAN Rab9 effector protein with kelch motifs OS=Homo sapiens GN=RABEPK PE=1 SV=1;>sp|Q7Z6M1-2|RABEK_HUMAN Isoform 2 of Rab9 effector protein with kelch motifs OS=Homo sapiens GN=RABEPK;>tr|Q5T1S5|Q5T1S5_HUMAN Rab9 effector protein with ke	sp|Q7Z6M1|RABEK_HUMAN;sp|Q7Z6M1-2|RABEK_HUMAN;tr|Q5T1S5|Q5T1S5_HUMAN	6	40.564	0	0	0	22320000	29179000	17459000
P54725	RD23A_HUMAN	RAD23A	>sp|P54725|RD23A_HUMAN UV excision repair protein RAD23 homolog A OS=Homo sapiens GN=RAD23A PE=1 SV=1;>sp|P54725-2|RD23A_HUMAN Isoform 2 of UV excision repair protein RAD23 homolog A OS=Homo sapiens GN=RAD23A	sp|P54725|RD23A_HUMAN;sp|P54725-2|RD23A_HUMAN	16	39.609	0	0	0	104070000	104750000	120540000
O60518	RNBP6_HUMAN	RANBP6	>sp|O60518|RNBP6_HUMAN Ran-binding protein 6 OS=Homo sapiens GN=RANBP6 PE=1 SV=2	sp|O60518|RNBP6_HUMAN	15	124.71	0	0	0	21767000	13992000	0
Q15291-2	RBBP5_HUMAN	RBBP5	>sp|Q15291-2|RBBP5_HUMAN Isoform 2 of Retinoblastoma-binding protein 5 OS=Homo sapiens GN=RBBP5;>sp|Q15291|RBBP5_HUMAN Retinoblastoma-binding protein 5 OS=Homo sapiens GN=RBBP5 PE=1 SV=2	sp|Q15291-2|RBBP5_HUMAN;sp|Q15291|RBBP5_HUMAN	4	55.071	0	0	0	9549100	7375100	0
P98175-2	RBM10_HUMAN	RBM10	>sp|P98175-2|RBM10_HUMAN Isoform 2 of RNA-binding protein 10 OS=Homo sapiens GN=RBM10;>sp|P98175|RBM10_HUMAN RNA-binding protein 10 OS=Homo sapiens GN=RBM10 PE=1 SV=3;>tr|A0A0A0MR66|A0A0A0MR66_HUMAN RNA binding motif protein 10, isoform CRA_d OS=Homo sapie	sp|P98175-2|RBM10_HUMAN;sp|P98175|RBM10_HUMAN;tr|A0A0A0MR66|A0A0A0MR66_HUMAN;sp|P98175-4|RBM10_HUMAN;sp|P98175-3|RBM10_HUMAN	10	103.43	0	0	0	26720000	22298000	36667000
B9ZVT1	B9ZVT1_HUMAN	RBM12B	>tr|B9ZVT1|B9ZVT1_HUMAN RNA-binding protein 12B OS=Homo sapiens GN=RBM12B PE=1 SV=2;>sp|Q8IXT5|RB12B_HUMAN RNA-binding protein 12B OS=Homo sapiens GN=RBM12B PE=1 SV=2	tr|B9ZVT1|B9ZVT1_HUMAN;sp|Q8IXT5|RB12B_HUMAN	8	102.7	0	0	0	16899000	12836000	0
P98179	RBM3_HUMAN	RBM3	>sp|P98179|RBM3_HUMAN Putative RNA-binding protein 3 OS=Homo sapiens GN=RBM3 PE=1 SV=1	sp|P98179|RBM3_HUMAN	6	17.17	0	0	0	82814000	40775000	45564000
Q9Y5S9	RBM8A_HUMAN	RBM8A	>sp|Q9Y5S9|RBM8A_HUMAN RNA-binding protein 8A OS=Homo sapiens GN=RBM8A PE=1 SV=1;>sp|Q9Y5S9-2|RBM8A_HUMAN Isoform 2 of RNA-binding protein 8A OS=Homo sapiens GN=RBM8A	sp|Q9Y5S9|RBM8A_HUMAN;sp|Q9Y5S9-2|RBM8A_HUMAN	7	19.889	0	0	0	55971000	25703000	96933000
Q04864-2	REL_HUMAN	REL	>sp|Q04864-2|REL_HUMAN Isoform 2 of Proto-oncogene c-Rel OS=Homo sapiens GN=REL;>sp|Q04864|REL_HUMAN Proto-oncogene c-Rel OS=Homo sapiens GN=REL PE=1 SV=1	sp|Q04864-2|REL_HUMAN;sp|Q04864|REL_HUMAN	3	65.224	0	0	0	8029500	10925000	0
O15258	RER1_HUMAN	RER1	>sp|O15258|RER1_HUMAN Protein RER1 OS=Homo sapiens GN=RER1 PE=1 SV=1;>tr|Q9P0H9|Q9P0H9_HUMAN Protein RER1 OS=Homo sapiens GN=RER1 PE=1 SV=1;>tr|Q5T092|Q5T092_HUMAN Protein RER1 (Fragment) OS=Homo sapiens GN=RER1 PE=1 SV=1;>tr|A0A0A0MR06|A0A0A0MR06_HUMAN Pr	sp|O15258|RER1_HUMAN;tr|Q9P0H9|Q9P0H9_HUMAN;tr|Q5T092|Q5T092_HUMAN;tr|A0A0A0MR06|A0A0A0MR06_HUMAN;tr|Q5T091|Q5T091_HUMAN	3	22.958	0	0	0	48490000	49927000	0
Q9Y3B8-3	ORN_HUMAN	REXO2	>sp|Q9Y3B8-3|ORN_HUMAN Isoform 3 of Oligoribonuclease, mitochondrial OS=Homo sapiens GN=REXO2;>tr|F5GX07|F5GX07_HUMAN Oligoribonuclease, mitochondrial OS=Homo sapiens GN=REXO2 PE=1 SV=1;>tr|H0YG83|H0YG83_HUMAN Oligoribonuclease, mitochondrial (Fragment) OS	sp|Q9Y3B8-3|ORN_HUMAN;tr|F5GX07|F5GX07_HUMAN;tr|H0YG83|H0YG83_HUMAN;tr|H0YGR4|H0YGR4_HUMAN;tr|H0YG54|H0YG54_HUMAN;sp|Q9Y3B8-2|ORN_HUMAN;sp|Q9Y3B8|ORN_HUMAN;tr|F5GYG5|F5GYG5_HUMAN;tr|H0YH58|H0YH58_HUMAN	7	23.754	0	0	0	61173000	84401000	0
P35249	RFC4_HUMAN	RFC4	>sp|P35249|RFC4_HUMAN Replication factor C subunit 4 OS=Homo sapiens GN=RFC4 PE=1 SV=2;>tr|C9JZI1|C9JZI1_HUMAN Replication factor C subunit 4 OS=Homo sapiens GN=RFC4 PE=1 SV=1;>tr|C9J8M3|C9J8M3_HUMAN Replication factor C subunit 4 (Fragment) OS=Homo sapien	sp|P35249|RFC4_HUMAN;tr|C9JZI1|C9JZI1_HUMAN;tr|C9J8M3|C9J8M3_HUMAN;tr|C9JTT7|C9JTT7_HUMAN	14	39.681	0	0	0	21214000	36142000	26240000
Q15382	RHEB_HUMAN	RHEB	>sp|Q15382|RHEB_HUMAN GTP-binding protein Rheb OS=Homo sapiens GN=RHEB PE=1 SV=1;>tr|C9J931|C9J931_HUMAN GTP-binding protein Rheb OS=Homo sapiens GN=RHEB PE=1 SV=1	sp|Q15382|RHEB_HUMAN;tr|C9J931|C9J931_HUMAN	6	20.497	0	0	0	25308000	24209000	41079000
Q9BVS4-2	RIOK2_HUMAN	RIOK2	>sp|Q9BVS4-2|RIOK2_HUMAN Isoform 2 of Serine/threonine-protein kinase RIO2 OS=Homo sapiens GN=RIOK2;>sp|Q9BVS4|RIOK2_HUMAN Serine/threonine-protein kinase RIO2 OS=Homo sapiens GN=RIOK2 PE=1 SV=2	sp|Q9BVS4-2|RIOK2_HUMAN;sp|Q9BVS4|RIOK2_HUMAN	4	54.508	0	0	0	7111900	13775000	0
Q96DB5	RMD1_HUMAN	RMDN1	>sp|Q96DB5|RMD1_HUMAN Regulator of microtubule dynamics protein 1 OS=Homo sapiens GN=RMDN1 PE=1 SV=1;>tr|H0YB83|H0YB83_HUMAN Regulator of microtubule dynamics protein 1 (Fragment) OS=Homo sapiens GN=RMDN1 PE=1 SV=1;>tr|E5RH53|E5RH53_HUMAN Regulator of micr	sp|Q96DB5|RMD1_HUMAN;tr|H0YB83|H0YB83_HUMAN;tr|E5RH53|E5RH53_HUMAN;sp|Q96DB5-2|RMD1_HUMAN;tr|H0YC67|H0YC67_HUMAN;tr|H0YB03|H0YB03_HUMAN;sp|Q96DB5-3|RMD1_HUMAN	4	35.808	0	0	0	9464200	11531000	0
O75792	RNH2A_HUMAN	RNASEH2A	>sp|O75792|RNH2A_HUMAN Ribonuclease H2 subunit A OS=Homo sapiens GN=RNASEH2A PE=1 SV=2	sp|O75792|RNH2A_HUMAN	7	33.395	0	0	0	14793000	12781000	18113000
Q8TDP1-2	RNH2C_HUMAN	RNASEH2C	>sp|Q8TDP1-2|RNH2C_HUMAN Isoform 2 of Ribonuclease H2 subunit C OS=Homo sapiens GN=RNASEH2C;>sp|Q8TDP1|RNH2C_HUMAN Ribonuclease H2 subunit C OS=Homo sapiens GN=RNASEH2C PE=1 SV=1;>tr|E9PN81|E9PN81_HUMAN Ribonuclease H2 subunit C OS=Homo sapiens GN=RNASEH2C	sp|Q8TDP1-2|RNH2C_HUMAN;sp|Q8TDP1|RNH2C_HUMAN;tr|E9PN81|E9PN81_HUMAN;tr|H0YEF3|H0YEF3_HUMAN	3	17.712	0	0	0	17206000	12469000	0
A0A096LNV3	A0A096LNV3_HUMAN	RNF114	>tr|A0A096LNV3|A0A096LNV3_HUMAN E3 ubiquitin-protein ligase RNF114 (Fragment) OS=Homo sapiens GN=RNF114 PE=1 SV=1;>sp|Q9Y508-2|RN114_HUMAN Isoform 2 of E3 ubiquitin-protein ligase RNF114 OS=Homo sapiens GN=RNF114;>tr|A0A096LP02|A0A096LP02_HUMAN E3 ubiquiti	tr|A0A096LNV3|A0A096LNV3_HUMAN;sp|Q9Y508-2|RN114_HUMAN;tr|A0A096LP02|A0A096LP02_HUMAN;sp|Q9Y508|RN114_HUMAN	4	20.885	0	0	0	10439000	10987000	0
K7EP06	K7EP06_HUMAN	RNMT	>tr|K7EP06|K7EP06_HUMAN mRNA cap guanine-N7 methyltransferase OS=Homo sapiens GN=RNMT PE=1 SV=1;>sp|O43148|MCES_HUMAN mRNA cap guanine-N7 methyltransferase OS=Homo sapiens GN=RNMT PE=1 SV=1;>sp|O43148-2|MCES_HUMAN Isoform 2 of mRNA cap guanine-N7 methyltra	tr|K7EP06|K7EP06_HUMAN;sp|O43148|MCES_HUMAN;sp|O43148-2|MCES_HUMAN	5	34.839	0	0	0	16806000	18154000	0
O75695	XRP2_HUMAN	RP2	>sp|O75695|XRP2_HUMAN Protein XRP2 OS=Homo sapiens GN=RP2 PE=1 SV=4	sp|O75695|XRP2_HUMAN	2	39.641	0	0	0	7332900	5814800	0
P15927	RFA2_HUMAN	RPA2	>sp|P15927|RFA2_HUMAN Replication protein A 32 kDa subunit OS=Homo sapiens GN=RPA2 PE=1 SV=1;>sp|P15927-2|RFA2_HUMAN Isoform 2 of Replication protein A 32 kDa subunit OS=Homo sapiens GN=RPA2;>sp|P15927-3|RFA2_HUMAN Isoform 3 of Replication protein A 32 kDa	sp|P15927|RFA2_HUMAN;sp|P15927-2|RFA2_HUMAN;sp|P15927-3|RFA2_HUMAN;tr|Q5TEJ7|Q5TEJ7_HUMAN	7	29.247	0	0	0	88825000	71361000	47647000
Q9BUL9	RPP25_HUMAN	RPP25	>sp|Q9BUL9|RPP25_HUMAN Ribonuclease P protein subunit p25 OS=Homo sapiens GN=RPP25 PE=1 SV=1	sp|Q9BUL9|RPP25_HUMAN	3	20.632	0	0	0	10161000	8917900	0
P56182	RRP1_HUMAN	RRP1	>sp|P56182|RRP1_HUMAN Ribosomal RNA processing protein 1 homolog A OS=Homo sapiens GN=RRP1 PE=1 SV=1	sp|P56182|RRP1_HUMAN	8	52.839	0	0	0	13721000	10198000	0
Q96T23-2	RSF1_HUMAN	RSF1	>sp|Q96T23-2|RSF1_HUMAN Isoform 2 of Remodeling and spacing factor 1 OS=Homo sapiens GN=RSF1;>sp|Q96T23|RSF1_HUMAN Remodeling and spacing factor 1 OS=Homo sapiens GN=RSF1 PE=1 SV=2;>sp|Q96T23-3|RSF1_HUMAN Isoform 3 of Remodeling and spacing factor 1 OS=Hom	sp|Q96T23-2|RSF1_HUMAN;sp|Q96T23|RSF1_HUMAN;sp|Q96T23-3|RSF1_HUMAN;tr|H0YCN2|H0YCN2_HUMAN;tr|H0YER1|H0YER1_HUMAN	17	160.13	0	0	0	34346000	32811000	26453000
Q15404	RSU1_HUMAN	RSU1	>sp|Q15404|RSU1_HUMAN Ras suppressor protein 1 OS=Homo sapiens GN=RSU1 PE=1 SV=3;>sp|Q15404-2|RSU1_HUMAN Isoform 2 of Ras suppressor protein 1 OS=Homo sapiens GN=RSU1	sp|Q15404|RSU1_HUMAN;sp|Q15404-2|RSU1_HUMAN	12	31.54	0	0	0	98133000	52997000	43333000
O00442	RTCA_HUMAN	RTCA	>sp|O00442|RTCA_HUMAN RNA 3-terminal phosphate cyclase OS=Homo sapiens GN=RTCA PE=1 SV=1;>sp|O00442-2|RTCA_HUMAN Isoform 2 of RNA 3-terminal phosphate cyclase OS=Homo sapiens GN=RTCA	sp|O00442|RTCA_HUMAN;sp|O00442-2|RTCA_HUMAN	4	39.336	0	0	0	15227000	13291000	0
A8MT72	A8MT72_HUMAN	RTN1	>tr|A8MT72|A8MT72_HUMAN Reticulon OS=Homo sapiens GN=RTN1 PE=1 SV=1;>sp|Q16799-3|RTN1_HUMAN Isoform RTN1-C of Reticulon-1 OS=Homo sapiens GN=RTN1;>sp|Q16799-2|RTN1_HUMAN Isoform RTN1-B of Reticulon-1 OS=Homo sapiens GN=RTN1;>tr|Q2NKQ5|Q2NKQ5_HUMAN Reticulo	tr|A8MT72|A8MT72_HUMAN;sp|Q16799-3|RTN1_HUMAN;sp|Q16799-2|RTN1_HUMAN;tr|Q2NKQ5|Q2NKQ5_HUMAN;sp|Q16799|RTN1_HUMAN	2	21.862	0	0	0	124180000	91893000	0
E5RGQ3	E5RGQ3_HUMAN	RWDD1	>tr|E5RGQ3|E5RGQ3_HUMAN RWD domain-containing protein 1 (Fragment) OS=Homo sapiens GN=RWDD1 PE=1 SV=1;>sp|Q9H446-2|RWDD1_HUMAN Isoform 2 of RWD domain-containing protein 1 OS=Homo sapiens GN=RWDD1;>sp|Q9H446|RWDD1_HUMAN RWD domain-containing protein 1 OS=H	tr|E5RGQ3|E5RGQ3_HUMAN;sp|Q9H446-2|RWDD1_HUMAN;sp|Q9H446|RWDD1_HUMAN	2	8.5618	0	0	0	11421000	13064000	0
Q99584	S10AD_HUMAN	S100A13	>sp|Q99584|S10AD_HUMAN Protein S100-A13 OS=Homo sapiens GN=S100A13 PE=1 SV=1	sp|Q99584|S10AD_HUMAN	5	11.471	0	0	0	35590000	69628000	259050000
P29034	S10A2_HUMAN	S100A2	>sp|P29034|S10A2_HUMAN Protein S100-A2 OS=Homo sapiens GN=S100A2 PE=1 SV=3;>tr|R4GN49|R4GN49_HUMAN Protein S100-A2 OS=Homo sapiens GN=S100A2 PE=1 SV=1	sp|P29034|S10A2_HUMAN;tr|R4GN49|R4GN49_HUMAN	3	11.117	0	0	0	35604000	46366000	0
Q96NU1-1	SAM11_HUMAN	SAMD11	>sp|Q96NU1-1|SAM11_HUMAN Isoform 1 of Sterile alpha motif domain-containing protein 11 OS=Homo sapiens GN=SAMD11;>sp|Q96NU1-2|SAM11_HUMAN Isoform 2 of Sterile alpha motif domain-containing protein 11 OS=Homo sapiens GN=SAMD11;>tr|H7C3J6|H7C3J6_HUMAN Steril	sp|Q96NU1-1|SAM11_HUMAN;sp|Q96NU1-2|SAM11_HUMAN;tr|H7C3J6|H7C3J6_HUMAN;tr|A0A087WXB3|A0A087WXB3_HUMAN;tr|A0A087X223|A0A087X223_HUMAN;tr|H7BY14|H7BY14_HUMAN;tr|A0A087WYU3|A0A087WYU3_HUMAN;tr|A0A087X1J5|A0A087X1J5_HUMAN;sp|Q96NU1-6|SAM11_HUMAN;sp|Q96NU1-4|SAM11_HUMAN;sp|Q96NU1|SAM11_HUMAN;tr|A0A087WYW1|A0A087WYW1_HUMAN;sp|Q96NU1-5|SAM11_HUMAN	3	50.484	0	0	0	6394000	12194000	0
J3QQJ0	J3QQJ0_HUMAN	SAP30BP	>tr|J3QQJ0|J3QQJ0_HUMAN SAP30-binding protein (Fragment) OS=Homo sapiens GN=SAP30BP PE=1 SV=1;>sp|Q9UHR5-2|S30BP_HUMAN Isoform 2 of SAP30-binding protein OS=Homo sapiens GN=SAP30BP;>sp|Q9UHR5|S30BP_HUMAN SAP30-binding protein OS=Homo sapiens GN=SAP30BP PE=	tr|J3QQJ0|J3QQJ0_HUMAN;sp|Q9UHR5-2|S30BP_HUMAN;sp|Q9UHR5|S30BP_HUMAN	5	35.772	0	0	0	17694000	20513000	26411000
O43290	SNUT1_HUMAN	SART1	>sp|O43290|SNUT1_HUMAN U4/U6.U5 tri-snRNP-associated protein 1 OS=Homo sapiens GN=SART1 PE=1 SV=1	sp|O43290|SNUT1_HUMAN	15	90.254	0	0	0	33423000	18620000	59266000
Q96I15	SCLY_HUMAN	SCLY	>sp|Q96I15|SCLY_HUMAN Selenocysteine lyase OS=Homo sapiens GN=SCLY PE=1 SV=4;>tr|A0A0A0MQU4|A0A0A0MQU4_HUMAN Selenocysteine lyase OS=Homo sapiens GN=SCLY PE=4 SV=1;>sp|Q96I15-2|SCLY_HUMAN Isoform 2 of Selenocysteine lyase OS=Homo sapiens GN=SCLY;>tr|C9JNL5	sp|Q96I15|SCLY_HUMAN;tr|A0A0A0MQU4|A0A0A0MQU4_HUMAN;sp|Q96I15-2|SCLY_HUMAN;tr|C9JNL5|C9JNL5_HUMAN;tr|H7C3V9|H7C3V9_HUMAN;tr|H7C277|H7C277_HUMAN	6	48.148	0	0	0	19474000	26743000	27478000
Q9HB40	RISC_HUMAN	SCPEP1	>sp|Q9HB40|RISC_HUMAN Retinoid-inducible serine carboxypeptidase OS=Homo sapiens GN=SCPEP1 PE=1 SV=1;>sp|Q9HB40-2|RISC_HUMAN Isoform 2 of Retinoid-inducible serine carboxypeptidase OS=Homo sapiens GN=SCPEP1	sp|Q9HB40|RISC_HUMAN;sp|Q9HB40-2|RISC_HUMAN	5	50.83	0	0	0	27890000	33799000	0
Q96FV2-2	SCRN2_HUMAN	SCRN2	>sp|Q96FV2-2|SCRN2_HUMAN Isoform 2 of Secernin-2 OS=Homo sapiens GN=SCRN2;>sp|Q96FV2|SCRN2_HUMAN Secernin-2 OS=Homo sapiens GN=SCRN2 PE=1 SV=3;>tr|J3QL71|J3QL71_HUMAN Secernin-2 OS=Homo sapiens GN=SCRN2 PE=1 SV=1;>tr|J3QRJ1|J3QRJ1_HUMAN Secernin-2 OS=Homo	sp|Q96FV2-2|SCRN2_HUMAN;sp|Q96FV2|SCRN2_HUMAN;tr|J3QL71|J3QL71_HUMAN;tr|J3QRJ1|J3QRJ1_HUMAN	7	41.294	0	0	0	28090000	29274000	0
Q0VDG4-2	SCRN3_HUMAN	SCRN3	>sp|Q0VDG4-2|SCRN3_HUMAN Isoform 2 of Secernin-3 OS=Homo sapiens GN=SCRN3;>sp|Q0VDG4|SCRN3_HUMAN Secernin-3 OS=Homo sapiens GN=SCRN3 PE=1 SV=1;>tr|A0A087WW14|A0A087WW14_HUMAN Secernin-3 OS=Homo sapiens GN=SCRN3 PE=1 SV=1;>tr|F8W0M9|F8W0M9_HUMAN Secernin-3	sp|Q0VDG4-2|SCRN3_HUMAN;sp|Q0VDG4|SCRN3_HUMAN;tr|A0A087WW14|A0A087WW14_HUMAN;tr|F8W0M9|F8W0M9_HUMAN;tr|C9JID8|C9JID8_HUMAN	6	47.67	0	0	0	12364000	13233000	21831000
Q9HCN8	SDF2L_HUMAN	SDF2L1	>sp|Q9HCN8|SDF2L_HUMAN Stromal cell-derived factor 2-like protein 1 OS=Homo sapiens GN=SDF2L1 PE=1 SV=2	sp|Q9HCN8|SDF2L_HUMAN	6	23.598	0	0	0	37518000	57757000	0
Q9BRK5	CAB45_HUMAN	SDF4	>sp|Q9BRK5|CAB45_HUMAN 45 kDa calcium-binding protein OS=Homo sapiens GN=SDF4 PE=1 SV=1;>sp|Q9BRK5-6|CAB45_HUMAN Isoform 6 of 45 kDa calcium-binding protein OS=Homo sapiens GN=SDF4;>sp|Q9BRK5-4|CAB45_HUMAN Isoform 4 of 45 kDa calcium-binding protein OS=Hom	sp|Q9BRK5|CAB45_HUMAN;sp|Q9BRK5-6|CAB45_HUMAN;sp|Q9BRK5-4|CAB45_HUMAN;tr|H0Y3T6|H0Y3T6_HUMAN;tr|G3V1E2|G3V1E2_HUMAN;sp|Q9BRK5-3|CAB45_HUMAN;sp|Q9BRK5-2|CAB45_HUMAN	14	41.806	0	0	0	83776000	71066000	36004000
Q9NRG7-2	D39U1_HUMAN	SDR39U1	>sp|Q9NRG7-2|D39U1_HUMAN Isoform 2 of Epimerase family protein SDR39U1 OS=Homo sapiens GN=SDR39U1;>sp|Q9NRG7|D39U1_HUMAN Epimerase family protein SDR39U1 OS=Homo sapiens GN=SDR39U1 PE=1 SV=2	sp|Q9NRG7-2|D39U1_HUMAN;sp|Q9NRG7|D39U1_HUMAN	3	31.076	0	0	0	8832900	2348300	0
F8VYZ3	F8VYZ3_HUMAN	SDSL	>tr|F8VYZ3|F8VYZ3_HUMAN Serine dehydratase-like (Fragment) OS=Homo sapiens GN=SDSL PE=1 SV=1;>sp|Q96GA7|SDSL_HUMAN Serine dehydratase-like OS=Homo sapiens GN=SDSL PE=1 SV=1	tr|F8VYZ3|F8VYZ3_HUMAN;sp|Q96GA7|SDSL_HUMAN	4	17.845	0	0	0	7330000	12178000	0
P49903-4	SPS1_HUMAN	SEPHS1	>sp|P49903-4|SPS1_HUMAN Isoform 4 of Selenide, water dikinase 1 OS=Homo sapiens GN=SEPHS1;>sp|P49903|SPS1_HUMAN Selenide, water dikinase 1 OS=Homo sapiens GN=SEPHS1 PE=1 SV=2;>tr|Q5T5U6|Q5T5U6_HUMAN Selenide, water dikinase 1 (Fragment) OS=Homo sapiens GN=	sp|P49903-4|SPS1_HUMAN;sp|P49903|SPS1_HUMAN;tr|Q5T5U6|Q5T5U6_HUMAN;sp|P49903-2|SPS1_HUMAN	4	35.62	0	0	0	8776100	12666000	12682000
P84101-4	SERF2_HUMAN	SERF2	>sp|P84101-4|SERF2_HUMAN Isoform 4 of Small EDRK-rich factor 2 OS=Homo sapiens GN=SERF2;>sp|P84101|SERF2_HUMAN Small EDRK-rich factor 2 OS=Homo sapiens GN=SERF2 PE=1 SV=1;>tr|F8WBN3|F8WBN3_HUMAN Small EDRK-rich factor 2 OS=Homo sapiens GN=SERF2 PE=1 SV=1;>	sp|P84101-4|SERF2_HUMAN;sp|P84101|SERF2_HUMAN;tr|F8WBN3|F8WBN3_HUMAN;tr|B9A031|B9A031_HUMAN;tr|C9JQZ0|C9JQZ0_HUMAN;tr|B8ZZY7|B8ZZY7_HUMAN;tr|F8WBV6|F8WBV6_HUMAN;sp|P84101-3|SERF2_HUMAN;sp|P84101-2|SERF2_HUMAN	2	5.2159	0	0	0	50164000	71957000	0
P50452	SPB8_HUMAN	SERPINB8	>sp|P50452|SPB8_HUMAN Serpin B8 OS=Homo sapiens GN=SERPINB8 PE=1 SV=2;>tr|H7BXK7|H7BXK7_HUMAN Serpin B8 (Fragment) OS=Homo sapiens GN=SERPINB8 PE=1 SV=1;>sp|P50452-2|SPB8_HUMAN Isoform 2 of Serpin B8 OS=Homo sapiens GN=SERPINB8	sp|P50452|SPB8_HUMAN;tr|H7BXK7|H7BXK7_HUMAN;sp|P50452-2|SPB8_HUMAN	7	42.766	0	0	0	7201800	20875000	0
Q01105	SET_HUMAN	SET	>sp|Q01105|SET_HUMAN Protein SET OS=Homo sapiens GN=SET PE=1 SV=3	sp|Q01105|SET_HUMAN	14	33.488	0	0	0	66348000	67970000	95401000
Q86TU7	SETD3_HUMAN	SETD3	>sp|Q86TU7|SETD3_HUMAN Histone-lysine N-methyltransferase setd3 OS=Homo sapiens GN=SETD3 PE=1 SV=1;>sp|Q86TU7-3|SETD3_HUMAN Isoform 3 of Histone-lysine N-methyltransferase setd3 OS=Homo sapiens GN=SETD3;>tr|Q6NXR6|Q6NXR6_HUMAN Histone-lysine N-methyltransf	sp|Q86TU7|SETD3_HUMAN;sp|Q86TU7-3|SETD3_HUMAN;tr|Q6NXR6|Q6NXR6_HUMAN;sp|Q86TU7-2|SETD3_HUMAN	9	67.256	0	0	0	14215000	16887000	21372000
Q8WTS6	SETD7_HUMAN	SETD7	>sp|Q8WTS6|SETD7_HUMAN Histone-lysine N-methyltransferase SETD7 OS=Homo sapiens GN=SETD7 PE=1 SV=1;>tr|D6RJA0|D6RJA0_HUMAN Histone-lysine N-methyltransferase SETD7 OS=Homo sapiens GN=SETD7 PE=1 SV=1	sp|Q8WTS6|SETD7_HUMAN;tr|D6RJA0|D6RJA0_HUMAN	10	40.72	0	0	0	83982000	77293000	0
Q15427	SF3B4_HUMAN	SF3B4	>sp|Q15427|SF3B4_HUMAN Splicing factor 3B subunit 4 OS=Homo sapiens GN=SF3B4 PE=1 SV=1	sp|Q15427|SF3B4_HUMAN	4	44.385	0	0	0	20843000	9893100	0
Q96EQ0	SGTB_HUMAN	SGTB	>sp|Q96EQ0|SGTB_HUMAN Small glutamine-rich tetratricopeptide repeat-containing protein beta OS=Homo sapiens GN=SGTB PE=1 SV=1;>tr|D6RFW1|D6RFW1_HUMAN Small glutamine-rich tetratricopeptide repeat-containing protein beta (Fragment) OS=Homo sapiens GN=SGTB P	sp|Q96EQ0|SGTB_HUMAN;tr|D6RFW1|D6RFW1_HUMAN	5	33.429	0	0	0	10442000	29729000	0
Q5T123	Q5T123_HUMAN	SH3BGRL3	>tr|Q5T123|Q5T123_HUMAN SH3 domain-binding glutamic acid-rich-like protein 3 OS=Homo sapiens GN=SH3BGRL3 PE=1 SV=1;>sp|Q9H299|SH3L3_HUMAN SH3 domain-binding glutamic acid-rich-like protein 3 OS=Homo sapiens GN=SH3BGRL3 PE=1 SV=1;>tr|A0A087WV23|A0A087WV23_H	tr|Q5T123|Q5T123_HUMAN;sp|Q9H299|SH3L3_HUMAN;tr|A0A087WV23|A0A087WV23_HUMAN	6	9.3804	0	0	0	32817000	54596000	156580000
Q9UHJ6	SHPK_HUMAN	SHPK	>sp|Q9UHJ6|SHPK_HUMAN Sedoheptulokinase OS=Homo sapiens GN=SHPK PE=1 SV=3	sp|Q9UHJ6|SHPK_HUMAN	5	51.49	0	0	0	11841000	13542000	0
O60669	MOT2_HUMAN	SLC16A7	>sp|O60669|MOT2_HUMAN Monocarboxylate transporter 2 OS=Homo sapiens GN=SLC16A7 PE=1 SV=2	sp|O60669|MOT2_HUMAN	3	52.2	0	0	0	27221000	16607000	0
Q99808	S29A1_HUMAN	SLC29A1	>sp|Q99808|S29A1_HUMAN Equilibrative nucleoside transporter 1 OS=Homo sapiens GN=SLC29A1 PE=1 SV=3;>sp|Q99808-2|S29A1_HUMAN Isoform 2 of Equilibrative nucleoside transporter 1 OS=Homo sapiens GN=SLC29A1	sp|Q99808|S29A1_HUMAN;sp|Q99808-2|S29A1_HUMAN	3	50.219	0	0	0	30226000	13066000	0
Q8NEW0	ZNT7_HUMAN	SLC30A7	>sp|Q8NEW0|ZNT7_HUMAN Zinc transporter 7 OS=Homo sapiens GN=SLC30A7 PE=2 SV=1;>tr|H0Y362|H0Y362_HUMAN Zinc transporter 7 (Fragment) OS=Homo sapiens GN=SLC30A7 PE=4 SV=2	sp|Q8NEW0|ZNT7_HUMAN;tr|H0Y362|H0Y362_HUMAN	4	41.625	0	0	0	16019000	12660000	0
E9PS74	E9PS74_HUMAN	SLC43A3	>tr|E9PS74|E9PS74_HUMAN Solute carrier family 43 member 3 (Fragment) OS=Homo sapiens GN=SLC43A3 PE=1 SV=1;>sp|Q8NBI5|S43A3_HUMAN Solute carrier family 43 member 3 OS=Homo sapiens GN=SLC43A3 PE=1 SV=2;>sp|Q8NBI5-2|S43A3_HUMAN Isoform 2 of Solute carrier fam	tr|E9PS74|E9PS74_HUMAN;sp|Q8NBI5|S43A3_HUMAN;sp|Q8NBI5-2|S43A3_HUMAN;tr|H0YD64|H0YD64_HUMAN	2	36.797	0	0	0	44395000	34214000	0
A0A087X0M4	A0A087X0M4_HUMAN	SLC4A1AP	>tr|A0A087X0M4|A0A087X0M4_HUMAN Kanadaptin OS=Homo sapiens GN=SLC4A1AP PE=1 SV=1;>sp|Q9BWU0|NADAP_HUMAN Kanadaptin OS=Homo sapiens GN=SLC4A1AP PE=1 SV=1	tr|A0A087X0M4|A0A087X0M4_HUMAN;sp|Q9BWU0|NADAP_HUMAN	12	82.89	0	0	0	19313000	18142000	19590000
P30825	CTR1_HUMAN	SLC7A1	>sp|P30825|CTR1_HUMAN High affinity cationic amino acid transporter 1 OS=Homo sapiens GN=SLC7A1 PE=1 SV=1	sp|P30825|CTR1_HUMAN	5	67.638	0	0	0	28454000	27009000	30484000
Q9UPY5	XCT_HUMAN	SLC7A11	>sp|Q9UPY5|XCT_HUMAN Cystine/glutamate transporter OS=Homo sapiens GN=SLC7A11 PE=1 SV=1	sp|Q9UPY5|XCT_HUMAN	5	55.422	0	0	0	11658000	4199700	0
Q9H4L7	SMRCD_HUMAN	SMARCAD1	>sp|Q9H4L7|SMRCD_HUMAN SWI/SNF-related matrix-associated actin-dependent regulator of chromatin subfamily A containing DEAD/H box 1 OS=Homo sapiens GN=SMARCAD1 PE=1 SV=2;>sp|Q9H4L7-2|SMRCD_HUMAN Isoform 2 of SWI/SNF-related matrix-associated actin-dependen	sp|Q9H4L7|SMRCD_HUMAN;sp|Q9H4L7-2|SMRCD_HUMAN;sp|Q9H4L7-3|SMRCD_HUMAN	4	117.4	0	0	0	11966000	7120900	0
Q6IN85-2	P4R3A_HUMAN	SMEK1	>sp|Q6IN85-2|P4R3A_HUMAN Isoform 2 of Serine/threonine-protein phosphatase 4 regulatory subunit 3A OS=Homo sapiens GN=SMEK1;>sp|Q6IN85|P4R3A_HUMAN Serine/threonine-protein phosphatase 4 regulatory subunit 3A OS=Homo sapiens GN=SMEK1 PE=1 SV=1;>sp|Q6IN85-4|	sp|Q6IN85-2|P4R3A_HUMAN;sp|Q6IN85|P4R3A_HUMAN;sp|Q6IN85-4|P4R3A_HUMAN;tr|G3V5Z3|G3V5Z3_HUMAN;sp|Q6IN85-5|P4R3A_HUMAN;tr|H0YIY8|H0YIY8_HUMAN	9	93.895	0	0	0	19939000	17639000	0
Q16637-4	SMN_HUMAN	SMN1	>sp|Q16637-4|SMN_HUMAN Isoform SMN-delta57 of Survival motor neuron protein OS=Homo sapiens GN=SMN1;>sp|Q16637-2|SMN_HUMAN Isoform SMN-delta5 of Survival motor neuron protein OS=Homo sapiens GN=SMN1;>sp|Q16637-3|SMN_HUMAN Isoform SMN-delta7 of Survival mot	sp|Q16637-4|SMN_HUMAN;sp|Q16637-2|SMN_HUMAN;sp|Q16637-3|SMN_HUMAN;tr|E7EQZ4|E7EQZ4_HUMAN;sp|Q16637|SMN_HUMAN;tr|B4DP61|B4DP61_HUMAN	5	27.135	0	0	0	19602000	26169000	0
O75940	SPF30_HUMAN	SMNDC1	>sp|O75940|SPF30_HUMAN Survival of motor neuron-related-splicing factor 30 OS=Homo sapiens GN=SMNDC1 PE=1 SV=1	sp|O75940|SPF30_HUMAN	6	26.711	0	0	0	16657000	14137000	0
P52788	SPSY_HUMAN	SMS	>sp|P52788|SPSY_HUMAN Spermine synthase OS=Homo sapiens GN=SMS PE=1 SV=2;>tr|H7C2R7|H7C2R7_HUMAN Spermine synthase (Fragment) OS=Homo sapiens GN=SMS PE=1 SV=1;>sp|P52788-2|SPSY_HUMAN Isoform 2 of Spermine synthase OS=Homo sapiens GN=SMS	sp|P52788|SPSY_HUMAN;tr|H7C2R7|H7C2R7_HUMAN;sp|P52788-2|SPSY_HUMAN	15	41.268	0	0	0	78571000	81319000	53890000
Q9H7B4	SMYD3_HUMAN	SMYD3	>sp|Q9H7B4|SMYD3_HUMAN Histone-lysine N-methyltransferase SMYD3 OS=Homo sapiens GN=SMYD3 PE=1 SV=4;>tr|B0QZ88|B0QZ88_HUMAN Histone-lysine N-methyltransferase SMYD3 OS=Homo sapiens GN=SMYD3 PE=1 SV=1;>sp|Q9H7B4-2|SMYD3_HUMAN Isoform 2 of Histone-lysine N-me	sp|Q9H7B4|SMYD3_HUMAN;tr|B0QZ88|B0QZ88_HUMAN;sp|Q9H7B4-2|SMYD3_HUMAN;sp|Q9H7B4-3|SMYD3_HUMAN	2	49.097	0	0	0	11458000	10061000	23566000
O95295	SNAPN_HUMAN	SNAPIN	>sp|O95295|SNAPN_HUMAN SNARE-associated protein Snapin OS=Homo sapiens GN=SNAPIN PE=1 SV=1	sp|O95295|SNAPN_HUMAN	4	14.874	0	0	0	8146400	7014400	0
O76070	SYUG_HUMAN	SNCG	>sp|O76070|SYUG_HUMAN Gamma-synuclein OS=Homo sapiens GN=SNCG PE=1 SV=2	sp|O76070|SYUG_HUMAN	11	13.331	0	0	0	67230000	183610000	0
P09012	SNRPA_HUMAN	SNRPA	>sp|P09012|SNRPA_HUMAN U1 small nuclear ribonucleoprotein A OS=Homo sapiens GN=SNRPA PE=1 SV=3;>tr|M0R268|M0R268_HUMAN U1 small nuclear ribonucleoprotein A (Fragment) OS=Homo sapiens GN=SNRPA PE=1 SV=1;>tr|M0QZG7|M0QZG7_HUMAN U1 small nuclear ribonucleopro	sp|P09012|SNRPA_HUMAN;tr|M0R268|M0R268_HUMAN;tr|M0QZG7|M0QZG7_HUMAN	9	31.279	0	0	0	124870000	86279000	62948000
P08579	RU2B_HUMAN	SNRPB2	>sp|P08579|RU2B_HUMAN U2 small nuclear ribonucleoprotein B OS=Homo sapiens GN=SNRPB2 PE=1 SV=1	sp|P08579|RU2B_HUMAN	6	25.486	0	0	0	38813000	27685000	143370000
P62314	SMD1_HUMAN	SNRPD1	>sp|P62314|SMD1_HUMAN Small nuclear ribonucleoprotein Sm D1 OS=Homo sapiens GN=SNRPD1 PE=1 SV=1;>tr|J3QLI9|J3QLI9_HUMAN Small nuclear ribonucleoprotein Sm D1 OS=Homo sapiens GN=SNRPD1 PE=1 SV=1	sp|P62314|SMD1_HUMAN;tr|J3QLI9|J3QLI9_HUMAN	4	13.281	0	0	0	98260000	81295000	100520000
P62306	RUXF_HUMAN	SNRPF	>sp|P62306|RUXF_HUMAN Small nuclear ribonucleoprotein F OS=Homo sapiens GN=SNRPF PE=1 SV=1	sp|P62306|RUXF_HUMAN	3	9.7251	0	0	0	37619000	26993000	53766000
Q96RF0-3	SNX18_HUMAN	SNX18	>sp|Q96RF0-3|SNX18_HUMAN Isoform 3 of Sorting nexin-18 OS=Homo sapiens GN=SNX18;>sp|Q96RF0-2|SNX18_HUMAN Isoform 2 of Sorting nexin-18 OS=Homo sapiens GN=SNX18;>sp|Q96RF0|SNX18_HUMAN Sorting nexin-18 OS=Homo sapiens GN=SNX18 PE=1 SV=2	sp|Q96RF0-3|SNX18_HUMAN;sp|Q96RF0-2|SNX18_HUMAN;sp|Q96RF0|SNX18_HUMAN	2	64.751	0	0	0	6452300	0	5465900
Q9Y5X3	SNX5_HUMAN	SNX5	>sp|Q9Y5X3|SNX5_HUMAN Sorting nexin-5 OS=Homo sapiens GN=SNX5 PE=1 SV=1;>tr|Q5QPE4|Q5QPE4_HUMAN Sorting nexin-5 (Fragment) OS=Homo sapiens GN=SNX5 PE=1 SV=2;>tr|Q5QPE5|Q5QPE5_HUMAN Sorting nexin-5 (Fragment) OS=Homo sapiens GN=SNX5 PE=1 SV=1	sp|Q9Y5X3|SNX5_HUMAN;tr|Q5QPE4|Q5QPE4_HUMAN;tr|Q5QPE5|Q5QPE5_HUMAN	9	46.816	0	0	0	16374000	16885000	18092000
A0A087WYU1	A0A087WYU1_HUMAN	SNX9	>tr|A0A087WYU1|A0A087WYU1_HUMAN Sorting nexin OS=Homo sapiens GN=SNX9 PE=1 SV=1;>sp|Q9Y5X1|SNX9_HUMAN Sorting nexin-9 OS=Homo sapiens GN=SNX9 PE=1 SV=1	tr|A0A087WYU1|A0A087WYU1_HUMAN;sp|Q9Y5X1|SNX9_HUMAN	7	66.476	0	0	0	10719000	13094000	0
Q92673	SORL_HUMAN	SORL1	>sp|Q92673|SORL_HUMAN Sortilin-related receptor OS=Homo sapiens GN=SORL1 PE=1 SV=2	sp|Q92673|SORL_HUMAN	13	248.42	0	0	0	14298000	19636000	0
Q96R06	SPAG5_HUMAN	SPAG5	>sp|Q96R06|SPAG5_HUMAN Sperm-associated antigen 5 OS=Homo sapiens GN=SPAG5 PE=1 SV=2	sp|Q96R06|SPAG5_HUMAN	9	134.42	0	0	0	9194400	16498000	0
K7EJH0	K7EJH0_HUMAN	SPC24	>tr|K7EJH0|K7EJH0_HUMAN Kinetochore protein Spc24 (Fragment) OS=Homo sapiens GN=SPC24 PE=1 SV=1;>tr|K7EMX1|K7EMX1_HUMAN Kinetochore protein Spc24 (Fragment) OS=Homo sapiens GN=SPC24 PE=1 SV=1;>tr|K7EJV2|K7EJV2_HUMAN Kinetochore protein Spc24 (Fragment) OS=	tr|K7EJH0|K7EJH0_HUMAN;tr|K7EMX1|K7EMX1_HUMAN;tr|K7EJV2|K7EJV2_HUMAN;tr|K7ESQ2|K7ESQ2_HUMAN	6	19.001	0	0	0	27234000	26500000	0
P61009	SPCS3_HUMAN	SPCS3	>sp|P61009|SPCS3_HUMAN Signal peptidase complex subunit 3 OS=Homo sapiens GN=SPCS3 PE=1 SV=1	sp|P61009|SPCS3_HUMAN	2	20.313	0	0	0	30789000	34339000	0
Q9H2V7-3	SPNS1_HUMAN	SPNS1	>sp|Q9H2V7-3|SPNS1_HUMAN Isoform 3 of Protein spinster homolog 1 OS=Homo sapiens GN=SPNS1;>sp|Q9H2V7-2|SPNS1_HUMAN Isoform 2 of Protein spinster homolog 1 OS=Homo sapiens GN=SPNS1;>sp|Q9H2V7|SPNS1_HUMAN Protein spinster homolog 1 OS=Homo sapiens GN=SPNS1 P	sp|Q9H2V7-3|SPNS1_HUMAN;sp|Q9H2V7-2|SPNS1_HUMAN;sp|Q9H2V7|SPNS1_HUMAN;tr|H3BMF4|H3BMF4_HUMAN;sp|Q9H2V7-4|SPNS1_HUMAN;tr|H3BR82|H3BR82_HUMAN	3	49.012	0	0	0	17432000	8392100	0
P09132	SRP19_HUMAN	SRP19	>sp|P09132|SRP19_HUMAN Signal recognition particle 19 kDa protein OS=Homo sapiens GN=SRP19 PE=1 SV=3;>tr|A0A087WYR0|A0A087WYR0_HUMAN Signal recognition particle 19 kDa protein OS=Homo sapiens GN=SRP19 PE=1 SV=1;>tr|A0A087WWU9|A0A087WWU9_HUMAN HCG2039564, i	sp|P09132|SRP19_HUMAN;tr|A0A087WYR0|A0A087WYR0_HUMAN;tr|A0A087WWU9|A0A087WWU9_HUMAN	5	16.156	0	0	0	30736000	29227000	0
Q13243	SRSF5_HUMAN	SRSF5	>sp|Q13243|SRSF5_HUMAN Serine/arginine-rich splicing factor 5 OS=Homo sapiens GN=SRSF5 PE=1 SV=1;>sp|Q13243-3|SRSF5_HUMAN Isoform SRP40-4 of Serine/arginine-rich splicing factor 5 OS=Homo sapiens GN=SRSF5;>tr|B4DJK0|B4DJK0_HUMAN Serine/arginine-rich-splici	sp|Q13243|SRSF5_HUMAN;sp|Q13243-3|SRSF5_HUMAN;tr|B4DJK0|B4DJK0_HUMAN;tr|B4DUA4|B4DUA4_HUMAN;tr|G3V5K8|G3V5K8_HUMAN;sp|Q13243-2|SRSF5_HUMAN	8	31.263	0	0	0	112900000	133770000	57978000
O43805	SSNA1_HUMAN	SSNA1	>sp|O43805|SSNA1_HUMAN Sjoegren syndrome nuclear autoantigen 1 OS=Homo sapiens GN=SSNA1 PE=1 SV=2	sp|O43805|SSNA1_HUMAN	2	13.596	0	0	0	10961000	9144400	0
Q9NP77	SSU72_HUMAN	SSU72	>sp|Q9NP77|SSU72_HUMAN RNA polymerase II subunit A C-terminal domain phosphatase SSU72 OS=Homo sapiens GN=SSU72 PE=1 SV=1	sp|Q9NP77|SSU72_HUMAN	5	22.574	0	0	0	20568000	15812000	0
Q92783-2	STAM1_HUMAN	STAM	>sp|Q92783-2|STAM1_HUMAN Isoform 2 of Signal transducing adapter molecule 1 OS=Homo sapiens GN=STAM;>sp|Q92783|STAM1_HUMAN Signal transducing adapter molecule 1 OS=Homo sapiens GN=STAM PE=1 SV=3	sp|Q92783-2|STAM1_HUMAN;sp|Q92783|STAM1_HUMAN	7	44.971	0	0	0	36536000	31586000	0
O95630	STABP_HUMAN	STAMBP	>sp|O95630|STABP_HUMAN STAM-binding protein OS=Homo sapiens GN=STAMBP PE=1 SV=1;>tr|C9JK83|C9JK83_HUMAN STAM-binding protein (Fragment) OS=Homo sapiens GN=STAMBP PE=1 SV=1;>sp|O95630-2|STABP_HUMAN Isoform 2 of STAM-binding protein OS=Homo sapiens GN=STAMBP	sp|O95630|STABP_HUMAN;tr|C9JK83|C9JK83_HUMAN;sp|O95630-2|STABP_HUMAN	7	48.076	0	0	0	11892000	12864000	0
P52630-4	STAT2_HUMAN	STAT2	>sp|P52630-4|STAT2_HUMAN Isoform 2 of Signal transducer and activator of transcription 2 OS=Homo sapiens GN=STAT2;>sp|P52630|STAT2_HUMAN Signal transducer and activator of transcription 2 OS=Homo sapiens GN=STAT2 PE=1 SV=1	sp|P52630-4|STAT2_HUMAN;sp|P52630|STAT2_HUMAN	9	97.456	0	0	0	10515000	24352000	0
Q13586	STIM1_HUMAN	STIM1	>sp|Q13586|STIM1_HUMAN Stromal interaction molecule 1 OS=Homo sapiens GN=STIM1 PE=1 SV=3;>tr|G0XQ39|G0XQ39_HUMAN STIM1L OS=Homo sapiens GN=STIM1 PE=1 SV=1;>tr|E9PNJ4|E9PNJ4_HUMAN Stromal interaction molecule 1 OS=Homo sapiens GN=STIM1 PE=1 SV=1;>sp|Q13586-	sp|Q13586|STIM1_HUMAN;tr|G0XQ39|G0XQ39_HUMAN;tr|E9PNJ4|E9PNJ4_HUMAN;sp|Q13586-2|STIM1_HUMAN	5	77.422	0	0	0	13234000	12267000	0
Q5VSL9	STRP1_HUMAN	STRIP1	>sp|Q5VSL9|STRP1_HUMAN Striatin-interacting protein 1 OS=Homo sapiens GN=STRIP1 PE=1 SV=1;>sp|Q5VSL9-4|STRP1_HUMAN Isoform 4 of Striatin-interacting protein 1 OS=Homo sapiens GN=STRIP1;>sp|Q5VSL9-2|STRP1_HUMAN Isoform 2 of Striatin-interacting protein 1 OS	sp|Q5VSL9|STRP1_HUMAN;sp|Q5VSL9-4|STRP1_HUMAN;sp|Q5VSL9-2|STRP1_HUMAN	2	95.575	0	0	0	10522000	12014000	0
O43815-2	STRN_HUMAN	STRN	>sp|O43815-2|STRN_HUMAN Isoform 2 of Striatin OS=Homo sapiens GN=STRN;>sp|O43815|STRN_HUMAN Striatin OS=Homo sapiens GN=STRN PE=1 SV=4	sp|O43815-2|STRN_HUMAN;sp|O43815|STRN_HUMAN	9	80.76	0	0	0	25951000	25503000	0
O14662-2	STX16_HUMAN	STX16	>sp|O14662-2|STX16_HUMAN Isoform A of Syntaxin-16 OS=Homo sapiens GN=STX16;>tr|C9K0W8|C9K0W8_HUMAN Syntaxin-16 OS=Homo sapiens GN=STX16 PE=3 SV=2;>sp|O14662-4|STX16_HUMAN Isoform D of Syntaxin-16 OS=Homo sapiens GN=STX16;>sp|O14662-5|STX16_HUMAN Isoform E	sp|O14662-2|STX16_HUMAN;tr|C9K0W8|C9K0W8_HUMAN;sp|O14662-4|STX16_HUMAN;sp|O14662-5|STX16_HUMAN;sp|O14662|STX16_HUMAN;tr|H3BU86|H3BU86_HUMAN;sp|O14662-3|STX16_HUMAN;tr|Q96NX8|Q96NX8_HUMAN;tr|B7ZBM8|B7ZBM8_HUMAN;sp|O14662-6|STX16_HUMAN	2	34.812	0	0	0	3442800	4565200	0
Q12846-2	STX4_HUMAN	STX4	>sp|Q12846-2|STX4_HUMAN Isoform 2 of Syntaxin-4 OS=Homo sapiens GN=STX4;>sp|Q12846|STX4_HUMAN Syntaxin-4 OS=Homo sapiens GN=STX4 PE=1 SV=2	sp|Q12846-2|STX4_HUMAN;sp|Q12846|STX4_HUMAN	5	33.84	0	0	0	4554700	4997800	0
O15400-2	STX7_HUMAN	STX7	>sp|O15400-2|STX7_HUMAN Isoform 2 of Syntaxin-7 OS=Homo sapiens GN=STX7;>sp|O15400|STX7_HUMAN Syntaxin-7 OS=Homo sapiens GN=STX7 PE=1 SV=4	sp|O15400-2|STX7_HUMAN;sp|O15400|STX7_HUMAN	6	27.4	0	0	0	22699000	14426000	18042000
Q7KZ85	SPT6H_HUMAN	SUPT6H	>sp|Q7KZ85|SPT6H_HUMAN Transcription elongation factor SPT6 OS=Homo sapiens GN=SUPT6H PE=1 SV=2	sp|Q7KZ85|SPT6H_HUMAN	27	199.07	0	0	0	34436000	46570000	0
Q96A49	SYAP1_HUMAN	SYAP1	>sp|Q96A49|SYAP1_HUMAN Synapse-associated protein 1 OS=Homo sapiens GN=SYAP1 PE=1 SV=1	sp|Q96A49|SYAP1_HUMAN	11	39.933	0	0	0	25622000	32123000	0
O43760	SNG2_HUMAN	SYNGR2	>sp|O43760|SNG2_HUMAN Synaptogyrin-2 OS=Homo sapiens GN=SYNGR2 PE=1 SV=1;>sp|O43760-2|SNG2_HUMAN Isoform 2 of Synaptogyrin-2 OS=Homo sapiens GN=SYNGR2;>tr|K7ELS8|K7ELS8_HUMAN Synaptogyrin-2 (Fragment) OS=Homo sapiens GN=SYNGR2 PE=1 SV=1;>tr|K7ELD9|K7ELD9_H	sp|O43760|SNG2_HUMAN;sp|O43760-2|SNG2_HUMAN;tr|K7ELS8|K7ELS8_HUMAN;tr|K7ELD9|K7ELD9_HUMAN;tr|K7ENG9|K7ENG9_HUMAN	4	24.81	0	0	0	14242000	21300000	0
O15061	SYNEM_HUMAN	SYNM	>sp|O15061|SYNEM_HUMAN Synemin OS=Homo sapiens GN=SYNM PE=1 SV=2;>tr|A0A075B7B1|A0A075B7B1_HUMAN Desmuslin, isoform CRA_a OS=Homo sapiens GN=SYNM PE=1 SV=1;>sp|O15061-2|SYNEM_HUMAN Isoform 2 of Synemin OS=Homo sapiens GN=SYNM;>tr|H0YL34|H0YL34_HUMAN Synemi	sp|O15061|SYNEM_HUMAN;tr|A0A075B7B1|A0A075B7B1_HUMAN;sp|O15061-2|SYNEM_HUMAN;tr|H0YL34|H0YL34_HUMAN	13	172.77	0	0	0	15829000	25614000	10325000
Q8N3V7-2	SYNPO_HUMAN	SYNPO	>sp|Q8N3V7-2|SYNPO_HUMAN Isoform 2 of Synaptopodin OS=Homo sapiens GN=SYNPO;>sp|Q8N3V7-3|SYNPO_HUMAN Isoform 3 of Synaptopodin OS=Homo sapiens GN=SYNPO;>sp|Q8N3V7|SYNPO_HUMAN Synaptopodin OS=Homo sapiens GN=SYNPO PE=1 SV=2	sp|Q8N3V7-2|SYNPO_HUMAN;sp|Q8N3V7-3|SYNPO_HUMAN;sp|Q8N3V7|SYNPO_HUMAN	14	96.395	0	0	0	19206000	17605000	0
Q7Z422-2	SZRD1_HUMAN	SZRD1	>sp|Q7Z422-2|SZRD1_HUMAN Isoform 2 of SUZ domain-containing protein 1 OS=Homo sapiens GN=SZRD1;>sp|Q7Z422-4|SZRD1_HUMAN Isoform 4 of SUZ domain-containing protein 1 OS=Homo sapiens GN=SZRD1;>sp|Q7Z422-3|SZRD1_HUMAN Isoform 3 of SUZ domain-containing protei	sp|Q7Z422-2|SZRD1_HUMAN;sp|Q7Z422-4|SZRD1_HUMAN;sp|Q7Z422-3|SZRD1_HUMAN;sp|Q7Z422-5|SZRD1_HUMAN;sp|Q7Z422|SZRD1_HUMAN	5	14.604	0	0	0	34779000	26698000	53132000
Q15750	TAB1_HUMAN	TAB1	>sp|Q15750|TAB1_HUMAN TGF-beta-activated kinase 1 and MAP3K7-binding protein 1 OS=Homo sapiens GN=TAB1 PE=1 SV=1;>sp|Q15750-2|TAB1_HUMAN Isoform 2 of TGF-beta-activated kinase 1 and MAP3K7-binding protein 1 OS=Homo sapiens GN=TAB1	sp|Q15750|TAB1_HUMAN;sp|Q15750-2|TAB1_HUMAN	6	54.643	0	0	0	11490000	14126000	0
Q9Y6A5	TACC3_HUMAN	TACC3	>sp|Q9Y6A5|TACC3_HUMAN Transforming acidic coiled-coil-containing protein 3 OS=Homo sapiens GN=TACC3 PE=1 SV=1	sp|Q9Y6A5|TACC3_HUMAN	9	90.359	0	0	0	17550000	23299000	0
Q9BSH4	TACO1_HUMAN	TACO1	>sp|Q9BSH4|TACO1_HUMAN Translational activator of cytochrome c oxidase 1 OS=Homo sapiens GN=TACO1 PE=1 SV=1	sp|Q9BSH4|TACO1_HUMAN	7	32.477	0	0	0	50709000	27125000	0
P09758	TACD2_HUMAN	TACSTD2	>sp|P09758|TACD2_HUMAN Tumor-associated calcium signal transducer 2 OS=Homo sapiens GN=TACSTD2 PE=1 SV=3	sp|P09758|TACD2_HUMAN	5	35.709	0	0	0	15165000	10609000	0
O14907	TX1B3_HUMAN	TAX1BP3	>sp|O14907|TX1B3_HUMAN Tax1-binding protein 3 OS=Homo sapiens GN=TAX1BP3 PE=1 SV=2;>tr|A0A087X282|A0A087X282_HUMAN Tax1-binding protein 3 OS=Homo sapiens GN=TAX1BP3 PE=1 SV=1	sp|O14907|TX1B3_HUMAN;tr|A0A087X282|A0A087X282_HUMAN	4	13.735	0	0	0	0	15577000	24923000
Q9NUY8-2	TBC23_HUMAN	TBC1D23	>sp|Q9NUY8-2|TBC23_HUMAN Isoform 2 of TBC1 domain family member 23 OS=Homo sapiens GN=TBC1D23;>sp|Q9NUY8|TBC23_HUMAN TBC1 domain family member 23 OS=Homo sapiens GN=TBC1D23 PE=1 SV=3;>tr|E9PGE5|E9PGE5_HUMAN TBC1 domain family member 23 OS=Homo sapiens GN=T	sp|Q9NUY8-2|TBC23_HUMAN;sp|Q9NUY8|TBC23_HUMAN;tr|E9PGE5|E9PGE5_HUMAN	4	76.5	0	0	0	4458200	5756500	0
Q9BZK7	TBL1R_HUMAN	TBL1XR1	>sp|Q9BZK7|TBL1R_HUMAN F-box-like/WD repeat-containing protein TBL1XR1 OS=Homo sapiens GN=TBL1XR1 PE=1 SV=1	sp|Q9BZK7|TBL1R_HUMAN	10	55.594	0	0	0	25971000	36082000	39933000
Q969E4	TCAL3_HUMAN	TCEAL3	>sp|Q969E4|TCAL3_HUMAN Transcription elongation factor A protein-like 3 OS=Homo sapiens GN=TCEAL3 PE=1 SV=1;>sp|Q6IPX3-2|TCAL6_HUMAN Isoform 2 of Transcription elongation factor A protein-like 6 OS=Homo sapiens GN=TCEAL6;>tr|A0A087WZD5|A0A087WZD5_HUMAN Tra	sp|Q969E4|TCAL3_HUMAN;sp|Q6IPX3-2|TCAL6_HUMAN;tr|A0A087WZD5|A0A087WZD5_HUMAN;sp|Q6IPX3|TCAL6_HUMAN;sp|Q5H9L2|TCAL5_HUMAN	4	22.502	0	0	0	13096000	18893000	34000000
Q00059	TFAM_HUMAN	TFAM	>sp|Q00059|TFAM_HUMAN Transcription factor A, mitochondrial OS=Homo sapiens GN=TFAM PE=1 SV=1;>sp|Q00059-2|TFAM_HUMAN Isoform 2 of Transcription factor A, mitochondrial OS=Homo sapiens GN=TFAM;>tr|H7BYN3|H7BYN3_HUMAN Transcription factor A, mitochondrial (	sp|Q00059|TFAM_HUMAN;sp|Q00059-2|TFAM_HUMAN;tr|H7BYN3|H7BYN3_HUMAN	4	29.096	0	0	0	24839000	17661000	0
Q9H5Q4	TFB2M_HUMAN	TFB2M	>sp|Q9H5Q4|TFB2M_HUMAN Dimethyladenosine transferase 2, mitochondrial OS=Homo sapiens GN=TFB2M PE=1 SV=1	sp|Q9H5Q4|TFB2M_HUMAN	6	45.348	0	0	0	14154000	5000700	0
O43294-2	TGFI1_HUMAN	TGFB1I1	>sp|O43294-2|TGFI1_HUMAN Isoform 2 of Transforming growth factor beta-1-induced transcript 1 protein OS=Homo sapiens GN=TGFB1I1;>sp|O43294|TGFI1_HUMAN Transforming growth factor beta-1-induced transcript 1 protein OS=Homo sapiens GN=TGFB1I1 PE=1 SV=2;>tr|H	sp|O43294-2|TGFI1_HUMAN;sp|O43294|TGFI1_HUMAN;tr|H3BQC4|H3BQC4_HUMAN;tr|H3BSN4|H3BSN4_HUMAN	4	47.941	0	0	0	11399000	5599000	0
O43493-2	TGON2_HUMAN	TGOLN2	>sp|O43493-2|TGON2_HUMAN Isoform TGN46 of Trans-Golgi network integral membrane protein 2 OS=Homo sapiens GN=TGOLN2;>sp|O43493-5|TGON2_HUMAN Isoform 5 of Trans-Golgi network integral membrane protein 2 OS=Homo sapiens GN=TGOLN2;>sp|O43493-3|TGON2_HUMAN Iso	sp|O43493-2|TGON2_HUMAN;sp|O43493-5|TGON2_HUMAN;sp|O43493-3|TGON2_HUMAN;tr|J3KQ45|J3KQ45_HUMAN;tr|F8W8W7|F8W8W7_HUMAN;sp|O43493|TGON2_HUMAN;sp|O43493-4|TGON2_HUMAN;sp|O43493-6|TGON2_HUMAN	8	45.879	0	0	0	12036000	26199000	0
Q9NWX6	THG1_HUMAN	THG1L	>sp|Q9NWX6|THG1_HUMAN Probable tRNA(His) guanylyltransferase OS=Homo sapiens GN=THG1L PE=1 SV=2	sp|Q9NWX6|THG1_HUMAN	5	34.83	0	0	0	21767000	19578000	19318000
Q96J01	THOC3_HUMAN	THOC3	>sp|Q96J01|THOC3_HUMAN THO complex subunit 3 OS=Homo sapiens GN=THOC3 PE=1 SV=1;>sp|Q96J01-2|THOC3_HUMAN Isoform 2 of THO complex subunit 3 OS=Homo sapiens GN=THOC3;>tr|D6RGZ2|D6RGZ2_HUMAN THO complex subunit 3 OS=Homo sapiens GN=THOC3 PE=1 SV=1	sp|Q96J01|THOC3_HUMAN;sp|Q96J01-2|THOC3_HUMAN;tr|D6RGZ2|D6RGZ2_HUMAN	6	38.771	0	0	0	28397000	20842000	0
Q9BV44	THUM3_HUMAN	THUMPD3	>sp|Q9BV44|THUM3_HUMAN THUMP domain-containing protein 3 OS=Homo sapiens GN=THUMPD3 PE=1 SV=1;>tr|H7C3J3|H7C3J3_HUMAN THUMP domain-containing protein 3 (Fragment) OS=Homo sapiens GN=THUMPD3 PE=1 SV=1	sp|Q9BV44|THUM3_HUMAN;tr|H7C3J3|H7C3J3_HUMAN	9	57.002	0	0	0	50563000	55833000	0
Q86XR7-2	TCAM2_HUMAN	TICAM2	>sp|Q86XR7-2|TCAM2_HUMAN Isoform 2 of TIR domain-containing adapter molecule 2 OS=Homo sapiens GN=TICAM2;>sp|Q9Y3B3-2|TMED7_HUMAN Isoform 2 of Transmembrane emp24 domain-containing protein 7 OS=Homo sapiens GN=TMED7;>sp|Q9Y3B3|TMED7_HUMAN Transmembrane emp	sp|Q86XR7-2|TCAM2_HUMAN;sp|Q9Y3B3-2|TMED7_HUMAN;sp|Q9Y3B3|TMED7_HUMAN	9	46.172	0	0	0	73522000	164930000	33113000
Q9Y5L4	TIM13_HUMAN	TIMM13	>sp|Q9Y5L4|TIM13_HUMAN Mitochondrial import inner membrane translocase subunit Tim13 OS=Homo sapiens GN=TIMM13 PE=1 SV=1;>tr|K7EIT2|K7EIT2_HUMAN Mitochondrial import inner membrane translocase subunit Tim13 OS=Homo sapiens GN=TIMM13 PE=1 SV=1	sp|Q9Y5L4|TIM13_HUMAN;tr|K7EIT2|K7EIT2_HUMAN	5	10.5	0	0	0	44929000	50344000	0
O60220	TIM8A_HUMAN	TIMM8A	>sp|O60220|TIM8A_HUMAN Mitochondrial import inner membrane translocase subunit Tim8 A OS=Homo sapiens GN=TIMM8A PE=1 SV=1	sp|O60220|TIM8A_HUMAN	3	10.998	0	0	0	20913000	18096000	0
Q13445	TMED1_HUMAN	TMED1	>sp|Q13445|TMED1_HUMAN Transmembrane emp24 domain-containing protein 1 OS=Homo sapiens GN=TMED1 PE=1 SV=1	sp|Q13445|TMED1_HUMAN	4	25.206	0	0	0	14176000	10829000	7951700
Q7Z7H5-3	TMED4_HUMAN	TMED4	>sp|Q7Z7H5-3|TMED4_HUMAN Isoform 3 of Transmembrane emp24 domain-containing protein 4 OS=Homo sapiens GN=TMED4;>sp|Q7Z7H5|TMED4_HUMAN Transmembrane emp24 domain-containing protein 4 OS=Homo sapiens GN=TMED4 PE=1 SV=1;>tr|F8W7F7|F8W7F7_HUMAN Transmembrane e	sp|Q7Z7H5-3|TMED4_HUMAN;sp|Q7Z7H5|TMED4_HUMAN;tr|F8W7F7|F8W7F7_HUMAN;sp|Q7Z7H5-2|TMED4_HUMAN	4	20.781	0	0	0	29226000	34264000	0
Q9BVK6	TMED9_HUMAN	TMED9	>sp|Q9BVK6|TMED9_HUMAN Transmembrane emp24 domain-containing protein 9 OS=Homo sapiens GN=TMED9 PE=1 SV=2	sp|Q9BVK6|TMED9_HUMAN	7	27.277	0	0	0	55321000	51683000	0
P17152	TMM11_HUMAN	TMEM11	>sp|P17152|TMM11_HUMAN Transmembrane protein 11, mitochondrial OS=Homo sapiens GN=TMEM11 PE=1 SV=1	sp|P17152|TMM11_HUMAN	2	21.541	0	0	0	22042000	13113000	0
Q9HC07	TM165_HUMAN	TMEM165	>sp|Q9HC07|TM165_HUMAN Transmembrane protein 165 OS=Homo sapiens GN=TMEM165 PE=1 SV=1;>tr|V9GY93|V9GY93_HUMAN Transmembrane protein 165 (Fragment) OS=Homo sapiens GN=TMEM165 PE=1 SV=1;>sp|Q9HC07-2|TM165_HUMAN Isoform 2 of Transmembrane protein 165 OS=Homo	sp|Q9HC07|TM165_HUMAN;tr|V9GY93|V9GY93_HUMAN;sp|Q9HC07-2|TM165_HUMAN	6	34.905	0	0	0	61358000	48198000	57570000
Q8NBN3	TM87A_HUMAN	TMEM87A	>sp|Q8NBN3|TM87A_HUMAN Transmembrane protein 87A OS=Homo sapiens GN=TMEM87A PE=1 SV=3;>sp|Q8NBN3-3|TM87A_HUMAN Isoform 3 of Transmembrane protein 87A OS=Homo sapiens GN=TMEM87A;>sp|Q8NBN3-2|TM87A_HUMAN Isoform 2 of Transmembrane protein 87A OS=Homo sapiens	sp|Q8NBN3|TM87A_HUMAN;sp|Q8NBN3-3|TM87A_HUMAN;sp|Q8NBN3-2|TM87A_HUMAN	7	63.429	0	0	0	25944000	45997000	34868000
P62328	TYB4_HUMAN	TMSB4X	>sp|P62328|TYB4_HUMAN Thymosin beta-4 OS=Homo sapiens GN=TMSB4X PE=1 SV=2;>tr|Q5T4B6|Q5T4B6_HUMAN HCG1780554 OS=Homo sapiens GN=TMSB4XP4 PE=4 SV=1	sp|P62328|TYB4_HUMAN;tr|Q5T4B6|Q5T4B6_HUMAN	4	5.0526	0	0	0	62769000	333690000	0
O95379-3	TFIP8_HUMAN	TNFAIP8	>sp|O95379-3|TFIP8_HUMAN Isoform 3 of Tumor necrosis factor alpha-induced protein 8 OS=Homo sapiens GN=TNFAIP8;>sp|O95379-2|TFIP8_HUMAN Isoform 2 of Tumor necrosis factor alpha-induced protein 8 OS=Homo sapiens GN=TNFAIP8;>sp|O95379|TFIP8_HUMAN Tumor necro	sp|O95379-3|TFIP8_HUMAN;sp|O95379-2|TFIP8_HUMAN;sp|O95379|TFIP8_HUMAN;tr|D6RCM8|D6RCM8_HUMAN;sp|O95379-4|TFIP8_HUMAN	3	21.877	0	0	0	16730000	6183300	0
O60784	TOM1_HUMAN	TOM1	>sp|O60784|TOM1_HUMAN Target of Myb protein 1 OS=Homo sapiens GN=TOM1 PE=1 SV=2;>sp|O60784-2|TOM1_HUMAN Isoform 2 of Target of Myb protein 1 OS=Homo sapiens GN=TOM1;>sp|O60784-4|TOM1_HUMAN Isoform 4 of Target of Myb protein 1 OS=Homo sapiens GN=TOM1;>sp|O6	sp|O60784|TOM1_HUMAN;sp|O60784-2|TOM1_HUMAN;sp|O60784-4|TOM1_HUMAN;sp|O60784-3|TOM1_HUMAN;tr|B0QY01|B0QY01_HUMAN;tr|Q6UW50|Q6UW50_HUMAN	10	53.818	0	0	0	27522000	25211000	41920000
Q15388	TOM20_HUMAN	TOMM20	>sp|Q15388|TOM20_HUMAN Mitochondrial import receptor subunit TOM20 homolog OS=Homo sapiens GN=TOMM20 PE=1 SV=1	sp|Q15388|TOM20_HUMAN	2	16.298	0	0	0	74802000	58283000	0
O96008	TOM40_HUMAN	TOMM40	>sp|O96008|TOM40_HUMAN Mitochondrial import receptor subunit TOM40 homolog OS=Homo sapiens GN=TOMM40 PE=1 SV=1;>sp|O96008-2|TOM40_HUMAN Isoform 2 of Mitochondrial import receptor subunit TOM40 homolog OS=Homo sapiens GN=TOMM40;>tr|K7EJ57|K7EJ57_HUMAN Mitoc	sp|O96008|TOM40_HUMAN;sp|O96008-2|TOM40_HUMAN;tr|K7EJ57|K7EJ57_HUMAN	12	37.893	0	0	0	128400000	35113000	0
Q96HA7-2	TONSL_HUMAN	TONSL	>sp|Q96HA7-2|TONSL_HUMAN Isoform 2 of Tonsoku-like protein OS=Homo sapiens GN=TONSL;>sp|Q96HA7|TONSL_HUMAN Tonsoku-like protein OS=Homo sapiens GN=TONSL PE=1 SV=2	sp|Q96HA7-2|TONSL_HUMAN;sp|Q96HA7|TONSL_HUMAN	4	150.89	0	0	0	5118700	0	5304400
Q96S44	PRPK_HUMAN	TP53RK	>sp|Q96S44|PRPK_HUMAN TP53-regulating kinase OS=Homo sapiens GN=TP53RK PE=1 SV=2	sp|Q96S44|PRPK_HUMAN	3	28.16	0	0	0	26703000	28061000	0
Q13641	TPBG_HUMAN	TPBG	>sp|Q13641|TPBG_HUMAN Trophoblast glycoprotein OS=Homo sapiens GN=TPBG PE=1 SV=1	sp|Q13641|TPBG_HUMAN	3	46.031	0	0	0	9506000	11445000	0
P07951-3	TPM2_HUMAN	TPM2	>sp|P07951-3|TPM2_HUMAN Isoform 3 of Tropomyosin beta chain OS=Homo sapiens GN=TPM2	sp|P07951-3|TPM2_HUMAN	17	28.684	0	0	0	215490000	142530000	229490000
O14545	TRAD1_HUMAN	TRAFD1	>sp|O14545|TRAD1_HUMAN TRAF-type zinc finger domain-containing protein 1 OS=Homo sapiens GN=TRAFD1 PE=1 SV=1;>tr|F8VNX8|F8VNX8_HUMAN TRAF-type zinc finger domain-containing protein 1 (Fragment) OS=Homo sapiens GN=TRAFD1 PE=1 SV=1	sp|O14545|TRAD1_HUMAN;tr|F8VNX8|F8VNX8_HUMAN	8	64.84	0	0	0	14830000	11419000	0
O43617	TPPC3_HUMAN	TRAPPC3	>sp|O43617|TPPC3_HUMAN Trafficking protein particle complex subunit 3 OS=Homo sapiens GN=TRAPPC3 PE=1 SV=1;>tr|A0A087WWM0|A0A087WWM0_HUMAN Trafficking protein particle complex subunit 3 OS=Homo sapiens GN=TRAPPC3 PE=1 SV=1;>tr|A6NKE1|A6NKE1_HUMAN Trafficki	sp|O43617|TPPC3_HUMAN;tr|A0A087WWM0|A0A087WWM0_HUMAN;tr|A6NKE1|A6NKE1_HUMAN;sp|O43617-2|TPPC3_HUMAN	4	20.274	0	0	0	19433000	25932000	0
Q12899	TRI26_HUMAN	TRIM26	>sp|Q12899|TRI26_HUMAN Tripartite motif-containing protein 26 OS=Homo sapiens GN=TRIM26 PE=2 SV=1;>tr|A2AE48|A2AE48_HUMAN Tripartite motif-containing protein 26 (Fragment) OS=Homo sapiens GN=TRIM26 PE=4 SV=1	sp|Q12899|TRI26_HUMAN;tr|A2AE48|A2AE48_HUMAN	8	62.165	0	0	0	18212000	19494000	0
Q6PJ69	TRI65_HUMAN	TRIM65	>sp|Q6PJ69|TRI65_HUMAN Tripartite motif-containing protein 65 OS=Homo sapiens GN=TRIM65 PE=1 SV=3;>tr|H0YGS7|H0YGS7_HUMAN Tripartite motif-containing protein 65 (Fragment) OS=Homo sapiens GN=TRIM65 PE=4 SV=1	sp|Q6PJ69|TRI65_HUMAN;tr|H0YGS7|H0YGS7_HUMAN	4	57.353	0	0	0	10115000	8651400	0
Q15642-2	CIP4_HUMAN	TRIP10	>sp|Q15642-2|CIP4_HUMAN Isoform 2 of Cdc42-interacting protein 4 OS=Homo sapiens GN=TRIP10;>sp|Q15642|CIP4_HUMAN Cdc42-interacting protein 4 OS=Homo sapiens GN=TRIP10 PE=1 SV=3;>sp|Q15642-4|CIP4_HUMAN Isoform 4 of Cdc42-interacting protein 4 OS=Homo sapien	sp|Q15642-2|CIP4_HUMAN;sp|Q15642|CIP4_HUMAN;sp|Q15642-4|CIP4_HUMAN;tr|W4VSQ9|W4VSQ9_HUMAN;sp|Q15642-3|CIP4_HUMAN;tr|M0R0F9|M0R0F9_HUMAN;sp|Q15642-5|CIP4_HUMAN;tr|M0R2H7|M0R2H7_HUMAN	14	62.591	0	0	0	61027000	67784000	60229000
Q9UJA5	TRM6_HUMAN	TRMT6	>sp|Q9UJA5|TRM6_HUMAN tRNA (adenine(58)-N(1))-methyltransferase non-catalytic subunit TRM6 OS=Homo sapiens GN=TRMT6 PE=1 SV=1;>sp|Q9UJA5-3|TRM6_HUMAN Isoform 3 of tRNA (adenine(58)-N(1))-methyltransferase non-catalytic subunit TRM6 OS=Homo sapiens GN=TRMT6	sp|Q9UJA5|TRM6_HUMAN;sp|Q9UJA5-3|TRM6_HUMAN;sp|Q9UJA5-2|TRM6_HUMAN;sp|Q9UJA5-4|TRM6_HUMAN	5	55.799	0	0	0	10084000	10434000	0
Q15714-2	T22D1_HUMAN	TSC22D1	>sp|Q15714-2|T22D1_HUMAN Isoform 2 of TSC22 domain family protein 1 OS=Homo sapiens GN=TSC22D1;>tr|A0A087X0H8|A0A087X0H8_HUMAN TSC22 domain family protein 1 OS=Homo sapiens GN=TSC22D1 PE=1 SV=1;>sp|Q15714-3|T22D1_HUMAN Isoform 3 of TSC22 domain family prot	sp|Q15714-2|T22D1_HUMAN;tr|A0A087X0H8|A0A087X0H8_HUMAN;sp|Q15714-3|T22D1_HUMAN	4	15.68	0	0	0	29045000	50914000	0
Q9Y3Q8	T22D4_HUMAN	TSC22D4	>sp|Q9Y3Q8|T22D4_HUMAN TSC22 domain family protein 4 OS=Homo sapiens GN=TSC22D4 PE=1 SV=2;>sp|Q9Y3Q8-2|T22D4_HUMAN Isoform 2 of TSC22 domain family protein 4 OS=Homo sapiens GN=TSC22D4;>tr|H7BZ77|H7BZ77_HUMAN TSC22 domain family protein 4 (Fragment) OS=Hom	sp|Q9Y3Q8|T22D4_HUMAN;sp|Q9Y3Q8-2|T22D4_HUMAN;tr|H7BZ77|H7BZ77_HUMAN	4	41.026	0	0	0	5191900	8241100	0
Q9BSV6	SEN34_HUMAN	TSEN34	>sp|Q9BSV6|SEN34_HUMAN tRNA-splicing endonuclease subunit Sen34 OS=Homo sapiens GN=TSEN34 PE=1 SV=1;>tr|B0V3J0|B0V3J0_HUMAN tRNA-splicing endonuclease subunit Sen34 (Fragment) OS=Homo sapiens GN=TSEN34 PE=1 SV=1;>tr|A9C4B9|A9C4B9_HUMAN tRNA-splicing endonu	sp|Q9BSV6|SEN34_HUMAN;tr|B0V3J0|B0V3J0_HUMAN;tr|A9C4B9|A9C4B9_HUMAN;tr|E7EQB3|E7EQB3_HUMAN	6	33.652	0	0	0	10798000	7228800	0
A0A087WYV6	A0A087WYV6_HUMAN	TSPAN6	>tr|A0A087WYV6|A0A087WYV6_HUMAN Tetraspanin-6 OS=Homo sapiens GN=TSPAN6 PE=1 SV=1;>tr|A0A087WZU5|A0A087WZU5_HUMAN Tetraspanin-6 OS=Homo sapiens GN=TSPAN6 PE=1 SV=1;>sp|O43657|TSN6_HUMAN Tetraspanin-6 OS=Homo sapiens GN=TSPAN6 PE=1 SV=1	tr|A0A087WYV6|A0A087WYV6_HUMAN;tr|A0A087WZU5|A0A087WZU5_HUMAN;sp|O43657|TSN6_HUMAN	3	14.958	0	0	0	26517000	24535000	0
C9JJV1	C9JJV1_HUMAN	TSSC4	>tr|C9JJV1|C9JJV1_HUMAN Protein TSSC4 (Fragment) OS=Homo sapiens GN=TSSC4 PE=1 SV=3;>sp|Q9Y5U2-2|TSSC4_HUMAN Isoform 2 of Protein TSSC4 OS=Homo sapiens GN=TSSC4;>sp|Q9Y5U2|TSSC4_HUMAN Protein TSSC4 OS=Homo sapiens GN=TSSC4 PE=1 SV=3;>tr|A6NCC9|A6NCC9_HUMAN	tr|C9JJV1|C9JJV1_HUMAN;sp|Q9Y5U2-2|TSSC4_HUMAN;sp|Q9Y5U2|TSSC4_HUMAN;tr|A6NCC9|A6NCC9_HUMAN;tr|E9PME3|E9PME3_HUMAN;tr|C9JHT9|C9JHT9_HUMAN	3	21.965	0	0	0	14783000	13581000	20465000
Q99614	TTC1_HUMAN	TTC1	>sp|Q99614|TTC1_HUMAN Tetratricopeptide repeat protein 1 OS=Homo sapiens GN=TTC1 PE=1 SV=1	sp|Q99614|TTC1_HUMAN	19	33.526	0	0	0	148820000	157720000	54191000
Q5R3I4	TTC38_HUMAN	TTC38	>sp|Q5R3I4|TTC38_HUMAN Tetratricopeptide repeat protein 38 OS=Homo sapiens GN=TTC38 PE=1 SV=1	sp|Q5R3I4|TTC38_HUMAN	10	52.787	0	0	0	28861000	43523000	0
Q8N5M4	TTC9C_HUMAN	TTC9C	>sp|Q8N5M4|TTC9C_HUMAN Tetratricopeptide repeat protein 9C OS=Homo sapiens GN=TTC9C PE=1 SV=1;>tr|E9PKV8|E9PKV8_HUMAN Tetratricopeptide repeat protein 9C (Fragment) OS=Homo sapiens GN=TTC9C PE=1 SV=1;>tr|H0YDR3|H0YDR3_HUMAN Tetratricopeptide repeat protein	sp|Q8N5M4|TTC9C_HUMAN;tr|E9PKV8|E9PKV8_HUMAN;tr|H0YDR3|H0YDR3_HUMAN;tr|E7EST3|E7EST3_HUMAN;sp|Q8N5M4-2|TTC9C_HUMAN	4	20.012	0	0	0	20370000	33794000	25452000
[truncated: 72 more rows]

## Sheet: INF-NM>INF-M
Uniprot accession	Protein name	Gene name	Fasta.headers	Majority.protein.IDs	Peptides	Mol..weight.kDa.	log2(Mean.in.INF.M/Mean.in.INF.NM)	p.value	Adjusted.p.value	LFQ.intensity.INF-M_1	LFQ.intensity.INF-M_2	LFQ.intensity.INF-M_3	LFQ.intensity.INF-NM_1	LFQ.intensity.INF-NM_2	LFQ.intensity.INF-NM_3
[truncated: 333 more rows]

## Sheet: INF-M_only_vsCtrl-M
Uniprot accession	Protein name	Gene name	Fasta.headers	Majority.protein.IDs	Peptides	Mol..weight.kDa.	LFQ.intensity.INF-M_1	LFQ.intensity.INF-M_2	LFQ.intensity.INF-M_3	LFQ.intensity.Ctrl_1	LFQ.intensity.Ctrl_2	LFQ.intensity.Ctrl_3
[truncated: 182 more rows]

## Sheet: INF-M>CTRL-M
Uniprot accession	Protein name	Gene name	Fasta.headers	Majority.protein.IDs	Peptides	Mol..weight.kDa.	log2(Mean.in.INF.M/Mean.in.CTRL.M)	p.value	Adjusted.p.value	LFQ.intensity.INF-M_1	LFQ.intensity.INF-M_2	LFQ.intensity.INF-M_3	LFQ.intensity.Ctrl_1	LFQ.intensity.Ctrl_2	LFQ.intensity.Ctrl_3
[truncated: 14 more rows]

[truncated: 2 more sheets: CTRL-M_only_vsINF-M, CTRL-M>INF-M]
